# Supplementary material for: A comprehensive analysis of immune features and construction of an immune gene diagnostic model for sepsis
Source: BMC Genomics. 2023 Dec 20;24:794. doi: 10.1186/s12864-023-09896-z (PMC10734174; doi:10.1186/s12864-023-09896-z)
Supplement: Supplementary file 1 — Additional file 1. [file 12864_2023_9896_MOESM1_ESM.xlsx]

## Sheet: Sheet1
dataset	sample id	platform	health status	group
GSE28750	GSM712478	GPL570	SEPSIS	sepsis
GSE28750	GSM712479	GPL570	SEPSIS	sepsis
GSE28750	GSM712480	GPL570	SEPSIS	sepsis
GSE28750	GSM712481	GPL570	SEPSIS	sepsis
GSE28750	GSM712482	GPL570	SEPSIS	sepsis
GSE28750	GSM712483	GPL570	SEPSIS	sepsis
GSE28750	GSM712484	GPL570	SEPSIS	sepsis
GSE28750	GSM712485	GPL570	SEPSIS	sepsis
GSE28750	GSM712486	GPL570	SEPSIS	sepsis
GSE28750	GSM712487	GPL570	SEPSIS	sepsis
GSE28750	GSM712488	GPL570	HEALTHY	normal
GSE28750	GSM712489	GPL570	HEALTHY	normal
GSE28750	GSM712490	GPL570	HEALTHY	normal
GSE28750	GSM712491	GPL570	HEALTHY	normal
GSE28750	GSM712492	GPL570	HEALTHY	normal
GSE28750	GSM712493	GPL570	HEALTHY	normal
GSE28750	GSM712494	GPL570	HEALTHY	normal
GSE28750	GSM712495	GPL570	HEALTHY	normal
GSE28750	GSM712496	GPL570	HEALTHY	normal
GSE28750	GSM712497	GPL570	HEALTHY	normal
GSE28750	GSM712498	GPL570	HEALTHY	normal
GSE28750	GSM712499	GPL570	HEALTHY	normal
GSE28750	GSM712500	GPL570	HEALTHY	normal
GSE28750	GSM712501	GPL570	HEALTHY	normal
GSE28750	GSM712502	GPL570	HEALTHY	normal
GSE28750	GSM712503	GPL570	HEALTHY	normal
GSE28750	GSM712504	GPL570	HEALTHY	normal
GSE28750	GSM712505	GPL570	HEALTHY	normal
GSE28750	GSM712506	GPL570	HEALTHY	normal
GSE28750	GSM712507	GPL570	HEALTHY	normal
GSE28750	GSM712508	GPL570	POST_SURGICAL	others
GSE28750	GSM712509	GPL570	POST_SURGICAL	others
GSE28750	GSM712510	GPL570	POST_SURGICAL	others
GSE28750	GSM712511	GPL570	POST_SURGICAL	others
GSE28750	GSM712512	GPL570	POST_SURGICAL	others
GSE28750	GSM712513	GPL570	POST_SURGICAL	others
GSE28750	GSM712514	GPL570	POST_SURGICAL	others
GSE28750	GSM712515	GPL570	POST_SURGICAL	others
GSE28750	GSM712516	GPL570	POST_SURGICAL	others
GSE28750	GSM712517	GPL570	POST_SURGICAL	others
GSE28750	GSM712518	GPL570	POST_SURGICAL	others
GSE54514	GSM1317896	GPL6947	healthy	normal
GSE54514	GSM1317897	GPL6947	healthy	normal
GSE54514	GSM1317898	GPL6947	healthy	normal
GSE54514	GSM1317899	GPL6947	healthy	normal
GSE54514	GSM1317900	GPL6947	healthy	normal
GSE54514	GSM1317901	GPL6947	healthy	normal
GSE54514	GSM1317902	GPL6947	healthy	normal
GSE54514	GSM1317903	GPL6947	healthy	normal
GSE54514	GSM1317904	GPL6947	healthy	normal
GSE54514	GSM1317905	GPL6947	healthy	normal
GSE54514	GSM1317906	GPL6947	healthy	normal
GSE54514	GSM1317907	GPL6947	healthy	normal
GSE54514	GSM1317908	GPL6947	healthy	normal
GSE54514	GSM1317909	GPL6947	healthy	normal
GSE54514	GSM1317910	GPL6947	healthy	normal
GSE54514	GSM1317911	GPL6947	healthy	normal
GSE54514	GSM1317912	GPL6947	healthy	normal
GSE54514	GSM1317913	GPL6947	healthy	normal
GSE54514	GSM1317914	GPL6947	sepsis nonsurvivor	sepsis
GSE54514	GSM1317915	GPL6947	sepsis nonsurvivor	sepsis
GSE54514	GSM1317916	GPL6947	sepsis nonsurvivor	sepsis
GSE54514	GSM1317917	GPL6947	sepsis nonsurvivor	sepsis
GSE54514	GSM1317918	GPL6947	sepsis nonsurvivor	sepsis
GSE54514	GSM1317919	GPL6947	sepsis nonsurvivor	sepsis
GSE54514	GSM1317920	GPL6947	sepsis nonsurvivor	sepsis
GSE54514	GSM1317921	GPL6947	sepsis nonsurvivor	sepsis
GSE54514	GSM1317922	GPL6947	sepsis nonsurvivor	sepsis
GSE54514	GSM1317923	GPL6947	sepsis nonsurvivor	sepsis
GSE54514	GSM1317924	GPL6947	sepsis nonsurvivor	sepsis
GSE54514	GSM1317925	GPL6947	sepsis nonsurvivor	sepsis
GSE54514	GSM1317926	GPL6947	sepsis nonsurvivor	sepsis
GSE54514	GSM1317927	GPL6947	sepsis nonsurvivor	sepsis
GSE54514	GSM1317928	GPL6947	sepsis nonsurvivor	sepsis
GSE54514	GSM1317929	GPL6947	sepsis nonsurvivor	sepsis
GSE54514	GSM1317930	GPL6947	sepsis nonsurvivor	sepsis
GSE54514	GSM1317931	GPL6947	sepsis nonsurvivor	sepsis
GSE54514	GSM1317932	GPL6947	sepsis nonsurvivor	sepsis
GSE54514	GSM1317933	GPL6947	sepsis nonsurvivor	sepsis
GSE54514	GSM1317934	GPL6947	sepsis nonsurvivor	sepsis
GSE54514	GSM1317935	GPL6947	sepsis nonsurvivor	sepsis
GSE54514	GSM1317936	GPL6947	sepsis nonsurvivor	sepsis
GSE54514	GSM1317937	GPL6947	sepsis nonsurvivor	sepsis
GSE54514	GSM1317938	GPL6947	sepsis nonsurvivor	sepsis
GSE54514	GSM1317939	GPL6947	sepsis nonsurvivor	sepsis
GSE54514	GSM1317940	GPL6947	sepsis nonsurvivor	sepsis
GSE54514	GSM1317941	GPL6947	sepsis nonsurvivor	sepsis
GSE54514	GSM1317942	GPL6947	sepsis nonsurvivor	sepsis
GSE54514	GSM1317943	GPL6947	sepsis nonsurvivor	sepsis
GSE54514	GSM1317944	GPL6947	sepsis nonsurvivor	sepsis
GSE54514	GSM1317945	GPL6947	sepsis survivor	sepsis
GSE54514	GSM1317946	GPL6947	sepsis survivor	sepsis
GSE54514	GSM1317947	GPL6947	sepsis survivor	sepsis
GSE54514	GSM1317948	GPL6947	sepsis survivor	sepsis
GSE54514	GSM1317949	GPL6947	sepsis survivor	sepsis
GSE54514	GSM1317950	GPL6947	sepsis survivor	sepsis
GSE54514	GSM1317951	GPL6947	sepsis survivor	sepsis
GSE54514	GSM1317952	GPL6947	sepsis survivor	sepsis
GSE54514	GSM1317953	GPL6947	sepsis survivor	sepsis
GSE54514	GSM1317954	GPL6947	sepsis survivor	sepsis
GSE54514	GSM1317955	GPL6947	sepsis survivor	sepsis
GSE54514	GSM1317956	GPL6947	sepsis survivor	sepsis
GSE54514	GSM1317957	GPL6947	sepsis survivor	sepsis
GSE54514	GSM1317958	GPL6947	sepsis survivor	sepsis
GSE54514	GSM1317959	GPL6947	sepsis survivor	sepsis
GSE54514	GSM1317960	GPL6947	sepsis survivor	sepsis
GSE54514	GSM1317961	GPL6947	sepsis survivor	sepsis
GSE54514	GSM1317962	GPL6947	sepsis survivor	sepsis
GSE54514	GSM1317963	GPL6947	sepsis survivor	sepsis
GSE54514	GSM1317964	GPL6947	sepsis survivor	sepsis
GSE54514	GSM1317965	GPL6947	sepsis survivor	sepsis
GSE54514	GSM1317966	GPL6947	sepsis survivor	sepsis
GSE54514	GSM1317967	GPL6947	sepsis survivor	sepsis
GSE54514	GSM1317968	GPL6947	sepsis survivor	sepsis
GSE54514	GSM1317969	GPL6947	sepsis survivor	sepsis
GSE54514	GSM1317970	GPL6947	sepsis survivor	sepsis
GSE54514	GSM1317971	GPL6947	sepsis survivor	sepsis
GSE54514	GSM1317972	GPL6947	sepsis survivor	sepsis
GSE54514	GSM1317973	GPL6947	sepsis survivor	sepsis
GSE54514	GSM1317974	GPL6947	sepsis survivor	sepsis
GSE54514	GSM1317975	GPL6947	sepsis survivor	sepsis
GSE54514	GSM1317976	GPL6947	sepsis survivor	sepsis
GSE54514	GSM1317977	GPL6947	sepsis survivor	sepsis
GSE54514	GSM1317978	GPL6947	sepsis survivor	sepsis
GSE54514	GSM1317979	GPL6947	sepsis survivor	sepsis
GSE54514	GSM1317980	GPL6947	sepsis survivor	sepsis
GSE54514	GSM1317981	GPL6947	sepsis survivor	sepsis
GSE54514	GSM1317982	GPL6947	sepsis survivor	sepsis
GSE54514	GSM1317983	GPL6947	sepsis survivor	sepsis
GSE54514	GSM1317984	GPL6947	sepsis survivor	sepsis
GSE54514	GSM1317985	GPL6947	sepsis survivor	sepsis
GSE54514	GSM1317986	GPL6947	sepsis survivor	sepsis
GSE54514	GSM1317987	GPL6947	sepsis survivor	sepsis
GSE54514	GSM1317988	GPL6947	sepsis survivor	sepsis
GSE54514	GSM1317989	GPL6947	sepsis survivor	sepsis
GSE54514	GSM1317990	GPL6947	sepsis survivor	sepsis
GSE54514	GSM1317991	GPL6947	sepsis survivor	sepsis
GSE54514	GSM1317992	GPL6947	sepsis survivor	sepsis
GSE54514	GSM1317993	GPL6947	sepsis survivor	sepsis
GSE54514	GSM1317994	GPL6947	sepsis survivor	sepsis
GSE54514	GSM1317995	GPL6947	sepsis survivor	sepsis
GSE54514	GSM1317996	GPL6947	sepsis survivor	sepsis
GSE54514	GSM1317997	GPL6947	sepsis survivor	sepsis
GSE54514	GSM1317998	GPL6947	sepsis survivor	sepsis
GSE54514	GSM1317999	GPL6947	sepsis survivor	sepsis
GSE54514	GSM1318000	GPL6947	sepsis survivor	sepsis
GSE54514	GSM1318001	GPL6947	sepsis survivor	sepsis
GSE54514	GSM1318002	GPL6947	sepsis survivor	sepsis
GSE54514	GSM1318003	GPL6947	sepsis survivor	sepsis
GSE54514	GSM1318004	GPL6947	sepsis survivor	sepsis
GSE54514	GSM1318005	GPL6947	sepsis survivor	sepsis
GSE54514	GSM1318006	GPL6947	sepsis survivor	sepsis
GSE54514	GSM1318007	GPL6947	sepsis survivor	sepsis
GSE54514	GSM1318008	GPL6947	sepsis survivor	sepsis
GSE54514	GSM1318009	GPL6947	sepsis survivor	sepsis
GSE54514	GSM1318010	GPL6947	sepsis survivor	sepsis
GSE54514	GSM1318011	GPL6947	sepsis survivor	sepsis
GSE54514	GSM1318012	GPL6947	sepsis survivor	sepsis
GSE54514	GSM1318013	GPL6947	sepsis survivor	sepsis
GSE54514	GSM1318014	GPL6947	sepsis survivor	sepsis
GSE54514	GSM1318015	GPL6947	sepsis survivor	sepsis
GSE54514	GSM1318016	GPL6947	sepsis survivor	sepsis
GSE54514	GSM1318017	GPL6947	sepsis survivor	sepsis
GSE54514	GSM1318018	GPL6947	sepsis survivor	sepsis
GSE54514	GSM1318019	GPL6947	sepsis survivor	sepsis
GSE54514	GSM1318020	GPL6947	sepsis survivor	sepsis
GSE54514	GSM1318021	GPL6947	sepsis survivor	sepsis
GSE54514	GSM1318022	GPL6947	sepsis survivor	sepsis
GSE54514	GSM1318023	GPL6947	sepsis survivor	sepsis
GSE54514	GSM1318024	GPL6947	sepsis survivor	sepsis
GSE54514	GSM1318025	GPL6947	sepsis survivor	sepsis
GSE54514	GSM1318026	GPL6947	sepsis survivor	sepsis
GSE54514	GSM1318027	GPL6947	sepsis survivor	sepsis
GSE54514	GSM1318028	GPL6947	sepsis survivor	sepsis
GSE54514	GSM1318029	GPL6947	sepsis survivor	sepsis
GSE54514	GSM1318030	GPL6947	sepsis survivor	sepsis
GSE54514	GSM1318031	GPL6947	sepsis survivor	sepsis
GSE54514	GSM1318032	GPL6947	sepsis survivor	sepsis
GSE54514	GSM1318033	GPL6947	sepsis survivor	sepsis
GSE54514	GSM1318034	GPL6947	sepsis survivor	sepsis
GSE54514	GSM1318035	GPL6947	sepsis survivor	sepsis
GSE54514	GSM1318036	GPL6947	sepsis survivor	sepsis
GSE54514	GSM1318037	GPL6947	sepsis survivor	sepsis
GSE54514	GSM1318038	GPL6947	sepsis survivor	sepsis
GSE54514	GSM1318039	GPL6947	sepsis survivor	sepsis
GSE54514	GSM1318040	GPL6947	sepsis survivor	sepsis
GSE54514	GSM1318041	GPL6947	healthy	normal
GSE54514	GSM1318042	GPL6947	healthy	normal
GSE54514	GSM1318043	GPL6947	healthy	normal
GSE54514	GSM1318044	GPL6947	healthy	normal
GSE54514	GSM1318045	GPL6947	healthy	normal
GSE54514	GSM1318046	GPL6947	healthy	normal
GSE54514	GSM1318047	GPL6947	healthy	normal
GSE54514	GSM1318048	GPL6947	healthy	normal
GSE54514	GSM1318049	GPL6947	healthy	normal
GSE54514	GSM1318050	GPL6947	healthy	normal
GSE54514	GSM1318051	GPL6947	healthy	normal
GSE54514	GSM1318052	GPL6947	healthy	normal
GSE54514	GSM1318053	GPL6947	healthy	normal
GSE54514	GSM1318054	GPL6947	healthy	normal
GSE54514	GSM1318055	GPL6947	healthy	normal
GSE54514	GSM1318056	GPL6947	healthy	normal
GSE54514	GSM1318057	GPL6947	healthy	normal
GSE54514	GSM1318058	GPL6947	healthy	normal
GSE69063	GSM1691688	GPL19983	Anaphylaxis	others
GSE69063	GSM1691689	GPL19983	Anaphylaxis	others
GSE69063	GSM1691690	GPL19983	Anaphylaxis	others
GSE69063	GSM1691691	GPL19983	Anaphylaxis	others
GSE69063	GSM1691692	GPL19983	Anaphylaxis	others
GSE69063	GSM1691693	GPL19983	Anaphylaxis	others
GSE69063	GSM1691694	GPL19983	Anaphylaxis	others
GSE69063	GSM1691695	GPL19983	Anaphylaxis	others
GSE69063	GSM1691696	GPL19983	Anaphylaxis	others
GSE69063	GSM1691697	GPL19983	Anaphylaxis	others
GSE69063	GSM1691698	GPL19983	Anaphylaxis	others
GSE69063	GSM1691699	GPL19983	Anaphylaxis	others
GSE69063	GSM1691700	GPL19983	Anaphylaxis	others
GSE69063	GSM1691701	GPL19983	Anaphylaxis	others
GSE69063	GSM1691702	GPL19983	Anaphylaxis	others
GSE69063	GSM1691703	GPL19983	Anaphylaxis	others
GSE69063	GSM1691704	GPL19983	Anaphylaxis	others
GSE69063	GSM1691705	GPL19983	Anaphylaxis	others
GSE69063	GSM1691706	GPL19983	Anaphylaxis	others
GSE69063	GSM1691707	GPL19983	Anaphylaxis	others
GSE69063	GSM1691708	GPL19983	Anaphylaxis	others
GSE69063	GSM1691709	GPL19983	Anaphylaxis	others
GSE69063	GSM1691710	GPL19983	Anaphylaxis	others
GSE69063	GSM1691711	GPL19983	Anaphylaxis	others
GSE69063	GSM1691712	GPL19983	Anaphylaxis	others
GSE69063	GSM1691713	GPL19983	Anaphylaxis	others
GSE69063	GSM1691714	GPL19983	Anaphylaxis	others
GSE69063	GSM1691715	GPL19983	Anaphylaxis	others
GSE69063	GSM1691716	GPL19983	Anaphylaxis	others
GSE69063	GSM1691717	GPL19983	Anaphylaxis	others
GSE69063	GSM1691718	GPL19983	Anaphylaxis	others
GSE69063	GSM1691719	GPL19983	Anaphylaxis	others
GSE69063	GSM1691720	GPL19983	Anaphylaxis	others
GSE69063	GSM1691721	GPL19983	Healthy control	normal
GSE69063	GSM1691722	GPL19983	Healthy control	normal
GSE69063	GSM1691723	GPL19983	Healthy control	normal
GSE69063	GSM1691724	GPL19983	Healthy control	normal
GSE69063	GSM1691725	GPL19983	Healthy control	normal
GSE69063	GSM1691726	GPL19983	Healthy control	normal
GSE69063	GSM1691727	GPL19983	Healthy control	normal
GSE69063	GSM1691728	GPL19983	Healthy control	normal
GSE69063	GSM1691729	GPL19983	Healthy control	normal
GSE69063	GSM1691730	GPL19983	Healthy control	normal
GSE69063	GSM1691731	GPL19983	Sepsis	sepsis
GSE69063	GSM1691732	GPL19983	Sepsis	sepsis
GSE69063	GSM1691733	GPL19983	Sepsis	sepsis
GSE69063	GSM1691734	GPL19983	Sepsis	sepsis
GSE69063	GSM1691735	GPL19983	Sepsis	sepsis
GSE69063	GSM1691736	GPL19983	Sepsis	sepsis
GSE69063	GSM1691737	GPL19983	Sepsis	sepsis
GSE69063	GSM1691738	GPL19983	Sepsis	sepsis
GSE69063	GSM1691739	GPL19983	Healthy control	normal
GSE69063	GSM1691740	GPL19983	Healthy control	normal
GSE69063	GSM1691741	GPL19983	Healthy control	normal
GSE69063	GSM1691742	GPL19983	Healthy control	normal
GSE69063	GSM1691743	GPL19983	Healthy control	normal
GSE69063	GSM1691744	GPL19983	Healthy control	normal
GSE69063	GSM1691745	GPL19983	Healthy control	normal
GSE69063	GSM1691746	GPL19983	Healthy control	normal
GSE69063	GSM1691747	GPL19983	Healthy control	normal
GSE69063	GSM1691748	GPL19983	Healthy control	normal
GSE69063	GSM1691749	GPL19983	Healthy control	normal
GSE69063	GSM1691750	GPL19983	Sepsis	sepsis
GSE69063	GSM1691751	GPL19983	Sepsis	sepsis
GSE69063	GSM1691752	GPL19983	Sepsis	sepsis
GSE69063	GSM1691753	GPL19983	Sepsis	sepsis
GSE69063	GSM1691754	GPL19983	Sepsis	sepsis
GSE69063	GSM1691755	GPL19983	Sepsis	sepsis
GSE69063	GSM1691756	GPL19983	Sepsis	sepsis
GSE69063	GSM1691757	GPL19983	Sepsis	sepsis
GSE69063	GSM1691758	GPL19983	Sepsis	sepsis
GSE69063	GSM1691759	GPL19983	Sepsis	sepsis
GSE69063	GSM1691760	GPL19983	Sepsis	sepsis
GSE69063	GSM1691761	GPL19983	Sepsis	sepsis
GSE69063	GSM1691762	GPL19983	Sepsis	sepsis
GSE69063	GSM1691763	GPL19983	Sepsis	sepsis
GSE69063	GSM1691764	GPL19983	Sepsis	sepsis
GSE69063	GSM1691765	GPL19983	Sepsis	sepsis
GSE69063	GSM1691766	GPL19983	Sepsis	sepsis
GSE69063	GSM1691767	GPL19983	Sepsis	sepsis
GSE69063	GSM1691768	GPL19983	Sepsis	sepsis
GSE69063	GSM1691769	GPL19983	Sepsis	sepsis
GSE69063	GSM1691770	GPL19983	Sepsis	sepsis
GSE69063	GSM1691771	GPL19983	Sepsis	sepsis
GSE69063	GSM1691772	GPL19983	Sepsis	sepsis
GSE69063	GSM1691773	GPL19983	Sepsis	sepsis
GSE69063	GSM1691774	GPL19983	Sepsis	sepsis
GSE69063	GSM1691775	GPL19983	Sepsis	sepsis
GSE69063	GSM1691776	GPL19983	Sepsis	sepsis
GSE69063	GSM1691777	GPL19983	Sepsis	sepsis
GSE69063	GSM1691778	GPL19983	Sepsis	sepsis
GSE69063	GSM1691779	GPL19983	Sepsis	sepsis
GSE69063	GSM1691780	GPL19983	Sepsis	sepsis
GSE69063	GSM1691781	GPL19983	Sepsis	sepsis
GSE69063	GSM1691782	GPL19983	Sepsis	sepsis
GSE69063	GSM1691783	GPL19983	Sepsis	sepsis
GSE69063	GSM1691784	GPL19983	Sepsis	sepsis
GSE69063	GSM1691785	GPL19983	Sepsis	sepsis
GSE69063	GSM1691786	GPL19983	Sepsis	sepsis
GSE69063	GSM1691787	GPL19983	Sepsis	sepsis
GSE69063	GSM1691788	GPL19983	Sepsis	sepsis
GSE69063	GSM1691789	GPL19983	Sepsis	sepsis
GSE69063	GSM1691790	GPL19983	Sepsis	sepsis
GSE69063	GSM1691791	GPL19983	Sepsis	sepsis
GSE69063	GSM1691792	GPL19983	Sepsis	sepsis
GSE69063	GSM1691793	GPL19983	Sepsis	sepsis
GSE69063	GSM1691794	GPL19983	Sepsis	sepsis
GSE69063	GSM1691795	GPL19983	Sepsis	sepsis
GSE69063	GSM1691796	GPL19983	Sepsis	sepsis
GSE69063	GSM1691797	GPL19983	Sepsis	sepsis
GSE69063	GSM1691798	GPL19983	Sepsis	sepsis
GSE69063	GSM1691799	GPL19983	Head Trauma	others
GSE69063	GSM1691800	GPL19983	Head Trauma	others
GSE69063	GSM1691801	GPL19983	Head Trauma	others
GSE69063	GSM1691802	GPL19983	Head Trauma	others
GSE69063	GSM1691803	GPL19983	Head Trauma	others
GSE69063	GSM1691804	GPL19983	Head Trauma	others
GSE69063	GSM1691805	GPL19983	Healthy control	normal
GSE69063	GSM1691806	GPL19983	Healthy control	normal
GSE69063	GSM1691807	GPL19983	Healthy control	normal
GSE69063	GSM1691808	GPL19983	Healthy control	normal
GSE69063	GSM1691809	GPL19983	Healthy control	normal
GSE69063	GSM1691810	GPL19983	Healthy control	normal
GSE69063	GSM1691811	GPL19983	Healthy control	normal
GSE69063	GSM1691812	GPL19983	Healthy control	normal
GSE69063	GSM1691813	GPL19983	Healthy control	normal
GSE69063	GSM1691814	GPL19983	Healthy control	normal
GSE69063	GSM1691815	GPL19983	Healthy control	normal
GSE69063	GSM1691816	GPL19983	Healthy control	normal
GSE69063	GSM1691817	GPL19983	Head Trauma	others
GSE69063	GSM1691818	GPL19983	Head Trauma	others
GSE69063	GSM1691819	GPL19983	Head Trauma	others
GSE69063	GSM1691820	GPL19983	Head Trauma	others
GSE69063	GSM1691821	GPL19983	Head Trauma	others
GSE69063	GSM1691822	GPL19983	Head Trauma	others
GSE69063	GSM1691823	GPL19983	Head Trauma	others
GSE69063	GSM1691824	GPL19983	Head Trauma	others
GSE69063	GSM1691825	GPL19983	Head Trauma	others
GSE69063	GSM1691826	GPL19983	Head Trauma	others
GSE69063	GSM1691827	GPL19983	Head Trauma	others
GSE69063	GSM1691828	GPL19983	Head Trauma	others
GSE69063	GSM1691829	GPL19983	Head Trauma	others
GSE69063	GSM1691830	GPL19983	Head Trauma	others
GSE69063	GSM1691831	GPL19983	Head Trauma	others
GSE69063	GSM1691832	GPL19983	Head Trauma	others
GSE69063	GSM1691833	GPL19983	Head Trauma	others
GSE69063	GSM1691834	GPL19983	Head Trauma	others
GSE69063	GSM1691835	GPL19983	Head Trauma	others
GSE69063	GSM1691836	GPL19983	Head Trauma	others
GSE69063	GSM1691837	GPL19983	Head Trauma	others
GSE69063	GSM1691838	GPL19983	Head Trauma	others
GSE69063	GSM1691839	GPL19983	Head Trauma	others
GSE69063	GSM1691840	GPL19983	Head Trauma	others
GSE69528	GSM1702888	GPL10558	Uninfected healthy	normal
GSE69528	GSM1702889	GPL10558	Uninfected type 2 diabetes mellitus	others
GSE69528	GSM1702890	GPL10558	Uninfected type 2 diabetes mellitus	others
GSE69528	GSM1702891	GPL10558	Uninfected type 2 diabetes mellitus	others
GSE69528	GSM1702892	GPL10558	Uninfected type 2 diabetes mellitus	others
GSE69528	GSM1702893	GPL10558	Uninfected type 2 diabetes mellitus	others
GSE69528	GSM1702894	GPL10558	Uninfected type 2 diabetes mellitus	others
GSE69528	GSM1702895	GPL10558	Uninfected type 2 diabetes mellitus	others
GSE69528	GSM1702896	GPL10558	Uninfected healthy	normal
GSE69528	GSM1702897	GPL10558	Uninfected healthy	normal
GSE69528	GSM1702898	GPL10558	Uninfected healthy	normal
GSE69528	GSM1702899	GPL10558	Uninfected healthy	normal
GSE69528	GSM1702900	GPL10558	Uninfected healthy	normal
GSE69528	GSM1702901	GPL10558	Uninfected healthy	normal
GSE69528	GSM1702902	GPL10558	Uninfected healthy	normal
GSE69528	GSM1702903	GPL10558	Uninfected healthy	normal
GSE69528	GSM1702904	GPL10558	Uninfected healthy	normal
GSE69528	GSM1702905	GPL10558	Uninfected type 2 diabetes mellitus	others
GSE69528	GSM1702906	GPL10558	Uninfected healthy	normal
GSE69528	GSM1702907	GPL10558	Uninfected type 2 diabetes mellitus	others
GSE69528	GSM1702908	GPL10558	Uninfected healthy	normal
GSE69528	GSM1702909	GPL10558	Uninfected healthy	normal
GSE69528	GSM1702910	GPL10558	Uninfected healthy	normal
GSE69528	GSM1702911	GPL10558	Uninfected healthy	normal
GSE69528	GSM1702912	GPL10558	Uninfected healthy	normal
GSE69528	GSM1702913	GPL10558	Uninfected healthy	normal
GSE69528	GSM1702914	GPL10558	Uninfected healthy	normal
GSE69528	GSM1702915	GPL10558	Uninfected type 2 diabetes mellitus	others
GSE69528	GSM1702916	GPL10558	Uninfected type 2 diabetes mellitus	others
GSE69528	GSM1702917	GPL10558	Uninfected type 2 diabetes mellitus	others
GSE69528	GSM1702918	GPL10558	Uninfected type 2 diabetes mellitus	others
GSE69528	GSM1702919	GPL10558	Uninfected type 2 diabetes mellitus	others
GSE69528	GSM1702920	GPL10558	Uninfected healthy	normal
GSE69528	GSM1702921	GPL10558	Uninfected healthy	normal
GSE69528	GSM1702922	GPL10558	Uninfected healthy	normal
GSE69528	GSM1702923	GPL10558	Uninfected healthy	normal
GSE69528	GSM1702924	GPL10558	Uninfected type 2 diabetes mellitus	others
GSE69528	GSM1702925	GPL10558	Uninfected type 2 diabetes mellitus	others
GSE69528	GSM1702926	GPL10558	Uninfected type 2 diabetes mellitus	others
GSE69528	GSM1702927	GPL10558	Uninfected type 2 diabetes mellitus	others
GSE69528	GSM1702928	GPL10558	Uninfected type 2 diabetes mellitus	others
GSE69528	GSM1702929	GPL10558	Uninfected healthy	normal
GSE69528	GSM1702930	GPL10558	Uninfected healthy	normal
GSE69528	GSM1702931	GPL10558	Uninfected healthy	normal
GSE69528	GSM1702932	GPL10558	Uninfected healthy	normal
GSE69528	GSM1702933	GPL10558	Uninfected healthy	normal
GSE69528	GSM1702934	GPL10558	Uninfected healthy	normal
GSE69528	GSM1702935	GPL10558	Uninfected type 2 diabetes mellitus	others
GSE69528	GSM1702936	GPL10558	Uninfected type 2 diabetes mellitus	others
GSE69528	GSM1702937	GPL10558	Uninfected type 2 diabetes mellitus	others
GSE69528	GSM1702938	GPL10558	Uninfected type 2 diabetes mellitus	others
GSE69528	GSM1702939	GPL10558	Uninfected type 2 diabetes mellitus	others
GSE69528	GSM1702940	GPL10558	Uninfected type 2 diabetes mellitus	others
GSE69528	GSM1702941	GPL10558	Uninfected type 2 diabetes mellitus	others
GSE69528	GSM1702942	GPL10558	Uninfected type 2 diabetes mellitus	others
GSE69528	GSM1702943	GPL10558	Septicemic melioidosis	sepsis
GSE69528	GSM1702944	GPL10558	Septicemic melioidosis	sepsis
GSE69528	GSM1702945	GPL10558	Septicemic melioidosis	sepsis
GSE69528	GSM1702946	GPL10558	Septicemic melioidosis	sepsis
GSE69528	GSM1702947	GPL10558	Septicemic melioidosis	sepsis
GSE69528	GSM1702948	GPL10558	Septicemic melioidosis	sepsis
GSE69528	GSM1702949	GPL10558	Septicemic melioidosis	sepsis
GSE69528	GSM1702950	GPL10558	Septicemic melioidosis	sepsis
GSE69528	GSM1702951	GPL10558	Septicemic melioidosis	sepsis
GSE69528	GSM1702952	GPL10558	Septicemic melioidosis	sepsis
GSE69528	GSM1702953	GPL10558	Septicemic melioidosis	sepsis
GSE69528	GSM1702954	GPL10558	Other sepsis	sepsis
GSE69528	GSM1702955	GPL10558	Other sepsis	sepsis
GSE69528	GSM1702956	GPL10558	Septicemic melioidosis	sepsis
GSE69528	GSM1702957	GPL10558	Other sepsis	sepsis
GSE69528	GSM1702958	GPL10558	Other sepsis	sepsis
GSE69528	GSM1702959	GPL10558	Other sepsis	sepsis
GSE69528	GSM1702960	GPL10558	Septicemic melioidosis	sepsis
GSE69528	GSM1702961	GPL10558	Other sepsis	sepsis
GSE69528	GSM1702962	GPL10558	Septicemic melioidosis	sepsis
GSE69528	GSM1702963	GPL10558	Other sepsis	sepsis
GSE69528	GSM1702964	GPL10558	Other sepsis	sepsis
GSE69528	GSM1702965	GPL10558	Other sepsis	sepsis
GSE69528	GSM1702966	GPL10558	Other sepsis	sepsis
GSE69528	GSM1702967	GPL10558	Other sepsis	sepsis
GSE69528	GSM1702968	GPL10558	Other sepsis	sepsis
GSE69528	GSM1702969	GPL10558	Other sepsis	sepsis
GSE69528	GSM1702970	GPL10558	Other sepsis	sepsis
GSE69528	GSM1702971	GPL10558	Other sepsis	sepsis
GSE69528	GSM1702972	GPL10558	Other sepsis	sepsis
GSE69528	GSM1702973	GPL10558	Other sepsis	sepsis
GSE69528	GSM1702974	GPL10558	Other sepsis	sepsis
GSE69528	GSM1702975	GPL10558	Septicemic melioidosis	sepsis
GSE69528	GSM1702976	GPL10558	Other sepsis	sepsis
GSE69528	GSM1702977	GPL10558	Other sepsis	sepsis
GSE69528	GSM1702978	GPL10558	Septicemic melioidosis	sepsis
GSE69528	GSM1702979	GPL10558	Septicemic melioidosis	sepsis
GSE69528	GSM1702980	GPL10558	Other sepsis	sepsis
GSE69528	GSM1702981	GPL10558	Other sepsis	sepsis
GSE69528	GSM1702982	GPL10558	Other sepsis	sepsis
GSE69528	GSM1702983	GPL10558	Other sepsis	sepsis
GSE69528	GSM1702984	GPL10558	Other sepsis	sepsis
GSE69528	GSM1702985	GPL10558	Other sepsis	sepsis
GSE69528	GSM1702986	GPL10558	Other sepsis	sepsis
GSE69528	GSM1702987	GPL10558	Other sepsis	sepsis
GSE69528	GSM1702988	GPL10558	Other sepsis	sepsis
GSE69528	GSM1702989	GPL10558	Other sepsis	sepsis
GSE69528	GSM1702990	GPL10558	Other sepsis	sepsis
GSE69528	GSM1702991	GPL10558	Septicemic melioidosis	sepsis
GSE69528	GSM1702992	GPL10558	Other sepsis	sepsis
GSE69528	GSM1702993	GPL10558	Other sepsis	sepsis
GSE69528	GSM1702994	GPL10558	Septicemic melioidosis	sepsis
GSE69528	GSM1702995	GPL10558	Other sepsis	sepsis
GSE69528	GSM1702996	GPL10558	Other sepsis	sepsis
GSE69528	GSM1702997	GPL10558	Other sepsis	sepsis
GSE69528	GSM1702998	GPL10558	Septicemic melioidosis	sepsis
GSE69528	GSM1702999	GPL10558	Other sepsis	sepsis
GSE69528	GSM1703000	GPL10558	Other sepsis	sepsis
GSE69528	GSM1703001	GPL10558	Septicemic melioidosis	sepsis
GSE69528	GSM1703002	GPL10558	Other sepsis	sepsis
GSE69528	GSM1703003	GPL10558	Other sepsis	sepsis
GSE69528	GSM1703004	GPL10558	Other sepsis	sepsis
GSE69528	GSM1703005	GPL10558	Septicemic melioidosis	sepsis
GSE69528	GSM1703006	GPL10558	Other sepsis	sepsis
GSE69528	GSM1703007	GPL10558	Septicemic melioidosis	sepsis
GSE69528	GSM1703008	GPL10558	Other sepsis	sepsis
GSE69528	GSM1703009	GPL10558	Other sepsis	sepsis
GSE69528	GSM1703010	GPL10558	Other sepsis	sepsis
GSE69528	GSM1703011	GPL10558	Other sepsis	sepsis
GSE69528	GSM1703012	GPL10558	Other sepsis	sepsis
GSE69528	GSM1703013	GPL10558	Other sepsis	sepsis
GSE69528	GSM1703014	GPL10558	Septicemic melioidosis	sepsis
GSE69528	GSM1703015	GPL10558	Other sepsis	sepsis
GSE69528	GSM1703016	GPL10558	Septicemic melioidosis	sepsis
GSE69528	GSM1703017	GPL10558	Other sepsis	sepsis
GSE69528	GSM1703018	GPL10558	Other sepsis	sepsis
GSE69528	GSM1703019	GPL10558	Other sepsis	sepsis
GSE69528	GSM1703020	GPL10558	Septicemic melioidosis	sepsis
GSE69528	GSM1703021	GPL10558	Septicemic melioidosis	sepsis
GSE69528	GSM1703022	GPL10558	Other sepsis	sepsis
GSE69528	GSM1703023	GPL10558	Septicemic melioidosis	sepsis
GSE69528	GSM1703024	GPL10558	Septicemic melioidosis	sepsis
GSE69528	GSM1703025	GPL10558	Other sepsis	sepsis
GSE154918	GSM4683511	GPL20301	Hlty	normal
GSE154918	GSM4683512	GPL20301	Hlty	normal
GSE154918	GSM4683513	GPL20301	Hlty	normal
GSE154918	GSM4683514	GPL20301	Hlty	normal
GSE154918	GSM4683515	GPL20301	Hlty	normal
GSE154918	GSM4683516	GPL20301	Hlty	normal
GSE154918	GSM4683517	GPL20301	Hlty	normal
GSE154918	GSM4683518	GPL20301	Hlty	normal
GSE154918	GSM4683519	GPL20301	Hlty	normal
GSE154918	GSM4683520	GPL20301	Hlty	normal
GSE154918	GSM4683521	GPL20301	Hlty	normal
GSE154918	GSM4683522	GPL20301	Hlty	normal
GSE154918	GSM4683523	GPL20301	Hlty	normal
GSE154918	GSM4683524	GPL20301	Hlty	normal
GSE154918	GSM4683525	GPL20301	Hlty	normal
GSE154918	GSM4683526	GPL20301	Hlty	normal
GSE154918	GSM4683527	GPL20301	Hlty	normal
GSE154918	GSM4683528	GPL20301	Hlty	normal
GSE154918	GSM4683529	GPL20301	Hlty	normal
GSE154918	GSM4683530	GPL20301	Hlty	normal
GSE154918	GSM4683531	GPL20301	Hlty	normal
GSE154918	GSM4683532	GPL20301	Hlty	normal
GSE154918	GSM4683533	GPL20301	Hlty	normal
GSE154918	GSM4683534	GPL20301	Hlty	normal
GSE154918	GSM4683535	GPL20301	Hlty	normal
GSE154918	GSM4683536	GPL20301	Hlty	normal
GSE154918	GSM4683537	GPL20301	Shock_P	others
GSE154918	GSM4683538	GPL20301	Shock_FU	others
GSE154918	GSM4683539	GPL20301	Shock_P	others
GSE154918	GSM4683540	GPL20301	Shock_FU	others
GSE154918	GSM4683541	GPL20301	Shock_P	others
GSE154918	GSM4683542	GPL20301	Shock_FU	others
GSE154918	GSM4683543	GPL20301	Shock_P	others
GSE154918	GSM4683544	GPL20301	Shock_P	others
GSE154918	GSM4683545	GPL20301	Shock_P	others
GSE154918	GSM4683546	GPL20301	Shock_P	others
GSE154918	GSM4683547	GPL20301	Shock_P	others
GSE154918	GSM4683548	GPL20301	Shock_FU	others
GSE154918	GSM4683549	GPL20301	Shock_P	others
GSE154918	GSM4683550	GPL20301	Shock_FU	others
GSE154918	GSM4683551	GPL20301	Shock_FU	others
GSE154918	GSM4683552	GPL20301	Shock_P	others
GSE154918	GSM4683553	GPL20301	Shock_P	others
GSE154918	GSM4683554	GPL20301	Shock_FU	others
GSE154918	GSM4683555	GPL20301	Shock_P	others
GSE154918	GSM4683556	GPL20301	Shock_FU	others
GSE154918	GSM4683557	GPL20301	Shock_P	others
GSE154918	GSM4683558	GPL20301	Shock_P	others
GSE154918	GSM4683559	GPL20301	Shock_FU	others
GSE154918	GSM4683560	GPL20301	Shock_P	others
GSE154918	GSM4683561	GPL20301	Shock_P	others
GSE154918	GSM4683562	GPL20301	Shock_FU	others
GSE154918	GSM4683563	GPL20301	Shock_P	others
GSE154918	GSM4683564	GPL20301	Shock_P	others
GSE154918	GSM4683565	GPL20301	Shock_P	others
GSE154918	GSM4683566	GPL20301	Hlty	normal
GSE154918	GSM4683567	GPL20301	Hlty	normal
GSE154918	GSM4683568	GPL20301	Hlty	normal
GSE154918	GSM4683569	GPL20301	Hlty	normal
GSE154918	GSM4683570	GPL20301	Hlty	normal
GSE154918	GSM4683571	GPL20301	Hlty	normal
GSE154918	GSM4683572	GPL20301	Hlty	normal
GSE154918	GSM4683573	GPL20301	Hlty	normal
GSE154918	GSM4683574	GPL20301	Hlty	normal
GSE154918	GSM4683575	GPL20301	Hlty	normal
GSE154918	GSM4683576	GPL20301	Hlty	normal
GSE154918	GSM4683577	GPL20301	Hlty	normal
GSE154918	GSM4683578	GPL20301	Hlty	normal
GSE154918	GSM4683579	GPL20301	Hlty	normal
GSE154918	GSM4683580	GPL20301	Seps_P	sepsis
GSE154918	GSM4683581	GPL20301	Seps_P	sepsis
GSE154918	GSM4683582	GPL20301	Seps_P	sepsis
GSE154918	GSM4683583	GPL20301	Seps_P	sepsis
GSE154918	GSM4683584	GPL20301	Inf1_P	others
GSE154918	GSM4683585	GPL20301	Inf1_P	others
GSE154918	GSM4683586	GPL20301	Inf1_P	others
GSE154918	GSM4683587	GPL20301	Seps_P	sepsis
GSE154918	GSM4683588	GPL20301	Seps_P	sepsis
GSE154918	GSM4683589	GPL20301	Seps_P	sepsis
GSE154918	GSM4683590	GPL20301	Inf1_P	others
GSE154918	GSM4683591	GPL20301	Seps_P	sepsis
GSE154918	GSM4683592	GPL20301	Inf1_P	others
GSE154918	GSM4683593	GPL20301	Seps_P	sepsis
GSE154918	GSM4683594	GPL20301	Seps_P	sepsis
GSE154918	GSM4683595	GPL20301	Inf1_P	others
GSE154918	GSM4683596	GPL20301	Inf1_P	others
GSE154918	GSM4683597	GPL20301	Seps_P	sepsis
GSE154918	GSM4683598	GPL20301	Seps_P	sepsis
GSE154918	GSM4683599	GPL20301	Seps_FU	sepsis
GSE154918	GSM4683600	GPL20301	Seps_P	sepsis
GSE154918	GSM4683601	GPL20301	Seps_P	sepsis
GSE154918	GSM4683602	GPL20301	Inf1_P	others
GSE154918	GSM4683603	GPL20301	Seps_P	sepsis
GSE154918	GSM4683604	GPL20301	Seps_P	sepsis
GSE154918	GSM4683605	GPL20301	Inf1_P	others
GSE154918	GSM4683606	GPL20301	Inf1_P	others
GSE154918	GSM4683607	GPL20301	Seps_P	sepsis
GSE154918	GSM4683608	GPL20301	Seps_FU	sepsis
GSE154918	GSM4683609	GPL20301	Inf1_P	others
GSE154918	GSM4683610	GPL20301	Seps_P	sepsis
GSE154918	GSM4683611	GPL20301	Seps_P	sepsis
GSE154918	GSM4683612	GPL20301	Seps_FU	sepsis
GSE154918	GSM4683613	GPL20301	Seps_P	sepsis
GSE154918	GSM4683614	GPL20301	Seps_FU	sepsis
GSE154918	GSM4683615	GPL20301	Inf1_P	others
