# Supplementary material for: A comprehensive analysis of immune features and construction of an immune gene diagnostic model for sepsis
Source: BMC Genomics. 2023 Dec 20;24:794. doi: 10.1186/s12864-023-09896-z (PMC10734174; doi:10.1186/s12864-023-09896-z)
Supplement: Supplementary file 2 — Additional file 2. [file 12864_2023_9896_MOESM2_ESM.xlsx]

## Sheet: Sheet1
Tag	GSM712478	GSM712479	GSM712480	GSM712481	GSM712482	GSM712483	GSM712484	GSM712485	GSM712486	GSM712487	GSM712488	GSM712489	GSM712490	GSM712491	GSM712492	GSM712493	GSM712494	GSM712495	GSM712496	GSM712497	GSM712498	GSM712499	GSM712500	GSM712501	GSM712502	GSM712503	GSM712504	GSM712505	GSM712506	GSM712507	GSM1317896	GSM1317897	GSM1317898	GSM1317899	GSM1317900	GSM1317901	GSM1317902	GSM1317903	GSM1317904	GSM1317905	GSM1317906	GSM1317907	GSM1317908	GSM1317909	GSM1317910	GSM1317911	GSM1317912	GSM1317913	GSM1317914
A1BG	5.31884	5.60979	5.40959	5.26236	4.96901	5.112	5.8366	5.20312	5.32869	5.1826	5.33819	5.29963	5.19228	5.37727	5.19583	5.36809	4.87161	4.85853	5.56415	5.13702	5.24929	4.92996	4.80336	5.24929	5.36503	5.35214	5.81087	5.67399	5.4124	5.18478	5.9304	5.27663	5.102	5.48782	5.34806	5.19243	5.07245	5.05013	5.2768	5.26784	5.20726	5.25718	5.71073	5.55328	5.67362	5.03806	5.16234	5.09652	4.97507
AAK1	7.66498	7.2678	7.20672	7.5673	7.32709	7.56142	7.29585	7.13411	8.07876	7.00658	7.7379	7.58948	7.95008	7.43647	7.64801	7.46168	7.72013	7.4222	7.5799	7.79971	8.04014	7.5726	7.76118	7.26069	7.67782	7.05587	7.19125	7.76093	7.98804	7.82568	7.48691	7.69682	7.79525	7.53067	7.22375	7.57935	7.75721	7.66896	7.5297	7.42725	7.49961	7.42008	7.2532	7.39613	7.21432	7.55677	7.63554	7.82024	7.04979
AAMP	6.7958	6.91722	6.05852	6.26162	6.30206	6.3378	6.5944	6.25318	5.38928	6.33451	7.09342	6.57146	7.14917	6.96984	6.98394	7.15385	6.86167	6.76098	7.03796	6.67012	6.84855	6.55693	6.95452	6.90844	7.01723	6.70904	6.88509	6.55856	7.00431	6.85475	6.3495	6.65883	6.80798	6.54914	6.691	6.52222	6.31841	6.44934	6.94244	6.71348	6.90545	6.37206	6.4962	6.35495	6.56814	6.6802	6.60439	6.58369	7.68523
AARS	8.29282	8.09941	7.22216	7.8301	6.40681	7.79218	7.83703	7.71785	7.30011	7.93002	8.13895	7.87853	8.50963	8.39569	8.22052	8.00396	8.75491	8.06527	8.17866	8.0052	8.40845	8.45092	8.85157	8.17711	8.26273	8.33686	7.41831	8.37668	8.44548	7.63761	7.61368	7.18934	7.56307	7.54696	7.63146	7.27536	6.96441	7.07252	7.74613	7.68658	8.01097	7.69577	8.6309	7.51807	7.43329	7.53576	8.36842	9.12393	8.33662
AARS2	6.21767	5.96506	5.05407	5.71308	4.78804	5.55456	5.95104	5.66228	4.87338	5.63659	6.51708	6.25148	6.22764	6.30784	6.48399	6.06181	6.16957	6.06726	6.35805	6.47237	6.33525	6.2715	6.25703	6.00324	6.32759	6.25756	6.52786	6.41998	6.2146	5.71909	5.4638	6.05115	5.97371	6.31846	5.00974	6.05672	6.31126	5.48548	6.24571	5.87187	6.36496	6.21713	5.69604	6.58571	6.49069	5.84779	6.64806	6.78631	5.86018
AASDH	6.11704	6.30645	6.34318	5.74993	6.75411	6.52128	6.16315	6.17213	7.62469	6.24088	6.48676	6.4223	6.62269	6.52666	6.36687	6.60355	6.82708	6.34931	6.47788	6.4356	6.03248	6.85952	6.81423	6.47289	6.64479	6.41424	6.47112	6.20516	6.18006	6.59757	5.82746	6.39297	6.70286	6.50426	5.67432	6.15851	6.73291	6.53133	6.6468	6.70286	6.57879	6.71726	5.93571	6.3544	6.04641	6.45431	6.80022	6.70064	6.61937
AASDHPPT	6.08894	6.59796	6.71215	6.14021	6.86631	6.90726	6.02668	6.6332	7.22181	7.10702	6.96231	7.04468	7.02199	7.23221	6.82021	7.4731	7.43468	6.49878	6.87227	6.96674	6.63144	7.3299	7.3881	6.96883	6.96851	7.13398	6.48313	6.46283	6.53489	6.30239	6.53306	6.43234	6.91687	7.47378	6.45859	6.57517	7.37478	7.11196	7.44971	7.02312	6.68498	7.22978	6.76971	7.12342	6.78965	7.39739	7.47912	7.30306	6.97817
AATF	8.17773	7.83375	7.63666	7.87699	7.78308	7.80138	7.59156	7.65009	6.86726	7.71579	8.33668	8.30245	8.49357	8.15036	8.24561	8.07714	8.6916	8.00883	8.35704	7.99361	7.81694	8.51529	8.50268	8.24963	8.42271	7.94229	7.60532	8.1233	8.09535	7.88898	7.67333	8.13817	8.38193	7.8755	8.36139	8.14099	8.00821	8.11652	7.98328	7.97867	7.91274	7.69267	8.18812	8.04442	8.00411	7.95973	7.80913	7.63267	7.09681
AATK	6.8718	6.28634	6.86118	6.95775	6.83577	6.44323	6.56928	6.78377	5.50943	6.43163	6.35127	6.49636	6.37269	6.31363	6.40668	6.13438	5.89086	6.57922	6.56501	6.49488	6.49306	5.91852	5.91772	6.32807	6.32103	6.21708	6.57497	6.77535	6.60366	5.88051	5.9405	6.89545	6.26504	6.28265	7.23313	6.8075	6.12728	6.02273	6.24751	6.26751	6.43601	6.28683	6.52841	6.00178	6.17218	6.36991	6.54039	6.15114	5.79692
ABAT	5.5829	5.95289	6.29592	5.15342	7.06757	7.29518	5.41075	6.6659	6.82292	6.27483	5.76269	6.67318	6.04773	6.00644	6.30224	5.83488	6.93097	6.11898	6.72987	5.94223	6.27639	6.51519	6.39561	6.15383	6.15208	6.04177	5.4534	6.18375	6.45641	5.92862	6.03206	7.05417	7.13421	6.62299	7.12706	5.99708	7.11083	7.33085	6.46249	5.8371	6.17567	5.87507	5.63158	6.32336	6.30765	7.4556	6.66646	6.3097	5.94331
ABCA1	9.35844	9.57064	9.3498	7.08146	10.8976	10.2528	8.38579	7.81166	10.8271	9.53783	8.48079	8.42442	8.54324	8.57833	8.06068	8.91573	8.43323	9.1338	8.82948	9.25016	8.36261	9.41387	7.94435	8.59627	9.28552	8.76866	8.51563	8.81305	8.55881	8.14659	8.41239	10.3464	8.15596	7.19806	8.36861	7.68869	9.91831	9.40752	8.61438	9.29508	8.89869	9.04849	7.71458	9.86128	9.89746	9.96785	8.87279	9.3303	8.46427
ABCA13	5.16046	5.22378	6.35406	6.71004	6.15647	5.38623	6.82056	5.4492	8.67972	7.88274	5.19974	5.42811	5.2436	5.17348	5.13236	5.13157	5.14752	5.22071	5.36862	5.18254	5.2494	5.3914	5.284	5.32221	5.15963	5.26628	5.3364	5.34514	5.19826	5.27305	4.8972	7.20735	5.32669	5.37975	4.87864	5.3101	5.05653	4.98725	4.88959	5.26508	5.30386	6.73161	5.04525	5.41892	4.81436	6.16564	5.26441	5.63473	4.83196
ABCA2	6.3921	6.28882	7.55836	6.98946	6.45489	7.13535	6.20824	7.12913	6.01583	6.39836	6.89936	6.73963	6.27146	6.44966	6.44818	5.98794	6.49616	6.62413	6.57024	6.53759	6.10193	6.20605	6.51036	6.23474	6.37463	6.60591	7.35842	6.76427	6.38958	7.42722	5.95519	6.8576	6.65631	6.4487	5.78854	7.44891	6.22282	6.19804	6.42943	6.27795	6.16435	6.45118	6.04465	6.667	6.25432	6.96113	6.60089	6.51156	6.75151
ABCA7	6.63076	6.39873	7.55401	6.80668	8.03912	7.47307	7.09689	7.55169	6.63103	7.98243	7.65612	8.71384	7.0879	7.5458	7.59822	7.42975	7.531	7.62039	7.52897	7.42436	8.53814	7.63004	7.36147	7.19686	7.42436	7.17478	7.42436	7.93277	8.24996	7.1797	7.0882	8.07545	7.50636	7.06403	6.76417	7.537	6.89574	7.00515	6.94037	7.24426	6.90715	6.99257	6.86159	7.67998	7.10487	7.81356	7.04252	7.39307	7.01758
ABCB1	5.16825	5.67798	4.93706	4.98695	5.25346	4.77681	4.94809	5.07308	6.27718	5.17669	6.5309	5.45686	6.26467	6.03018	5.53579	5.9975	6.44976	5.82121	5.6577	6.08605	6.05424	6.77232	7.29103	5.81544	6.51016	5.8245	5.94613	6.12281	5.82374	5.7584	5.00322	4.63205	5.73674	5.63306	4.81447	5.52809	6.1588	5.29031	6.29968	5.46424	6.30674	6.68936	5.47843	5.7419	5.41283	6.26902	6.10323	6.2917	8.85944
ABCB10	6.84987	7.59237	7.9434	7.37083	7.73871	7.22203	8.21788	7.47432	8.04048	7.92824	7.07032	7.03537	7.08188	7.44654	6.60828	7.85396	7.74645	6.75722	6.69839	6.55542	7.1244	7.72341	7.89001	7.25833	7.11788	7.89546	7.12913	6.14015	6.11159	5.99338	7.64862	6.91915	6.93808	7.05272	6.47306	6.47377	7.18122	7.09441	7.26121	7.0521	6.76453	7.3187	7.24821	7.6177	7.70427	7.40891	7.76422	7.51128	7.55335
ABCB6	6.78355	6.87345	6.87315	6.683	5.46286	6.40188	6.81944	6.05577	5.88095	6.43505	5.68754	5.76071	6.02568	5.86648	6.31757	5.89185	5.49206	6.55312	6.33238	5.71391	6.31281	5.81678	5.46386	6.10169	5.94413	6.45554	7.27552	6.65485	6.23511	6.41557	6.36242	6.29978	5.7322	5.73067	6.40592	6.29069	5.58895	5.52479	5.71191	5.99266	5.8113	6.25003	7.20179	6.21613	5.78676	6.02747	6.37378	6.1534	6.30834
ABCB7	6.0941	6.81084	6.37674	6.34314	6.25648	6.19576	6.64321	6.73926	7.14157	6.87995	7.00866	7.22151	7.11448	7.02155	6.96418	7.18537	7.26741	6.79927	6.731	6.83231	6.80368	7.41904	7.11261	7.25749	7.20146	7.11926	6.8609	7.22804	7.23998	6.79532	6.31489	6.75262	6.83528	6.76293	6.34451	6.38943	7.01561	7.02212	6.80413	6.95373	7.11958	6.85661	6.60546	6.67729	6.21222	6.3949	6.55947	6.78341	6.03804
ABCB9	6.32309	6.14021	5.30017	6.10482	5.05692	5.31528	6.3729	5.8127	4.62191	6.19439	5.8788	5.98996	5.46808	5.2336	5.96018	5.6091	5.21844	5.94261	6.41755	5.43394	6.25165	5.00162	5.03059	5.29149	5.31035	5.87135	6.42613	6.98811	6.01523	6.05446	5.15066	5.48994	5.43609	5.61886	5.17078	5.41575	5.21336	5.16775	5.36101	5.22432	5.67819	5.58612	5.3179	5.3518	5.18827	5.61955	6.37063	6.67689	5.20779
ABCC10	5.79089	6.13797	6.57912	7.29116	6.71824	6.14215	5.66891	6.73418	5.85849	6.08324	6.59526	6.24458	5.94092	6.29705	6.18952	5.92257	6.48088	5.86566	6.26166	5.89491	6.06001	6.59916	6.44455	6.32199	6.18281	6.31612	5.88969	6.29648	5.78713	5.83339	6.46871	6.32853	6.6546	6.28292	5.61185	6.05732	6.43423	6.45801	6.24282	5.70698	6.85299	5.94454	5.90891	6.60425	6.07231	6.01189	6.21593	6.26188	5.74875
ABCC13	7.36627	6.9552	6.75776	5.83832	5.70517	6.09594	7.81216	6.71404	7.11855	6.95135	4.89894	5.0397	5.68131	5.69375	5.00996	5.82579	5.07184	4.9593	5.89542	5.63657	5.49163	4.51947	5.05975	5.5837	5.4503	5.67555	6.48672	5.51791	4.91284	5.22831	6.76416	5.86416	6.1231	5.0027	6.48053	5.99827	5.71609	5.46222	5.39415	5.3969	5.72596	5.42183	5.76452	8.03498	7.07787	5.95105	5.25051	5.17845	6.55141
ABCC3	8.80087	8.18881	7.9866	8.2536	7.35694	8.22239	8.51242	7.48967	6.51585	7.88403	7.50995	7.32749	7.06595	6.91705	7.63951	7.25274	7.11266	7.69205	7.54204	7.69609	7.6564	6.55583	6.94938	7.35625	7.26625	7.31876	7.72125	7.58645	7.63928	7.63467	7.84878	6.73648	7.66942	6.86784	7.66517	7.59314	7.21038	7.19096	6.85824	7.50087	7.34573	7.30592	9.61337	7.0782	6.88311	6.51088	8.02142	7.32041	9.13599
ABCC4	6.71107	6.73704	8.86397	7.43447	6.53375	7.7344	8.45639	7.22002	6.80554	6.9539	6.29592	6.44246	6.38188	6.52548	6.42193	6.76708	6.61178	6.56887	6.36782	6.30855	6.39208	6.32552	6.58593	6.5127	6.32996	6.7594	6.9212	6.16952	6.14508	6.63937	6.99684	6.46712	6.55611	6.946	6.33954	6.34185	6.60062	6.26808	6.18991	7.06605	6.51532	7.20494	8.88846	7.22067	6.7466	6.11486	7.39878	6.89753	10.3136
ABCC5	6.09181	6.40658	7.69051	6.24935	6.49157	6.68411	6.1138	6.96127	6.52824	7.99654	7.06035	7.28076	7.11724	6.7203	6.67242	6.92596	7.06692	6.95946	7.12096	7.49342	6.90726	7.57664	6.63882	6.7372	6.78441	6.85662	6.32416	6.44879	7.04916	6.89838	6.07547	7.53576	7.18564	6.276	6.08566	6.01586	5.92226	6.18288	6.47449	6.33764	6.44986	6.70665	6.45488	7.03464	6.94012	7.78771	6.33785	6.36705	6.2933
ABCD1	6.51904	6.16243	6.52845	7.57608	6.95115	6.54378	6.90179	6.74166	5.309	6.14685	6.53289	6.56509	6.57858	5.77778	6.17508	5.31701	6.32253	6.10081	6.0908	6.45401	6.57372	6.29395	6.46838	6.01375	6.72889	6.09652	5.60306	7.03579	6.87126	6.16051	5.93766	7.35004	6.57711	5.9952	5.90973	6.86044	6.35915	6.25152	5.91484	6.00091	6.0731	5.69528	6.95543	5.91431	5.94432	5.96903	6.01843	6.25908	5.60653
ABCD3	5.64696	6.32827	6.48722	6.054	6.82316	6.22435	6.09379	6.32991	7.11041	6.687	6.10067	5.99651	6.26654	6.47072	5.90186	6.52891	6.71705	5.81492	5.84829	6.39412	5.99373	6.55008	6.86001	6.18256	5.80545	6.23765	5.94224	5.66743	6.10589	5.83176	6.37917	6.18879	6.3327	5.9859	7.26574	6.29703	6.48075	6.53785	6.50641	6.205	6.42886	6.26438	6.31122	6.39069	6.27127	5.94979	6.35446	6.40537	7.20565
ABCE1	5.47777	6.3676	5.85055	5.29993	5.87833	5.27512	5.95989	6.49307	6.91863	7.11038	7.18159	6.77122	7.17064	7.54913	6.71541	7.63936	7.64509	6.63935	6.798	6.54464	6.98587	7.86291	7.4701	7.02599	7.0599	7.39253	6.53135	6.47622	6.48956	6.35466	6.03772	5.69266	6.33782	6.43258	5.60006	5.54195	6.45317	5.99032	7.21609	6.39645	6.96108	7.45261	5.75656	6.05339	5.78413	6.81163	7.43306	7.81532	7.04015
ABCF1	7.93879	7.67098	7.23367	6.93929	7.06624	7.56132	7.34907	7.42046	6.50486	7.58419	8.24864	8.23517	8.19755	8.07341	8.01595	7.75683	8.37923	7.61478	7.98965	7.91039	7.84439	8.37216	8.30457	7.98504	8.20108	7.78415	7.68634	7.7087	7.91795	7.47152	7.42283	7.10391	7.61661	7.14165	7.49075	7.16814	7.02674	7.05546	7.92514	7.62859	7.82041	7.36689	7.36083	7.19802	7.12426	7.1332	7.55727	7.90856	8.21581
ABCF2	6.25617	6.24135	5.84254	5.56444	5.68405	5.69252	6.06778	5.5582	4.98654	6.03689	6.53214	6.30538	6.73335	6.34336	6.35509	6.20147	6.65684	6.10948	6.26192	6.29516	6.33152	6.5	6.6448	6.40308	6.32251	6.10293	6.12932	6.01623	6.23245	6.19181	5.8728	6.13764	6.41871	6.16006	5.79538	6.03404	6.19118	5.70039	6.67722	5.78162	6.10736	6.08428	5.68469	5.95128	5.67473	6.00797	5.95943	6.58428	5.87796
ABCF3	6.28244	6.13204	6.20089	6.14706	5.94118	5.87289	5.86309	5.72852	5.16145	6.2255	6.41442	6.32384	6.8931	6.66043	6.48046	6.27443	6.86229	6.22722	6.56953	6.29192	6.33453	6.69163	6.88734	6.63008	6.47732	6.55141	6.57895	6.4791	6.55003	5.73311	5.69583	6.98076	6.49853	6.6834	5.66841	7.06343	6.45607	6.21302	6.22931	6.01617	6.01845	6.39604	6.2509	5.96561	6.1005	5.95576	5.86349	6.27983	5.66399
ABCG1	6.40513	6.47335	5.33287	5.58813	7.01659	6.35445	5.64952	5.31238	5.68024	6.77802	6.69037	6.99481	6.53927	6.74237	6.65446	6.70539	7.10956	6.98606	7.06688	6.67986	6.89291	7.26578	6.70034	6.68989	6.54094	6.72504	6.48981	6.46818	6.74723	6.37055	6.09555	7.61751	6.40201	6.23523	6.88549	6.24786	6.43774	6.56964	6.09238	6.31059	6.44401	6.35191	6.30148	7.74039	8.05105	7.46174	6.124	6.16902	6.27914
ABHD10	5.94973	6.46111	6.26442	5.37175	6.30183	5.98744	5.68165	6.06051	6.62674	6.80192	6.83501	6.48052	6.65999	7.02398	6.44124	7.00484	7.2782	6.33079	6.28258	6.51836	6.54153	7.6519	7.26422	6.88908	7.04062	6.45831	6.51594	6.48707	6.45612	6.17076	5.60714	5.97304	6.34406	6.45459	5.64422	5.86675	6.60664	6.59566	6.86089	6.63001	6.79179	7.14929	6.10207	5.94253	6.2132	6.35436	7.05811	6.86741	7.79836
ABHD11	5.80725	5.9105	6.02673	6.10957	5.48936	6.10821	5.96388	5.75543	5.31216	5.51125	5.60227	5.80489	5.49709	5.73094	5.79792	5.59034	5.31966	5.83079	5.77897	5.95438	5.8658	5.2356	5.53233	5.74468	5.55058	5.68638	5.85247	5.94306	5.78628	5.17752	5.39855	5.4568	5.82401	5.49676	5.73824	5.50469	5.62735	5.98252	5.68192	5.89327	5.44801	5.50095	5.22109	5.36351	5.84412	5.57175	5.5019	5.93076	4.74449
ABHD12	5.86677	5.99885	5.8535	5.61924	5.6137	5.75654	5.99433	5.48057	5.15903	6.00035	6.27287	5.98635	6.27347	6.17324	6.15132	6.30178	6.31048	6.18322	6.31503	6.07111	5.70127	6.02554	6.42762	6.15297	6.41314	6.26713	6.19237	5.98868	6.11332	6.0764	5.68543	5.88296	6.1038	5.93651	6.41937	6.41561	5.88952	5.81332	6.25464	6.19029	6.02915	6.06958	6.12396	5.72799	5.97829	5.9502	5.95499	6.05974	5.93952
ABHD14B	5.9934	6.05348	5.21918	5.18678	5.33899	5.05589	5.03891	5.55479	5.16028	5.82594	7.24743	6.87597	6.72104	6.78957	6.379	6.52888	7.01981	6.25374	6.47362	6.28712	6.42614	6.6526	6.65158	6.70601	6.50166	6.53896	6.29893	6.65397	6.77001	6.23891	5.56708	5.83974	5.53381	6.00152	5.97496	5.23665	5.99089	5.90025	6.03972	6.61366	6.94306	6.17294	6.68917	5.40704	4.81312	5.41253	6.08482	6.11403	5.93062
ABHD2	7.17749	6.73586	7.69619	7.54726	8.96429	9.13375	7.07563	7.03977	7.44428	7.33761	6.92311	7.70963	7.88226	7.62904	8.10726	7.36795	7.51593	7.62363	7.74396	7.93995	7.10293	7.97542	8.26167	7.80806	8.01355	7.4693	6.7949	7.21127	7.32399	7.0908	7.64344	7.97216	7.27087	7.32829	9.43098	8.1933	8.44308	8.60081	7.14965	7.4351	7.18534	7.19911	7.57337	7.4328	7.02059	7.72079	7.26885	7.12946	7.06768
ABHD3	6.10216	7.69865	8.31647	7.84016	8.59482	8.92167	7.31569	8.5285	8.34841	9.03087	7.9276	8.39871	8.08961	8.44926	8.0973	8.82545	8.83155	8.04972	7.9678	6.71766	7.824	8.74294	8.56657	8.11053	8.10328	8.66173	7.46804	7.3051	7.14037	5.9923	7.30387	7.90597	7.84708	8.00485	7.18514	8.05452	8.43804	8.05247	9.0642	7.78942	7.94097	8.07519	6.87895	9.29088	9.27945	10.3016	8.55963	8.73846	7.14642
ABHD4	6.73979	6.23662	6.74521	6.90713	6.35716	6.41825	7.01149	6.79654	5.4832	6.45575	7.18153	7.05038	6.66921	6.84402	7.21956	6.44515	6.69294	6.89619	7.07118	7.03135	6.65033	6.83716	6.60364	6.8716	6.89556	6.77736	6.69884	7.16763	6.75678	6.53462	6.62252	7.22023	6.43543	6.46961	6.82066	6.73308	6.55879	6.4496	6.35211	6.66462	6.83837	6.76338	7.0488	6.69388	6.33871	6.69413	6.64287	6.41027	6.84124
ABHD5	7.98549	8.16129	9.40938	9.05025	10.2228	9.12834	8.41923	8.91818	10.7254	9.38005	7.99389	8.93095	8.71931	8.69833	8.91809	8.42989	8.70364	8.8269	8.58711	8.89184	8.36302	9.18172	8.69032	8.82629	8.84845	8.62077	8.2459	8.21743	8.09558	8.20388	8.97162	10.6621	9.15614	8.70735	8.84401	9.0488	9.62182	9.81323	8.21615	8.8659	8.65574	9.02297	8.50668	8.80907	8.47739	9.38619	8.25075	8.118	7.92486
ABHD6	6.32966	6.15029	5.81273	5.65565	5.82442	5.71073	6.86898	6.01852	5.78635	6.11558	6.28994	6.32642	6.21327	6.25868	5.99681	6.28703	6.7911	6.12676	6.17494	5.93622	6.45517	6.58518	6.82167	6.50358	6.59606	6.30383	6.79791	6.23545	6.22316	6.32402	6.28729	5.71494	6.31449	5.81888	6.48825	6.09212	6.04532	5.54843	6.00624	6.28946	6.10622	6.33287	5.87375	6.29049	6.55961	6.30627	6.06934	6.09049	6.82423
ABHD8	6.87776	7.50648	6.36682	6.72085	6.39206	6.95929	7.12826	6.82848	6.03241	6.81483	7.03476	7.33337	6.70633	6.68703	6.48635	6.76729	6.46956	6.479	6.76532	6.47386	6.92026	6.68426	6.43318	6.61738	6.87969	6.63592	6.92671	7.30579	6.99956	6.3849	6.75428	7.18144	6.67689	6.92941	6.90743	6.50972	6.97136	6.86188	6.76106	6.9195	6.82346	6.95702	6.71517	6.3222	6.64446	6.46369	6.5545	6.66793	6.16395
ABI1	7.02019	7.38288	7.71322	7.66827	7.97919	7.85009	7.67765	7.63969	7.89511	7.58883	7.42384	7.37111	7.5799	7.65468	7.48028	7.61007	7.69977	7.49617	7.52585	7.39021	7.32951	7.72066	7.6834	7.54573	7.51273	7.56225	7.26125	7.15438	7.10506	7.05123	7.63333	7.35223	7.61604	7.82963	7.58111	7.67225	7.97247	7.75731	7.43116	7.34658	7.42056	7.70475	7.69571	7.71441	7.37072	7.8105	7.62234	7.49114	7.76589
ABI2	6.51203	6.17374	5.87894	5.67821	5.44917	5.66829	6.23829	6.20145	5.67786	6.18765	6.69094	6.49913	6.53061	6.46509	6.57444	6.50531	6.54008	6.22925	6.46159	6.64699	6.6779	6.58478	6.56295	6.40098	6.5908	6.39567	6.53954	6.77464	6.44854	6.54333	5.72625	6.03269	6.29868	6.614	6.26538	6.38714	6.20335	6.17904	6.3112	6.76562	6.36441	6.27026	7.49973	6.31987	6.79077	6.13864	6.35688	6.40758	6.51595
ABI3	7.9045	7.79382	6.76386	7.13735	6.24243	6.70541	7.56005	7.00017	5.53141	6.69709	8.00478	7.63997	7.45437	7.27071	7.46676	7.46217	7.4365	7.61855	7.87489	7.31049	7.48882	6.5873	7.45515	7.6316	8.02623	7.31212	8.13591	8.15762	7.5968	7.48849	6.98921	6.66285	6.89042	6.99257	7.49165	6.53189	7.21424	7.95732	7.18444	7.28233	7.54938	6.67771	6.80499	6.18816	6.87879	6.61478	7.21964	7.36444	7.27151
ABL1	6.77621	6.57811	6.25921	6.15855	6.4149	6.24994	6.83885	5.70541	5.37504	6.34676	6.6613	6.25202	7.16383	6.68382	6.74435	6.64503	6.92885	6.89516	6.94108	6.40195	6.57436	6.58653	7.39412	6.42772	6.98539	7.13983	7.05722	6.92787	6.56933	6.37357	5.85531	5.93894	6.52083	6.80394	5.9515	6.4924	6.44515	6.51586	6.96844	6.67864	6.49255	6.47638	6.15031	6.75531	6.41334	6.14731	6.67673	7.03391	7.13197
ABLIM1	6.81452	6.76096	5.87921	5.89249	5.7997	6.06798	5.69169	6.36292	6.22825	6.43423	7.57093	7.36881	7.72298	7.50423	7.74393	7.58456	8.14446	7.42875	7.60897	7.86573	7.64284	7.70367	7.89791	7.44453	7.48235	7.5579	7.30412	7.24362	7.27747	7.65599	6.95565	6.22216	6.57566	6.32972	7.06831	5.99748	6.12829	5.99776	7.23907	7.35493	7.56177	7.10616	6.59982	6.14483	6.05289	6.2118	6.53912	7.19321	7.17014
ABLIM3	6.44567	6.49473	7.52054	8.10218	6.42494	7.46644	7.47555	6.4367	4.87901	6.94158	6.27673	6.09333	6.09893	5.26688	6.39761	6.2118	5.9044	6.09959	6.64807	5.88939	5.85989	5.61276	6.05359	6.13181	5.95923	6.67086	6.28594	6.73578	6.02133	6.611	7.1052	6.84144	6.25518	6.36964	5.96548	6.52855	5.96987	6.07667	5.80494	7.22875	6.7983	6.35153	8.61369	5.61557	5.55176	5.57695	6.53558	5.7584	7.7217
ABR	7.42265	7.57013	7.197	7.37383	7.86249	7.98769	7.35094	7.66455	6.82119	7.35634	7.25856	7.43358	7.8408	7.72511	7.64066	7.40798	7.98614	8.00163	7.94218	7.5286	7.46055	7.59782	8.18925	7.45458	7.91218	7.35066	7.5877	7.36335	7.68312	7.17913	7.29791	7.82502	7.40357	7.51998	7.4776	7.63345	7.40836	7.50027	7.95226	7.79169	7.58908	7.524	7.05295	8.16889	7.72926	8.17101	7.67921	7.80149	6.76192
ABT1	6.22219	6.15659	5.95218	5.48166	5.85385	6.23993	5.88132	5.84326	5.54422	5.89002	6.87129	6.25916	6.41067	6.46484	6.20493	6.57321	6.65052	6.29657	6.54757	6.36168	5.84874	6.65103	6.53703	6.49994	6.37618	6.17593	6.20493	6.17892	6.13875	6.51202	6.04476	6.18672	6.36847	6.42572	5.75037	6.03902	6.15477	6.43011	6.69343	5.91587	6.37404	6.30332	5.94331	6.2556	6.14396	5.88135	6.33516	6.07803	6.29912
ABTB1	9.8691	9.7175	10.2756	9.83605	9.76861	10.6123	9.52254	9.35373	8.63706	9.44834	9.771	10.0353	10.1983	9.89013	9.8412	10.0989	9.67913	10.6255	10.4606	9.18546	9.07979	9.87465	9.72809	9.99044	10.0447	9.82192	10.1824	9.62037	9.91648	9.49701	9.77742	10.6754	9.09112	9.10694	9.81755	9.47547	9.6088	9.71379	9.35608	9.89537	9.77819	9.45365	9.81269	9.90687	9.78499	10.3933	9.09858	9.34217	9.00298
ACAA1	8.0301	8.42817	9.17653	8.83356	9.31563	9.08274	8.42447	9.00085	8.5028	8.65921	7.9518	8.60135	8.30435	8.20026	8.07087	8.36364	8.08546	8.12491	8.14953	8.09663	8.16593	8.51505	7.96729	8.37862	8.37414	7.91749	7.74682	7.91596	8.16842	8.05937	8.04046	8.66799	9.19583	8.63416	8.50532	8.60343	8.46443	8.78418	8.65927	8.26728	7.8455	7.95515	8.22334	8.1985	8.03587	8.33239	7.90513	8.04656	7.60526
ACAA2	7.60815	7.1823	6.95894	6.3995	6.56334	6.385	6.78618	6.9465	7.42361	6.8667	7.42307	6.5559	7.48278	7.04934	6.82147	7.01534	6.68586	6.64782	6.87201	7.26622	7.24458	6.9244	7.21572	7.01603	7.22873	7.35713	6.99346	7.20694	7.01479	6.84755	6.66369	6.67849	7.26137	7.55517	6.31875	6.97871	7.44838	7.30595	7.36281	7.46009	7.3321	7.66434	7.13075	6.84377	6.8317	6.68234	7.63338	7.50868	6.52713
ACACA	5.99051	6.0427	6.00738	6.24207	5.46065	5.74202	6.51256	5.70501	6.42078	6.07192	6.06261	5.97353	5.98887	6.01805	6.58622	5.48319	6.26755	6.10691	6.32937	6.32039	6.42357	6.25034	6.52248	5.92492	6.38599	5.7983	6.51896	6.85431	5.9065	5.41108	5.90299	5.81186	6.28916	6.31609	5.25646	6.16526	5.69757	5.61909	6.06682	6.13544	6.02704	6.63248	6.49557	5.73581	5.47492	5.48509	6.62678	6.72499	6.26729
ACACB	6.12824	5.66483	5.47492	5.88493	5.33486	5.12789	5.53287	5.7569	4.67611	5.63954	6.1485	6.64852	6.06063	5.91035	5.74898	5.97686	5.97574	6.16211	6.32395	5.65949	7.11346	6.06484	5.81277	6.18436	5.72386	6.24369	6.08774	6.47051	6.50764	6.27388	5.9238	6.45802	5.811	5.11414	4.95691	5.75194	5.4504	5.40519	5.91821	6.10951	6.24748	6.13483	5.14837	5.30531	5.47981	6.05123	5.5949	6.31466	5.99097
ACAD10	6.60533	6.69687	5.99031	6.35135	6.0668	6.40376	6.64333	6.17005	5.62974	6.09314	6.24166	6.1975	6.44592	6.21188	6.15005	6.2772	5.91374	6.35429	6.28596	6.49422	6.30175	5.85447	6.20179	6.19685	6.4659	6.54566	6.74651	6.45735	6.5117	6.49537	6.03747	6.65225	6.40033	6.36786	5.85927	6.51624	6.12474	6.40762	6.43136	6.26061	6.32045	6.21007	5.61608	6.36015	6.29049	6.65726	6.4802	6.44644	5.77097
ACAD8	6.17747	6.39846	6.7895	7.32832	7.40044	7.00151	6.86603	6.45574	7.36261	6.42777	7.10859	6.70645	6.8548	7.01834	6.43452	7.1016	7.30872	7.04742	7.01897	5.90991	6.35317	7.28669	7.27266	7.07855	7.00754	7.02671	6.66114	6.25959	6.39958	6.47741	6.36073	6.81332	7.19438	7.02071	6.55015	7.34781	7.44491	7.77088	7.0275	6.7815	6.87665	7.38938	7.08271	6.73551	6.98008	6.84646	6.69827	6.93594	6.71459
ACAD9	6.86345	6.84437	6.24168	5.87506	6.51009	6.03388	6.53441	6.68998	6.006	6.61372	7.05226	7.02332	6.96915	6.89557	6.79582	7.63136	7.22786	6.60995	6.83188	6.54463	6.82142	7.99516	7.30928	6.89354	7.27651	6.63521	6.62921	6.79807	6.90486	6.69677	6.57099	7.23945	6.74162	7.01116	6.89614	6.60075	7.0152	6.72539	6.82878	6.63622	6.87926	6.69393	6.77295	6.94911	6.83851	6.46879	6.4473	6.32667	6.89806
ACADM	6.78708	7.41108	7.59614	7.40228	7.76517	7.38636	7.4567	7.57928	8.07942	8.11077	7.89157	7.58567	7.73149	7.92878	7.51747	8.10811	7.95406	7.18474	7.35136	7.23919	7.55374	8.24141	7.73734	7.83096	7.66215	7.97686	7.44536	7.37392	6.88843	6.63563	7.46245	7.34638	7.77355	8.2536	6.87887	7.31195	7.82308	7.62009	8.01431	7.24287	7.46997	7.70627	7.34446	7.40882	7.3133	7.51297	7.88742	8.0448	8.01545
ACADS	6.09878	6.08523	5.14415	5.46425	5.0547	5.59695	5.9118	6.05306	5.12442	5.19431	5.93868	5.44408	5.67087	5.5892	5.75113	5.61298	5.68407	5.85912	6.129	5.55161	6.16209	5.3357	5.42322	5.66897	5.83656	5.8468	6.53423	6.04582	5.544	5.77364	5.80685	5.33269	5.51209	5.45377	6.82674	5.56735	5.41136	5.62358	5.57605	5.89946	6.12182	5.64822	5.31652	5.54648	6.15463	5.42681	5.57961	5.58101	5.27257
ACADVL	8.02214	7.9571	8.27257	7.55651	8.25971	7.95705	7.7822	7.70818	7.37052	8.05703	8.1542	7.81384	7.81167	7.465	7.6087	7.72176	7.98737	7.70632	7.67899	7.51112	6.91928	7.76609	7.98375	7.8081	7.85746	7.34935	7.30631	7.57576	7.74081	7.97996	7.17606	7.60666	7.98605	7.76419	7.59487	7.70195	7.57657	7.54226	7.86516	7.74563	7.71953	7.89607	8.29187	7.43111	7.04491	7.14478	7.72938	7.85636	7.5768
ACAT1	7.15878	6.99146	7.01362	6.6941	6.95706	6.65375	7.29324	6.54304	7.80919	7.36766	6.91432	6.83021	6.93842	7.35827	6.50858	7.09207	6.91779	6.57065	6.38428	7.1939	7.14225	7.01275	6.72216	7.10627	7.39065	6.93657	6.77707	7.1307	6.88754	6.66711	7.01762	6.82151	7.27373	7.12642	6.75254	6.71094	7.13631	7.075	7.67509	6.82679	6.83846	7.27986	6.98095	6.56462	6.65036	6.66539	7.13886	7.27415	6.99104
ACAT2	6.53949	6.7554	6.63587	6.81113	6.14387	6.15791	7.18488	6.31411	7.46756	7.14901	7.11302	6.61588	6.66302	7.16484	6.70704	7.29214	7.10552	6.40114	6.55219	6.70758	7.0544	7.10738	6.76823	7.21248	7.02673	6.85587	7.21263	6.71374	6.83954	6.89297	6.24938	6.71986	6.8133	6.84074	6.40049	6.11511	7.01885	6.9645	6.84976	6.71033	6.51019	6.91088	6.67605	6.48895	6.30357	6.4877	6.67128	7.05641	6.54643
ACBD3	7.66394	7.60554	8.14895	8.31088	8.25629	8.06751	7.94866	8.02134	8.50171	8.33116	8.10167	8.46696	8.14565	8.47314	7.74655	8.37774	8.37595	7.99003	7.7865	8.05404	8.06777	8.41601	8.28422	8.36659	7.93566	8.15501	8.14527	7.92117	7.993	7.34453	8.12234	8.02867	7.93844	8.25886	7.76245	8.04303	8.5935	8.33753	8.34941	8.10066	8.00422	8.34363	8.14842	8.04303	8.2029	8.25782	8.3339	8.34021	8.68258
ACBD4	5.94093	5.64058	5.46048	5.43657	4.83546	5.30038	5.79955	5.59195	5.13156	5.38986	5.80803	5.38137	5.56963	5.60997	5.77492	5.2771	5.40999	5.77323	5.92034	5.55296	5.66483	5.23449	5.49219	5.48863	5.83563	5.7347	5.73504	6.24383	5.56012	5.53663	5.53546	5.74724	5.91941	5.65544	5.53988	5.39962	5.92784	5.75072	5.62299	5.41547	5.45824	5.56902	5.85211	5.33314	5.46733	5.52592	5.34982	5.67735	5.1477
ACBD5	5.51834	5.72505	6.06756	6.04492	6.40636	6.2478	5.79055	5.9613	6.7926	5.91188	5.8219	5.77929	5.82089	5.89485	5.8269	5.86161	6.03018	5.69295	5.85638	5.59584	5.8317	6.12855	5.99966	5.77674	5.75561	5.96392	5.63176	5.76161	5.4676	5.25894	6.19652	5.95432	6.22231	5.95545	6.17455	5.78206	5.91615	5.84777	5.57565	5.88174	5.85737	5.73598	5.74878	6.12041	5.73482	6.01623	5.93886	5.74176	6.09363
ACBD6	5.44036	5.68517	5.14833	4.94055	5.08328	4.60565	5.22406	5.49357	5.28009	5.87842	6.27644	6.03774	6.25574	6.21081	5.69132	6.07205	6.54707	5.84515	5.92627	6.08582	5.58692	6.19911	6.09628	5.94702	5.81347	6.17188	5.85218	5.73882	6.25236	5.69479	4.96879	6.75337	5.46449	5.96669	4.82421	5.01877	6.0481	5.8866	5.62689	6.0746	5.44876	5.84	5.14244	6.32596	5.7137	6.75479	5.38196	5.33081	5.72192
ACD	6.24527	6.22973	6.07263	5.98328	6.38908	5.9576	6.04894	6.18094	5.78812	6.26278	7.10305	6.97584	6.84721	6.86301	6.65037	6.56494	6.99263	6.50713	6.79392	6.53516	6.81944	7.1858	7.0482	7.0473	7.00142	6.56646	6.32294	6.37749	7.05704	6.584	6.30177	6.96946	6.76893	6.42744	6.99123	6.16948	6.55633	6.47374	6.55075	6.87891	6.52858	6.36751	6.29909	6.51129	5.97219	6.85259	6.3382	6.34178	6.20066
ACIN1	7.55344	7.96542	8.06938	7.97619	8.28966	7.916	7.69873	8.04212	7.35269	7.75615	8.02114	8.18684	8.12846	8.1203	8.33419	7.95377	8.41001	8.19164	8.24348	7.81252	7.37778	8.50496	8.27756	8.18533	8.06652	8.03602	7.60559	7.70789	7.81442	7.28644	7.6504	7.79276	7.67521	7.16309	7.42763	7.86618	7.5331	7.47406	7.68762	7.69038	8.12164	7.78738	7.5881	7.91641	7.67079	7.82898	7.47251	7.81127	7.95514
ACLY	8.01612	8.12146	8.01246	8.00509	8.50981	8.2502	8.05423	7.68262	8.31719	7.85416	7.89696	7.7841	8.33678	8.34588	8.13981	8.08184	8.64986	8.17045	8.34044	7.75852	7.78627	8.47449	8.72802	8.21322	8.40915	8.20547	7.90318	7.73438	7.66688	8.02223	7.48784	7.62057	8.30934	8.12242	7.50137	7.96187	8.12741	7.99098	8.03768	7.67564	7.70234	8.01387	8.01805	7.96607	8.00758	8.24893	8.34217	8.24896	8.19496
ACN9	5.81343	6.48451	7.5101	8.90713	8.16743	7.51037	7.98613	7.2976	8.69954	7.29895	6.39695	6.32065	6.24866	7.03704	6.28069	6.83407	6.41584	6.19057	6.22306	6.18424	6.2303	6.6662	6.5774	6.25923	6.15614	6.60917	6.27184	5.64471	5.89981	6.05626	7.1867	7.00438	7.21266	9.53679	7.30345	8.83669	8.55982	7.46638	6.26403	5.73418	5.97762	6.04453	8.38914	7.19531	6.60573	7.36749	7.01214	6.34279	7.29508
ACO1	6.8689	6.4063	6.62072	6.80917	6.58242	6.79223	6.98862	6.46212	6.4884	7.53967	7.10181	6.66064	7.06561	6.87189	7.44905	6.3852	7.15666	6.7874	6.84369	7.31707	7.14336	7.16631	7.17516	7.30174	6.9217	6.88302	6.5769	7.14975	6.6574	6.60132	6.46561	6.36463	6.90103	6.57952	6.26659	6.61577	6.46672	6.34946	6.81398	7.08855	7.06038	7.20667	6.94813	6.81261	6.74625	6.60343	7.168	7.31952	6.34314
ACO2	7.26534	7.03195	7.03228	7.20103	7.4137	7.06869	7.52591	6.70361	6.26719	7.38045	7.62404	7.5931	7.49544	7.39718	7.13331	7.27621	7.42902	7.35629	7.37206	7.00241	7.26663	7.5076	7.60928	7.44455	7.72192	7.16872	6.81389	7.29864	7.16208	7.55131	6.82408	7.05978	7.61084	7.1934	6.95555	7.34546	7.20748	7.35313	7.59686	7.0822	7.16998	7.19524	7.64121	7.09151	7.01703	7.22726	7.26046	7.24631	6.9886
ACOT11	5.37656	5.32377	5.10029	5.61917	4.88344	5.16606	5.65934	5.13583	4.83713	5.13689	4.7317	4.86985	4.89304	4.76631	4.99138	5.03623	4.91861	5.17543	5.06379	4.8421	5.08279	4.82379	4.69982	5.41088	4.98999	5.3816	5.69312	5.46498	5.14582	4.99328	4.82843	4.75109	5.24753	4.79186	4.92059	4.86344	4.79408	4.99505	5.32522	5.23692	5.16842	5.3988	4.73097	5.11695	5.18534	4.82721	4.90843	5.0805	4.63776
ACOT4	4.62224	4.79662	4.2802	4.83778	4.20722	4.64261	4.63031	4.72137	4.17699	4.34193	5.39016	4.87021	4.80394	4.91549	4.83932	4.37446	4.66569	5.00525	5.41393	4.65374	5.31877	5.16001	5.49187	5.08457	5.41886	5.33757	5.00051	5.31252	4.96408	5.02786	4.61591	4.61009	4.74484	5.52094	4.95059	4.67212	4.54615	4.87875	5.04682	4.88695	4.62326	4.7656	4.15256	4.35892	4.54105	5.2794	4.82875	4.94054	4.25842
ACOT7	6.67424	6.4106	7.13224	6.8595	5.11213	6.13669	6.90888	6.13408	5.4984	6.53063	6.80255	6.07989	6.42342	6.03559	6.35044	6.18459	6.43496	6.05276	6.40046	6.01717	5.68969	6.05731	6.53154	6.53923	6.62951	6.23274	6.18397	6.51356	6.50891	6.58949	7.1616	6.73697	6.00663	6.44043	6.28154	6.70632	5.85978	5.7772	6.0053	6.79849	6.5272	6.17485	7.39822	5.68212	5.78989	5.72235	6.78783	6.57087	7.73182
ACOT8	6.25218	5.97154	6.72075	6.42304	6.41295	7.18357	6.81422	6.89701	6.48048	6.15977	6.47347	6.35334	6.59274	6.31107	6.3345	6.79912	5.90347	6.03226	6.17953	6.01013	6.26885	6.42492	6.03615	6.35799	6.35416	5.93692	5.70951	6.28475	6.15585	5.81856	6.11632	6.93891	6.98271	6.81902	6.89731	6.3975	7.09173	7.0854	6.16415	6.42646	6.27895	6.07423	6.81181	5.79476	5.70658	6.3567	6.17779	6.34145	6.079
ACOT9	7.10679	7.61654	7.77296	7.71163	8.44799	8.2756	7.49007	7.78463	8.0845	7.83044	7.24206	7.52885	7.58858	7.54096	7.87388	7.53497	7.83263	7.51609	7.56459	7.17857	6.85114	7.67026	7.75337	7.48707	7.81144	7.34881	6.39396	6.77551	7.38659	6.96082	7.65654	8.22651	7.99887	8.04439	7.6819	7.91316	7.85805	7.67502	7.84872	7.54454	7.56195	7.55964	7.78829	7.48236	7.05056	7.38757	7.25292	7.4909	7.101
ACOX1	7.85255	7.60744	8.4784	8.45288	8.84877	8.69732	7.76642	8.50778	8.9354	8.34932	7.40571	8.07572	8.21182	7.78428	7.87989	7.77466	7.87744	8.19437	8.06668	8.19751	7.40341	8.01512	8.34886	8.11381	8.02879	7.45726	7.53921	7.6727	7.95887	7.80701	8.13449	8.69465	8.26833	8.03566	8.16045	8.70715	8.2612	8.45052	8.07223	8.03882	7.68776	8.25971	8.01129	8.0484	7.89759	8.64197	8.00706	8.24177	6.73125
ACOX2	5.68942	5.10054	6.17569	5.23107	5.26154	5.62874	6.54348	5.32993	4.2857	5.03862	4.85203	4.98711	4.92951	5.00747	5.00182	5.08349	4.88911	4.76583	5.23107	5.00838	5.56955	4.28193	4.62147	4.79364	4.64233	4.9362	5.34114	5.41107	5.14302	5.40398	5.47139	4.77169	5.45187	5.50672	5.87094	6.00925	4.99277	5.17445	5.80062	5.02043	4.96968	5.51656	5.55617	4.68509	4.52217	4.4023	5.80089	5.32148	4.83195
ACOX3	6.49276	6.28357	6.17506	7.13504	6.98957	6.46857	6.60071	6.548	5.74377	6.32054	6.64839	6.53217	6.41882	6.33174	6.43729	6.0785	6.67485	5.98457	5.87179	6.50194	6.31367	6.61077	6.5389	6.34278	6.13615	6.20974	5.85685	6.40482	6.5527	6.06754	5.79643	6.60747	6.61341	6.16975	6.06439	6.64118	6.64086	6.52811	6.35896	6.14967	6.38954	6.35464	6.76344	6.30614	5.98103	5.92807	6.59353	6.15986	6.31231
ACP1	7.97641	8.23887	8.73687	7.29276	7.16722	8.74876	8.78177	8.0546	7.98088	8.66472	7.72935	7.20138	8.01311	8.06179	7.58394	8.63526	8.08214	8.12561	8.4623	7.83143	7.58612	8.06834	8.32783	7.96858	8.09532	8.01716	8.17305	6.98197	7.16059	7.08523	8.4341	7.18883	7.96601	7.74407	8.33734	8.07319	7.28389	7.30588	7.8376	7.49813	7.60506	7.60616	8.01964	8.21024	7.91838	7.17041	8.07844	8.11563	8.11871
ACP2	6.57592	6.90061	6.5798	6.11604	7.1333	6.68547	6.45271	6.43746	5.63106	6.16925	6.8816	6.93931	6.65025	6.24033	6.5573	6.46401	6.3066	6.22397	6.60259	5.7968	6.50627	6.23799	7.13467	6.35934	6.75564	6.06981	6.87156	7.28363	7.12482	8.01128	5.73142	7.08522	6.28515	7.22675	5.95795	6.37105	6.85287	7.60294	6.48554	6.57094	5.99227	6.05321	6.52292	6.48325	6.25203	6.24304	6.15627	6.71886	6.80833
ACP5	6.3759	6.83112	6.57862	5.59835	5.18393	6.08497	5.47049	6.13434	3.82807	6.74323	6.96867	6.98057	6.46633	6.92635	5.73246	7.08	6.63629	7.05642	5.97535	5.34351	6.01622	7.30811	7.1677	6.8268	7.8283	6.78667	6.91419	6.96006	7.3515	6.69708	7.01011	5.73671	5.68945	5.77616	7.62156	7.09929	5.38217	5.73235	5.73746	5.81839	6.23434	6.46868	6.31038	5.71484	6.35754	5.5822	5.99819	6.28138	6.3707
ACP6	5.39605	5.40942	6.57245	7.32159	6.37974	5.8682	6.51252	6.65422	6.53492	6.58601	6.17855	5.82002	6.12844	5.84348	6.30221	6.61815	5.70494	6.49829	6.0496	6.17462	6.35439	5.73825	6.06869	6.37297	5.69572	5.54377	6.22892	6.47375	5.74054	5.82157	8.04391	6.1365	6.96505	6.68611	6.09786	5.85663	6.20008	6.0692	6.08493	5.92587	5.52304	5.94099	6.25922	6.15686	5.62033	6.23457	6.12115	6.53429	5.5357
ACPP	7.18662	7.2418	7.48216	7.07337	8.56321	8.82882	7.09345	7.57905	8.44795	7.10201	6.82148	7.03642	6.81368	7.0739	7.1871	7.16284	7.09274	6.84732	6.99123	6.30817	7.01005	7.27963	6.83042	7.31612	6.73225	7.09135	6.67124	6.68701	6.87021	6.87064	6.94414	6.78347	7.63706	8.11562	7.52603	6.65886	8.08567	8.0741	7.47344	7.28958	6.72535	7.26174	7.26709	6.79654	6.67342	7.61203	7.13323	7.17794	6.23253
ACRBP	6.71843	6.69842	9.52303	9.33382	6.63933	9.00927	10.5213	8.32538	7.93576	8.19629	8.52337	8.51302	7.92855	7.01607	7.99172	8.32931	8.38861	8.02895	7.87639	8.32193	7.55378	7.65058	7.90426	8.39777	7.20455	8.74674	8.54617	8.22425	8.03533	8.29056	9.35475	7.96821	8.53027	8.61339	8.98272	8.36629	7.30315	7.36416	7.20821	9.03149	9.05747	8.61246	9.15245	7.65289	7.40568	6.93558	8.52345	7.66107	10.2599
ACRC	5.48555	6.11728	6.95897	5.77882	7.51678	6.64159	5.61629	7.33959	8.18034	6.45918	5.90552	6.31583	5.71836	6.29365	5.79467	6.31131	6.1455	5.90572	5.89998	5.77722	6.00042	6.57644	6.35618	5.92437	5.93679	6.15001	5.44718	5.64889	5.8938	5.51167	6.11797	6.31495	5.87206	5.67116	5.73535	5.64308	6.07513	6.22607	6.27457	6.51069	6.63601	6.81881	6.47412	7.23624	7.42818	6.27492	6.83139	6.12805	6.90331
ACSBG1	5.68748	5.4106	5.50042	5.76957	5.32388	5.94817	6.84499	5.96492	4.66305	5.40801	4.97304	5.31166	5.48359	5.16644	5.26471	5.32369	4.78898	5.82938	5.40099	5.39207	5.14779	4.82396	5.27268	5.35018	5.0095	5.57835	6.11361	5.61751	5.68365	5.02186	5.87447	5.762	4.98659	5.42959	4.97669	6.25798	5.51234	5.69672	5.07245	5.5669	5.59687	5.73435	7.48791	5.74351	4.51973	4.81079	5.42486	5.12399	5.45064
ACSF3	6.4849	6.38335	6.06287	6.10974	5.79185	5.79624	5.98886	5.66061	5.5636	5.37761	5.85959	6.32326	6.37201	5.86902	6.12413	5.85833	5.6614	6.18959	6.50086	6.03149	6.20091	5.70342	5.9082	5.93458	6.1757	6.48948	6.44088	6.52891	6.14612	5.97639	5.94731	6.11007	6.36135	6.77735	6.15381	6.09388	5.88752	6.03198	6.20698	6.16143	6.46225	5.67178	5.57078	5.85543	5.99979	6.04763	6.09967	5.90179	6.47506
ACSL1	10.9445	11.3101	12.4431	12.4706	12.8021	12.5627	11.9555	11.9856	12.5245	11.7622	10.0954	10.8587	11.2361	10.8756	11.1405	10.9137	11.0944	11.6408	11.2903	10.4482	9.84976	11.4917	11.2605	10.9313	10.8004	10.6793	9.75283	9.81191	10.1697	9.98684	11.5817	10.8085	11.8327	11.9971	11.3718	13.2509	12.7704	11.8417	11.7242	10.753	10.4849	11.6355	11.6029	12.6334	12.1314	12.5606	12.4479	11.586	10.1951
ACSL3	6.71329	7.0641	8.06878	8.21125	7.89283	7.4909	7.68556	7.58511	8.62643	7.72439	6.89851	6.90866	6.76267	6.89812	6.67397	7.01421	7.26103	6.68651	6.70999	6.49155	7.01118	7.2782	7.01622	6.78213	6.88848	6.90788	6.53819	6.41678	6.43884	6.12543	7.51001	6.47072	7.49776	7.3126	7.33065	8.52111	7.69809	7.51473	7.21641	6.46932	6.791	6.72286	7.30629	7.93255	7.72141	7.85501	7.30104	7.12497	7.07208
ACSL4	7.60633	7.70965	8.97763	8.64186	8.82211	8.55143	7.6853	7.82142	10.01	7.87703	7.06623	7.39446	7.3503	7.06362	7.91426	7.44993	7.35073	7.6243	7.43917	7.4896	6.58833	7.80691	7.32914	7.63117	7.5807	7.12892	7.07901	6.94903	7.72353	7.41562	7.5026	7.88716	7.93224	8.63116	7.62198	8.81271	9.49045	8.81867	7.87667	7.35919	7.03542	7.88896	7.61392	8.34476	7.89988	8.459	8.11447	7.93105	7.30234
ACSL5	7.68542	7.94677	6.68433	7.07068	7.46277	7.72321	6.7378	6.97501	7.98033	7.56538	8.21646	7.77272	8.23	8.00402	7.82778	7.78222	8.15631	7.73909	7.88324	7.44108	7.44575	8.10732	8.46431	8.08775	7.94448	7.70045	7.43228	7.48208	7.45851	7.52103	7.48781	6.64079	7.13293	7.8346	7.48557	7.33322	7.90094	7.51625	7.78532	7.59457	7.71944	7.63815	7.28145	7.42107	7.14803	7.06833	8.07917	8.12441	8.0949
ACSL6	5.77109	5.92759	6.66928	5.07905	5.19391	6.00044	5.68872	5.78213	5.56313	6.41172	6.10284	5.31253	6.27755	6.39869	6.07003	6.70409	6.14901	5.52861	5.91594	5.85973	6.2253	6.27566	5.9167	6.22073	5.99015	6.75358	5.88912	5.46523	5.67094	5.2371	5.92747	5.39932	5.92209	5.70749	5.66259	6.32764	5.57327	5.38376	5.45691	5.57711	5.67957	6.07954	6.21171	5.53251	5.4462	5.43448	5.96994	5.9379	5.57267
ACSM3	5.55589	5.59841	5.94148	5.37978	5.31893	6.04606	5.52651	5.57729	5.14803	5.68983	5.91448	5.43816	5.16631	6.13719	5.11869	5.8335	5.92074	5.51013	5.99254	5.93115	5.39317	5.10801	5.3516	5.26384	5.58087	5.84662	5.84642	5.90644	5.68639	4.69118	5.68777	5.43441	5.78493	5.20817	4.84916	5.82898	5.597	4.84345	5.19576	5.7814	6.23699	5.57604	5.47236	5.45175	5.39895	5.56686	5.41874	5.68787	6.0964
ACSS1	7.14184	7.15762	6.48287	6.62871	6.14775	6.38224	7.16723	6.9162	6.35536	6.56234	7.11045	6.87547	6.88819	6.79375	7.0582	6.91853	6.70797	7.26246	7.21664	6.63065	7.26105	6.61098	7.18158	7.04042	7.25571	6.7634	7.5841	7.51616	7.14153	6.9031	6.03022	6.40531	6.56548	6.81806	6.92288	6.5369	6.19281	6.61968	6.78902	6.68978	6.86036	6.67018	6.24872	5.85571	6.4168	6.75956	6.9321	6.92206	6.92517
ACSS2	7.84931	7.82658	8.96816	9.21623	8.69111	8.90794	8.26114	8.31596	8.405	8.26666	7.7907	7.91074	7.74551	7.58837	7.96812	7.55436	7.85497	7.78549	7.90219	8.12357	8.08566	7.88387	7.72783	7.86303	7.81514	7.57239	7.10316	7.95156	8.1948	7.65541	7.41342	8.14404	8.60428	8.61328	7.93883	8.27355	8.48569	8.61118	7.89823	8.14875	8.25365	7.94502	8.63125	7.81349	7.70103	7.94392	7.91343	7.9242	7.57374
ACTA2	7.899	6.21421	7.53782	7.36851	7.48161	8.44688	6.63974	7.24852	6.82379	6.90527	7.82535	7.47439	8.02839	7.57554	7.48937	6.64697	7.42407	7.73041	7.54875	7.01849	7.89768	7.01909	7.85858	7.49252	7.79184	7.36729	7.17031	7.14472	6.72668	6.63732	6.63197	7.55423	7.23744	7.36009	7.4745	7.01554	6.91549	6.51419	6.4363	6.82287	6.43044	6.46403	7.55353	8.06487	7.25904	6.87415	8.19992	7.63487	6.85278
ACTB	12.7494	12.7949	13.1113	13.0447	13.331	13.4527	13.0765	12.2983	12.2126	12.6347	12.818	12.7448	13.0776	12.9659	13.0128	12.6585	13.3005	13.018	13.0511	12.3335	12.3148	12.9838	13.3409	12.9545	12.9658	12.633	12.3035	12.0394	12.5099	12.4372	12.5373	12.9828	13.0802	12.7109	12.5075	13.1233	12.936	13.0048	12.8937	12.5398	12.2855	12.4205	13.036	12.6623	12.1814	12.7794	12.9473	12.9717	11.8763
ACTL6A	6.37982	7.07034	6.62761	6.07743	6.68947	5.826	6.52563	6.49617	6.82835	7.26771	7.41801	7.16244	7.18242	7.52636	6.88092	7.44383	7.36247	6.86249	7.01163	6.61163	6.98517	7.5077	7.34357	7.08095	6.9987	7.17846	6.66375	6.83861	6.7556	6.45514	6.36017	6.54087	6.95274	6.7905	6.35698	6.42067	6.83646	6.65305	7.57732	6.9621	6.84962	7.3079	6.48609	6.41691	6.68068	6.91729	7.15074	7.58298	6.61602
ACTN1	11.1537	10.6234	11.6147	11.9852	11.7905	11.85	11.3278	11.1066	10.0546	11.0187	10.5731	10.9495	11.3608	10.8513	11.6181	10.7986	11.371	11.5429	11.4956	11.2705	10.7261	11.2576	11.2006	11.1299	10.9988	10.9116	10.3246	10.9986	11.1659	10.6979	10.9646	11.4061	10.78	10.6384	11.3269	11.6245	10.619	10.7867	10.8319	11.0465	10.8319	10.8091	11.2245	11.236	10.6103	11.3933	11.1939	11.0571	10.0698
ACTN4	9.53624	8.98223	8.94531	9.72108	9.57509	9.51303	9.02555	8.91374	8.05792	9.00728	9.34153	9.70267	9.62253	9.0371	9.64571	8.7858	9.56447	9.4333	9.2656	9.08297	8.97528	9.62748	9.66288	9.27991	9.41343	9.21348	8.66632	9.15837	9.73522	8.92318	8.59757	9.69442	9.22018	8.90475	8.85324	9.23754	8.9817	8.96309	8.99795	8.90168	8.99795	8.78276	8.99872	9.10821	8.93561	9.21618	9.06412	9.12816	8.49347
ACTR10	7.38775	7.91304	8.81442	8.92881	8.76872	8.88562	8.44248	8.41575	9.07872	8.37437	8.01448	7.94877	7.86054	8.24974	7.88655	8.28016	8.18671	7.88776	7.96537	7.55097	7.80659	8.36902	8.00087	8.07231	8.04979	8.02608	7.38101	7.37016	7.80534	7.18719	8.66901	7.82873	9.07879	8.57067	7.905	8.63074	8.61364	8.27502	8.40216	7.61688	7.35658	8.03877	8.52747	8.16699	8.44322	8.23075	7.947	7.79343	8.94436
ACTR1A	8.2898	8.354	9.01458	9.10407	8.9012	9.1325	8.81291	8.27659	8.09404	8.58208	8.48159	8.50033	8.37571	8.26853	8.41532	8.10142	8.66536	8.29327	8.4599	8.26045	8.18101	8.35552	8.49127	8.51286	8.38858	8.01449	7.73591	8.05598	8.56602	7.78777	8.47408	8.68323	8.56737	8.82588	8.66736	8.93709	8.61546	8.6024	8.02624	8.28165	8.07572	7.95936	8.88647	8.00716	7.64862	8.01235	8.20038	8.17253	7.76864
ACTR1B	7.04553	6.77538	6.07751	6.59576	6.174	6.29244	7.16848	6.54749	5.28562	6.54753	7.63753	6.83967	6.90148	7.62397	7.00922	7.32185	7.60352	7.05073	7.02639	6.48675	7.06096	7.05944	7.05944	7.49617	7.38086	7.11614	7.25291	7.08188	6.72421	6.79795	7.10073	6.91748	6.39716	6.25981	5.47794	6.28118	6.75296	6.58133	6.97106	7.24253	7.44705	6.8666	6.38677	5.99306	5.37184	6.75883	6.97497	6.99683	6.42343
ACTR2	11.2528	11.3067	11.9964	11.5695	12.2965	12.097	11.4586	10.919	12.0514	11.3787	10.7711	10.9509	11.5036	11.1219	11.4697	11.264	11.5929	11.3648	11.3236	11.6039	10.4279	11.4404	11.9108	11.3759	11.418	10.8753	10.5958	10.3235	10.8556	10.6526	11.1069	11.3027	11.6734	11.401	10.8089	11.2537	12.0227	11.8892	11.4674	10.9426	10.927	11.3237	11.1863	10.9355	10.8493	11.4087	11.5067	11.6559	11.0697
ACTR3	9.50928	9.79454	10.6351	10.5136	10.6707	10.4174	10.045	10.3125	11.3156	10.2451	9.67947	9.67999	9.91062	9.93144	9.8254	9.87094	9.95339	9.65419	9.61918	9.87822	9.54675	10.3541	10.0599	10.0065	9.98478	9.65301	9.23263	9.38382	9.4136	8.90788	9.84691	9.7463	10.4575	10.5661	9.941	10.394	11.1399	10.6207	10.4829	9.92028	9.8561	10.5757	10.3125	10.0566	10.0462	10.0344	10.8716	10.2867	9.86684
ACTR3B	5.20456	5.37862	5.41806	5.35801	5.62132	5.44857	5.84923	5.53191	5.44272	5.72107	5.90333	5.94228	5.55687	5.8513	5.7462	6.29946	6.19425	5.38837	5.62367	5.36905	5.80751	5.9276	6.16938	5.69435	5.64187	5.695	5.9325	5.73073	5.69828	5.31119	5.49703	5.91578	6.29342	5.67641	5.79061	5.42892	5.71789	5.36699	5.46479	5.51183	5.76093	5.68654	5.70871	5.42892	6.05154	5.29608	5.15867	5.59648	5.96019
ACTR5	5.96791	5.7509	5.2084	5.54613	5.30327	5.15243	5.57187	5.59208	4.90298	5.6318	6.36576	6.29468	6.47787	6.19971	6.37406	6.54283	6.51588	6.33042	6.4294	5.99317	6.11433	6.41132	6.80165	6.36939	6.69625	6.27302	6.25231	5.93329	6.18294	5.87379	6.39067	4.92893	5.68825	5.66722	5.51892	5.10339	5.52717	5.71284	6.13529	6.10588	6.36159	6.17248	5.26889	5.1313	5.98687	5.96463	5.98889	5.97646	7.28006
ACTR6	5.93775	6.72701	6.62867	6.0982	6.87353	6.80534	6.57321	6.80523	7.31498	6.8548	6.32465	6.42461	6.42574	7.05768	6.17152	7.02732	6.30983	6.22144	6.13443	6.15316	6.62039	7.10149	6.43898	6.47911	6.37152	7.11828	6.41251	5.8476	6.09322	5.94938	6.76193	6.22335	6.80486	7.27482	6.0128	6.31595	6.92461	6.49005	6.93566	6.31231	6.55029	6.96707	6.31398	6.60839	6.25985	6.64612	6.95376	7.06278	7.1967
ACTR8	6.30314	6.31667	6.18043	6.20282	6.13802	6.29036	6.37483	5.47191	6.82086	5.9979	6.16283	6.26517	6.75898	6.37711	6.24963	6.42339	6.66234	5.94505	5.97098	6.35243	5.97794	6.03323	6.56162	6.32016	6.5218	6.52536	5.97418	5.87671	6.07401	5.83418	5.78236	6.56315	6.58971	6.83975	5.92995	6.21823	6.79046	6.27126	6.46403	6.08685	6.55783	6.3284	6.15772	6.57317	6.13332	6.35451	6.14442	6.36493	5.7884
ACVR1	6.71057	6.83409	7.28862	6.22767	7.21642	7.31795	6.7052	7.13996	7.33089	7.61943	7.82944	7.34397	7.48896	7.82667	7.15142	7.84773	8.36358	7.18759	7.43177	6.9962	6.81021	8.10988	7.95719	7.37897	7.24489	7.5243	6.51131	6.7154	6.75529	6.85163	7.68956	7.09753	7.25713	7.23919	6.79982	6.68771	7.05817	6.98098	7.49098	7.94615	7.89332	7.68673	7.88199	6.99652	6.79768	6.90347	8.144	7.67375	9.10841
ACVR1B	7.13029	7.13412	8.08269	8.46879	9.03761	8.55639	7.8565	7.88831	7.28604	7.35832	6.75906	6.98206	6.98912	7.0296	6.867	7.0475	6.81669	6.98425	6.93922	7.06284	7.01534	7.03338	7.15483	6.85937	7.07974	7.04364	6.61815	7.17565	7.14599	7.00122	7.43387	7.9887	8.43678	7.75456	7.18058	9.25229	7.92731	7.69526	7.04549	6.67062	6.52778	7.12703	7.69884	7.23444	6.99104	7.28593	7.35555	7.0391	6.34293
ACVR2A	5.62529	5.83471	5.24347	5.25956	5.17683	4.83807	4.98721	5.71284	5.14372	5.5923	5.83611	5.93384	5.93936	5.78647	5.5185	5.51233	5.64393	5.54407	5.69146	6.22172	6.31521	6.22781	5.90725	6.13036	5.42256	5.94156	5.23884	5.72641	6.18661	5.53172	6.28309	5.32502	5.21455	5.22284	5.97414	5.64589	5.37209	5.26689	5.681	5.70167	5.74285	5.93996	5.74307	6.12541	5.76695	5.47032	5.44049	5.45786	6.6041
ACVRL1	6.15748	6.12457	6.0018	5.67324	5.41089	5.29753	5.70617	4.84334	4.96934	4.98403	5.07353	5.1916	5.11595	5.02665	5.10002	4.90979	5.06842	5.28089	5.20397	5.07418	5.72362	4.64698	5.11152	5.64579	5.22094	5.44752	5.61279	5.94806	5.06027	4.90701	5.63725	5.01661	5.65453	4.97478	5.28001	5.70009	5.85305	5.27398	5.34267	5.16618	5.05546	5.25684	6.12223	4.87907	4.86969	4.81491	5.8299	5.63684	5.45838
ACYP1	5.8668	5.80702	5.67425	5.09902	5.76513	5.83193	5.74629	5.90485	7.01998	6.08994	5.93325	6.00617	6.22122	6.29355	5.97157	6.74139	6.73555	5.95502	6.13574	5.73662	5.88972	6.45814	6.80527	6.13774	6.26342	6.08984	5.73882	5.72879	5.67983	5.75736	5.74559	6.53381	5.92929	6.51577	6.32517	5.78378	5.71529	5.82905	6.24749	6.08109	6.16896	5.8311	5.65427	5.75414	5.5728	5.80517	6.21817	6.14471	7.28439
ADA	7.2236	7.30967	6.14474	5.68698	5.95434	5.32941	5.48991	6.0951	6.29844	7.06591	8.01093	7.6624	7.37619	7.58926	7.23988	7.71544	7.63536	7.07868	7.58272	7.41007	7.31727	7.57802	7.91624	7.32271	8.11651	7.22063	7.34862	6.96265	7.68977	7.31447	6.82266	5.96584	6.29517	6.85658	6.92991	5.92071	6.74668	6.8509	7.11163	7.05189	7.69875	6.93379	6.17762	6.04127	5.94804	6.62357	7.73551	7.97577	6.70191
ADAL	5.96759	5.44673	5.17559	5.40291	4.97318	5.1441	5.38029	5.14255	5.24212	5.40275	5.39035	5.1988	5.14997	5.41088	5.62742	5.54356	5.08283	5.53447	5.51992	5.72068	5.58504	5.38158	5.83848	5.36048	5.4884	5.64218	5.57926	5.43388	5.93235	5.6846	5.07231	5.17482	5.23655	5.63245	5.37731	5.34924	5.39331	4.7573	5.76691	5.49304	5.60737	5.41006	5.30562	5.96076	5.84905	5.51754	5.30624	5.75397	6.69383
ADAM10	7.00303	7.64846	8.20563	7.56765	8.64033	8.47747	7.60488	7.64537	8.72438	8.08174	7.02056	7.09476	7.31856	7.65818	7.15771	7.72688	7.91042	7.45697	7.20969	6.79997	7.04221	7.88893	7.9885	7.41031	7.46063	7.6964	7.09881	6.59941	6.67587	6.52566	7.50138	7.45731	7.64959	7.51825	7.18051	7.62566	8.21129	8.13109	7.85863	7.10321	7.08761	7.61307	7.09493	7.32004	7.87352	8.15557	7.71506	7.95192	6.9526
ADAM15	7.50006	7.12428	7.53192	7.49822	7.01377	6.76958	7.81176	6.67123	6.13879	6.18858	7.0267	6.86989	6.93622	6.49536	6.57452	6.79034	6.90946	7.08837	6.99058	6.72011	7.01983	6.28054	6.65295	6.75968	6.91843	6.75034	6.85981	6.9264	6.82337	6.04948	6.81122	6.77418	6.97058	7.45446	7.26578	7.12563	6.9029	7.01405	6.83503	6.82322	6.89425	6.98323	7.2768	6.2617	6.38055	6.2464	6.95036	6.93692	6.10842
ADAM17	7.2376	7.11714	7.82187	7.56394	8.58884	8.04381	7.33122	7.69944	7.7993	7.80272	7.26603	7.10137	7.48733	7.67133	7.26729	7.25034	8.16198	7.45567	6.83948	7.20149	6.92319	7.40514	7.38124	7.38277	7.12485	7.26373	6.695	7.00206	7.04079	6.98371	6.94901	8.50878	7.02209	6.88412	7.09824	7.28427	7.24899	7.36418	7.30743	7.42561	7.23336	7.25592	7.24616	7.67007	8.4405	7.81158	7.19581	7.1751	6.99611
ADAM19	9.64286	9.4463	10.0853	9.56343	9.79026	9.2314	9.42272	10.3164	9.89737	9.97221	9.00956	9.22444	9.11976	8.7828	9.55237	9.13168	9.04816	9.55966	9.58223	9.47827	9.19441	9.1172	9.05818	9.00941	9.25843	8.9085	8.92957	9.85374	8.78689	8.78371	8.97995	9.16673	10.0892	9.49135	9.02657	10.6997	9.00234	8.85109	9.67252	9.1912	9.26695	9.78798	9.01296	8.80573	8.66814	10.4876	9.92298	9.52274	7.37715
ADAM28	6.09105	5.70251	5.02693	5.50403	5.34162	5.10886	5.57035	5.55502	5.41108	5.72457	6.34713	6.65559	6.57551	6.41781	6.07531	6.27129	7.04143	7.02401	6.36193	6.45806	6.2024	6.62686	6.43647	7.07436	6.27047	5.60895	6.16288	6.24831	6.29531	5.87664	5.57597	5.44075	6.07071	5.57809	6.10785	6.28955	5.61985	5.77105	6.59972	6.67913	6.49192	5.87776	6.19542	5.61266	6.17852	7.50255	6.01967	5.99418	6.24049
ADAM8	8.81936	9.15567	9.52305	9.57974	9.86397	10.0349	8.75781	9.67768	7.64347	8.85918	8.90392	9.1471	9.80703	9.76656	9.62921	9.32285	9.6781	9.80137	9.71099	9.03058	8.98184	9.55234	9.84499	9.46987	9.51866	9.30968	8.72066	9.12703	9.28609	9.109	9.06945	9.12658	9.30276	8.54004	9.33002	10.0322	8.37643	8.49803	9.82794	9.22496	9.31609	9.07356	8.58886	9.50053	9.56689	10.0742	9.00785	9.21465	7.59581
ADAM9	6.41946	6.81588	7.59818	7.5777	7.95827	7.85588	7.35839	7.10618	8.1683	7.11428	5.72638	6.19723	6.01216	6.17936	5.625	6.25392	6.18356	5.87414	5.91933	5.79639	6.10358	6.299	6.17715	6.16517	6.09067	6.23969	5.63953	5.76014	5.73764	5.56698	5.79205	6.53993	6.64144	6.16166	6.99076	7.61913	6.54984	6.39264	6.18751	6.36677	6.70877	6.44103	6.10597	6.10191	5.89085	6.097	6.42741	6.29418	5.63465
ADAMTS2	5.59568	5.31697	5.4283	5.86988	7.0717	5.50288	6.26951	5.24823	5.54059	5.54247	5.05335	5.07096	4.93167	4.99923	5.28535	4.82628	4.74275	5.22119	5.08495	5.3457	5.53382	4.71903	4.61003	5.11681	5.01716	4.89024	5.44442	5.39979	5.15068	5.73139	4.94	5.17329	4.98279	5.45984	5.59591	5.21014	4.61141	5.35587	4.98888	4.74602	4.91989	5.79888	4.6082	5.66933	5.50977	5.54986	6.01786	5.38856	5.26024
ADAMTSL4	6.87883	6.23984	6.11501	6.21363	6.61578	6.57444	5.93201	6.03463	5.67878	6.19232	6.26305	6.18051	5.64609	5.69869	6.24495	5.67297	5.43998	6.25376	6.09325	5.85606	5.69321	5.77433	5.92985	5.97042	5.44238	5.32337	5.70852	5.87698	6.28852	5.60882	6.134	5.66446	6.16367	5.52727	5.83427	5.70665	5.97646	6.03669	6.16208	6.22891	6.03651	6.08034	5.50086	5.49473	5.65546	5.75301	6.04523	6.11836	5.26378
ADAR	10.3356	10.3114	10.4363	9.96464	10.2077	10.8465	9.22238	10.5824	10.7867	10.3462	10.2073	10.5642	10.9885	10.1929	10.8916	10.1805	10.7897	10.9226	10.7163	10.712	10.4136	10.9966	10.7594	10.4912	10.8126	10.0483	9.77508	10.5339	10.5369	10.1394	10.293	10.5417	9.92149	9.81211	10.0267	10.1925	9.65495	9.63731	10.3266	9.99345	9.91032	10.0006	9.5093	10.8928	10.2942	10.6336	10.0883	10.2279	9.45995
ADARB1	6.97817	6.79329	6.09378	6.20516	5.97221	6.30951	6.32592	6.4393	5.35436	6.13251	6.56052	6.53435	7.10888	6.88022	6.76605	6.36554	6.82462	6.92917	6.93821	6.86493	7.1541	6.60473	6.49502	7.10787	6.53464	6.74198	6.99873	7.0041	6.71863	6.67692	5.47099	6.16276	6.57895	6.35517	6.0515	6.29125	5.92318	6.15498	6.74234	6.83435	6.84215	6.79755	5.87818	5.90662	5.80509	6.18288	6.39093	6.8173	6.07502
ADARB2	5.95093	5.22955	5.55409	5.84231	5.41728	5.51508	5.72844	5.01559	5.11183	5.69157	5.21396	4.89808	5.14001	5.08712	5.45171	5.33522	4.67649	5.33244	5.39542	5.47473	5.47824	4.95653	4.90714	4.80844	5.00799	5.19812	5.42198	5.58413	5.51667	5.56104	5.18361	5.5389	4.81387	5.5536	5.37109	6.29902	5.42587	5.17747	5.091	5.17602	4.90136	5.15321	5.51797	5.55068	5.52119	6.51342	5.3458	5.38814	5.14337
ADAT1	6.98086	7.08835	7.14213	7.44626	7.15706	7.06353	6.64436	6.75421	6.75132	7.06337	7.75393	7.97052	7.39416	7.58268	7.85422	7.13785	7.68668	7.52513	7.69909	7.31106	7.38842	7.68986	7.579	7.92188	7.56687	7.5024	7.16791	7.10887	7.60811	7.74742	6.43363	7.52344	7.33196	6.97121	7.05095	7.08769	7.19322	7.30975	7.36389	7.40159	7.23476	7.10185	7.27926	7.59726	7.38386	7.45042	7.11301	7.27135	6.65001
ADCK1	5.99827	5.36718	5.23123	5.26389	5.36526	5.41425	5.37089	5.20095	4.86438	5.52479	6.08948	5.76658	5.75167	5.91422	6.20188	5.57181	5.76335	6.60243	6.07835	5.83016	6.13487	5.63522	6.00582	5.95412	6.00639	5.73646	6.09315	6.24081	6.15224	5.98964	5.34041	5.26073	5.51529	5.46151	5.52916	5.05435	5.40926	5.35088	5.55476	5.77441	5.67446	5.69879	5.10702	5.40648	5.10314	5.65465	5.6421	5.5913	5.18591
ADCK2	6.81555	6.49855	6.15492	6.04941	6.02105	5.87253	5.96113	6.15005	5.10525	6.51733	7.45954	6.9134	6.88636	6.8536	6.6374	6.98377	7.03364	6.45181	6.84424	6.81528	6.82847	7.29016	6.71595	7.0187	6.82118	6.87702	6.70392	7.14292	7.17405	7.17712	7.06787	6.27038	6.46551	6.73889	7.08131	6.24973	6.3563	6.25413	6.86431	6.76277	7.24227	6.84033	5.70198	5.72898	5.46483	6.16944	6.6023	6.6708	6.25181
ADCK4	7.84729	6.86555	6.43438	6.83279	6.87508	7.34589	6.96638	6.93828	6.67695	5.81914	6.48036	6.51715	6.09787	6.13682	6.628	6.53154	5.78709	6.4134	6.59358	6.37333	6.55148	5.75302	5.79495	6.20107	7.00276	6.37079	7.26208	7.12564	6.17146	7.83177	5.52808	8.41253	6.50258	6.89255	6.11403	6.91162	7.08056	7.02682	6.20768	5.82692	6.16099	6.1375	6.65673	6.786	6.12333	6.4889	6.41463	5.76432	5.7773
ADCK5	5.89616	5.57131	5.24667	5.27749	4.71825	5.46583	5.29875	5.40326	4.71714	5.18352	5.81664	5.75545	5.6238	5.37863	5.37165	6.00875	5.40326	5.53772	5.79749	5.44282	5.16094	5.09601	5.19881	5.48846	5.81586	5.68231	6.00846	5.62683	5.8522	5.5348	5.38717	5.10392	5.30109	5.50787	5.18558	5.41215	5.62199	5.39337	5.77422	5.56879	5.47362	5.12377	5.10883	5.56602	5.35552	5.66747	5.38347	5.65398	5.82348
ADCY3	8.43247	8.32965	10.0976	10.2023	7.85764	9.72406	9.88345	7.09288	9.39847	9.21474	7.72533	7.3072	7.77923	7.93689	7.59473	7.46807	7.94237	7.80165	7.75118	7.33837	7.49336	7.16685	7.56366	7.47315	7.72373	7.78667	8.04597	7.74299	7.16634	7.02954	8.11089	6.81847	7.84866	9.78069	9.20168	9.54765	7.33128	6.98984	6.9934	7.00679	6.97574	6.73175	9.58614	7.40767	7.11595	6.65176	9.12218	8.47637	8.17512
ADCY4	6.87515	6.90522	6.69315	7.06543	7.26433	6.85743	7.06645	6.93314	6.86818	6.54088	6.42508	6.98419	6.08513	5.87775	6.41902	6.83738	6.08413	6.21211	6.6864	6.67959	6.59993	5.54114	5.90147	5.95694	6.59765	6.67959	7.51512	6.62966	6.63718	6.94595	6.6784	6.98762	6.68216	6.49161	5.64913	7.32043	6.69813	7.286	6.31218	6.53854	6.42159	6.5651	6.00616	7.4155	6.79258	7.19436	6.21726	6.54429	5.96971
ADCY7	7.04228	7.84967	7.77616	7.06432	8.23323	7.49264	6.90962	7.37984	7.50916	7.68396	7.76756	7.7671	7.50294	7.82995	7.57697	7.77247	7.82862	7.27106	7.58153	6.60473	7.60332	7.70651	8.16795	7.25402	7.6671	7.54969	7.73266	7.11965	6.94087	7.26749	7.70331	7.25249	7.68679	7.19578	8.01544	7.22888	7.48939	7.67474	7.57375	7.19351	7.35055	7.25184	7.06761	7.775	7.66314	8.11026	7.67762	7.76564	8.47492
ADCY9	5.79481	5.84472	5.14109	5.30918	4.8925	4.82655	5.35783	5.68965	4.92851	5.52141	5.68546	5.66108	5.375	5.54882	5.65858	5.99783	5.88287	5.79292	5.53968	5.56204	5.95325	5.60622	5.69054	5.74367	5.73264	5.9796	5.6718	6.02759	5.75198	5.65759	5.1395	5.47485	5.41708	5.83782	5.58361	5.01895	5.47824	5.27711	6.00486	5.34688	5.8873	5.81527	5.42215	5.45944	5.91542	5.68749	5.98338	5.66505	6.4359
ADD1	9.12405	8.82151	8.96863	9.32973	9.30347	9.2185	8.9351	8.71697	8.20227	8.91922	8.86528	8.77949	9.31938	8.95487	9.08872	8.81465	9.52275	9.22643	9.22181	8.90198	8.86891	9.19551	9.57402	9.07603	9.13178	8.63543	8.69536	8.67907	8.9	8.39089	9.03399	8.59928	9.15388	8.6011	8.91027	9.35707	8.54099	8.56771	8.66262	8.68698	8.67154	9.08687	9.5332	9.20473	8.9503	8.9811	9.11244	9.00924	8.43271
ADD3	8.17841	8.68447	9.54297	9.62218	9.41834	9.08663	9.23739	9.17568	10.4746	9.35105	9.08154	8.99439	9.33698	9.23133	9.01601	9.46114	9.64897	8.96552	8.95066	9.17292	8.63365	9.49122	9.4315	9.09485	9.11676	9.13958	8.85615	8.53687	8.4534	8.37025	8.86233	9.34167	9.94923	9.751	8.6759	9.9011	10.1367	9.70998	9.18627	8.94903	8.82986	9.34508	9.45094	8.7543	8.85759	9.52976	9.28808	9.33477	9.00317
ADHFE1	6.09657	6.74075	5.81401	5.46502	5.33215	6.01019	5.64516	6.1831	5.76255	5.92764	6.39489	6.43535	6.13885	6.91928	6.39489	6.51616	7.15669	6.7458	6.79122	6.1912	6.93893	6.75038	7.11575	6.45519	7.19976	6.78698	7.17094	7.09617	5.76919	6.1541	5.59124	5.82681	6.54016	6.44831	6.26611	6.3482	5.43549	6.04881	6.59586	6.37759	6.31045	6.68787	6.48513	5.41266	5.50347	6.62662	6.50452	6.98466	8.02244
ADI1	5.76286	6.29303	6.22073	6.5619	6.39999	6.16056	6.65313	6.55019	6.40355	6.72782	6.64347	6.74082	5.91936	6.59489	6.17428	6.65984	6.46875	6.05647	6.08515	6.15561	6.5071	6.70411	6.44287	6.72997	6.36642	6.29674	5.86917	6.0562	6.13413	5.76597	7.22106	6.73444	6.69518	6.68923	6.40177	6.02774	6.79545	6.76181	6.54196	6.33096	6.725	6.71513	7.11018	5.97955	5.79995	6.38785	6.66218	6.49676	5.87769
ADIPOR1	12.5546	12.6196	12.1313	10.9435	12.1113	13.4317	13.01	11.5521	10.5077	11.5837	11.1916	10.2268	11.5259	11.8084	11.8084	12.235	12.0792	12.4322	12.425	10.6102	10.0771	9.99339	11.3071	11.163	11.5746	12.2538	12.837	10.8186	9.79466	11.1477	12.7959	10.2402	11.7565	10.084	11.9291	11.8326	10.9216	10.919	11.2936	11.8805	11.7639	11.9129	12.5502	12.7323	12.6253	11.5447	12.3568	12.0818	11.6468
ADIPOR2	7.50266	7.64849	8.06318	7.9475	7.98454	7.93211	7.47808	7.09973	8.37189	8.02058	8.03012	8.1577	8.00854	7.77246	7.78505	7.63971	8.11726	7.62607	7.76008	7.7602	7.51687	8.33129	8.02504	8.06589	7.89311	7.64544	7.38356	7.84532	7.81681	7.61929	7.30853	8.02952	7.88972	7.64225	7.1038	7.50491	7.60898	7.79125	7.63973	7.65674	7.43777	7.71718	7.84336	7.48602	7.10155	7.40527	7.52722	7.72738	8.46386
ADK	6.11603	6.27747	6.14805	6.17456	5.92866	5.68641	6.56172	6.17971	6.21991	7.39766	7.43236	6.81123	7.07873	7.02645	6.53596	7.05995	7.25548	6.81153	7.17983	6.72074	6.56018	7.18884	7.05796	6.93641	7.33774	7.08401	7.00338	6.57244	6.62006	6.44121	5.91801	7.42926	6.76363	6.58018	7.9332	5.81446	6.85944	6.90981	6.75599	6.59254	7.00427	6.93726	6.21326	5.9547	6.00832	6.39873	6.62234	6.54092	5.85036
ADM	10.4155	10.7938	11.7695	11.5781	12.115	12.4863	10.7904	11.5519	11.1074	11.3529	9.89567	10.728	10.5449	9.85015	10.6072	10.2956	9.9984	10.9034	10.2748	9.6464	9.38252	10.5561	9.35875	9.96814	10.1265	9.46081	8.03976	9.39811	10.2902	8.70577	10.549	10.9928	10.6447	11.0683	11.0134	11.3089	11.5125	11.8277	11.1042	10.1475	9.88525	9.49473	10.0416	11.8346	11.0528	11.3548	10.3737	10.4613	7.89725
ADM2	6.01856	5.83243	5.45567	5.88246	5.25103	5.47871	6.02752	5.5521	5.19542	5.48773	5.67706	5.63578	5.38382	5.43059	5.55338	5.66915	5.08352	5.56152	5.7698	5.77602	5.90278	4.94457	5.31696	5.27059	5.72587	5.77113	6.53052	6.17342	5.63155	5.50501	5.82223	5.6363	5.70368	5.50856	5.77017	6.031	5.46408	5.84761	5.61771	5.95986	5.61973	6.05352	5.51448	6.32687	5.85864	5.90741	5.35576	5.35278	5.08704
ADNP	6.5296	6.96736	7.33384	6.64216	7.51999	6.99319	6.84298	7.23529	8.0012	7.51146	7.26852	7.23015	7.57875	7.57116	7.21745	7.59841	7.97405	7.18452	7.30669	7.3994	7.49366	7.97244	7.92237	7.43001	7.48467	7.51434	7.04671	6.91325	6.89012	6.79505	7.02883	7.24871	7.15124	7.19914	6.67155	7.32051	7.2948	7.53662	7.75688	7.35074	7.56739	7.44633	7.08356	7.38623	7.40882	7.76796	7.49065	7.77961	7.6459
ADNP2	6.13233	6.493	6.40851	6.7747	6.78465	6.76045	6.44166	6.84504	6.95708	6.88411	6.96703	6.98828	7.07992	7.23736	6.923	6.90077	7.18655	6.76164	7.14847	6.8188	6.98531	7.50912	7.42023	7.11323	7.25115	7.31696	6.70641	6.94874	6.89904	6.62887	7.01432	6.79343	6.83985	6.71288	6.04196	6.7633	6.71617	7.05565	6.87693	6.96135	6.58466	6.68595	6.55177	6.82721	7.21721	7.17473	7.03233	7.12633	7.11277
ADO	6.2658	6.86048	6.56753	5.91683	6.53844	6.1284	6.46357	6.9537	7.36349	7.16386	7.17241	7.11083	7.08452	7.17967	6.84474	7.27525	7.34793	6.61028	6.83746	6.69337	7.13358	7.43867	7.35113	7.15583	6.97058	6.97784	6.60953	6.93354	6.81483	6.28498	6.74059	6.46159	6.88149	7.29761	6.27266	6.36608	6.9685	6.78851	7.20799	6.79193	6.74043	7.19907	6.83365	6.80631	6.43842	7.11698	7.2402	7.08817	7.89743
ADORA1	6.06884	6.22285	5.30453	5.83958	5.37105	5.49463	6.71923	6.09714	5.29786	5.56556	5.5446	5.49269	5.84436	5.22969	5.80616	5.58087	5.00842	5.79359	5.79263	5.49098	6.0934	5.09434	5.1632	5.27197	5.64223	5.53827	6.35352	5.9167	6.08272	7.54254	5.21584	6.44299	6.02647	5.8215	7.62327	5.90449	5.3531	5.75602	5.66015	5.8532	5.34678	5.39389	5.3769	6.26211	5.68039	5.97649	5.9025	5.31652	6.76089
ADORA2B	6.1468	5.84582	7.23233	5.93202	6.92378	6.94907	6.69189	6.61628	6.17123	6.44666	5.5845	5.56007	5.25098	5.78616	5.51417	5.73344	5.42919	5.76275	5.68823	5.40679	5.43494	5.64841	5.30701	5.69084	5.65394	5.88731	5.39828	5.40682	5.57765	5.35138	4.71045	5.58224	6.43832	6.8528	5.87658	5.35122	5.87809	5.6988	6.68743	6.6497	6.22415	6.32643	5.90245	4.95086	5.70577	5.22651	7.03143	6.48722	5.723
ADORA3	5.54084	5.58485	5.91128	6.90974	7.78227	6.37386	6.65591	5.97555	7.54831	5.52033	5.69708	6.1445	5.54237	5.49144	5.73241	5.51175	5.78142	5.58613	5.88881	5.80481	5.60605	7.10346	5.56532	6.54217	6.18427	5.39068	5.49177	6.11821	6.09488	5.75263	5.2882	6.29179	5.83234	6.03731	5.52814	6.73757	6.5843	6.20619	5.56725	5.72353	5.6231	5.76504	6.88591	8.17244	7.1215	7.84986	5.81353	5.80066	5.25405
ADPGK	7.7621	8.2172	8.20759	7.90788	8.66266	8.78346	8.20857	7.76103	8.13505	8.01649	8.14115	7.89788	8.39299	8.46717	8.22948	8.38219	8.58121	8.39929	8.38752	7.95689	7.79994	8.40115	8.53825	8.3668	8.26856	8.46066	7.86517	7.69025	7.732	7.91631	7.99605	7.90619	8.20676	8.16412	7.63442	8.14753	8.23776	8.09158	8.45879	8.13503	7.84267	8.09995	7.94373	8.45224	8.44747	8.23859	7.89091	8.14158	8.1841
ADPRH	6.57657	6.81566	6.18476	5.96025	5.74267	6.38811	5.92379	6.11108	5.17956	5.83987	5.85989	5.91089	5.7994	5.23631	5.80688	5.97391	6.23638	5.65898	6.18167	5.74811	5.70495	5.49091	6.00429	6.08543	6.04313	5.94698	6.20448	6.14981	5.6783	5.89138	5.56108	6.94574	6.29524	6.18526	8.11173	5.83548	6.29704	5.69711	6.33312	6.20861	6.10765	5.89999	6.12205	5.42356	5.71958	5.99287	5.77823	5.91847	7.81868
ADPRHL2	6.61116	6.88696	7.07401	6.9129	6.77755	7.05211	6.38387	6.96406	6.5508	6.96667	7.4556	7.6425	7.47051	7.52435	7.21993	7.27554	7.40655	7.31045	7.42682	7.37976	7.28169	7.50784	7.41919	7.44671	7.58643	7.12271	6.8935	7.03144	7.60516	7.0821	6.7702	7.5221	6.95131	7.19461	7.2321	7.27969	6.97751	7.53322	7.27405	6.89126	7.06143	7.17697	6.65223	7.12782	6.83212	7.20162	6.78748	7.04993	7.05264
ADRA2A	5.40726	4.88168	4.47421	5.56112	4.83095	5.21789	5.90994	5.62968	4.69746	5.17589	5.01779	5.2906	5.17589	5.14567	5.5128	5.17589	5.05225	5.1179	5.36973	5.24268	5.66137	5.04557	4.78596	5.25751	5.03475	4.91191	5.36148	5.36557	5.35257	5.30298	5.77218	4.94213	4.97427	5.08584	6.10771	5.24424	5.12954	5.11857	5.07483	5.3407	5.29428	5.08023	5.31678	5.25312	4.9002	5.11654	4.83579	4.96662	5.24722
ADRA2B	5.31118	5.41295	5.13625	5.49243	4.67725	5.24483	5.25706	5.16619	4.74681	5.20049	5.41463	4.80042	5.37932	5.2627	5.67038	5.52767	4.83093	5.267	5.30907	5.62646	5.62222	4.91893	4.82123	5.11363	5.42991	5.62412	6.04181	6.02935	5.50082	4.99268	5.75068	5.63564	5.55699	5.5666	5.44343	5.03495	5.81798	5.50535	5.20614	5.36369	5.81662	5.27387	4.50358	5.19363	4.66858	5.24874	5.2027	5.11004	4.94974
ADRB2	7.20162	7.99933	6.98984	7.59588	7.39902	7.02908	7.30526	7.80732	8.14139	7.8772	8.45628	8.05002	7.8691	8.58842	7.37558	8.146	8.27781	7.48193	7.89355	7.84268	8.19524	8.79345	8.85312	8.50415	8.30261	7.92563	7.89269	8.05231	7.27153	6.97065	7.17633	7.0881	7.2231	8.48026	7.54265	6.92324	8.95737	8.5291	7.69917	8.15659	8.48026	7.6652	7.47903	7.71135	8.26306	8.57322	7.86985	8.11339	7.77938
ADRM1	7.85767	7.88606	7.75659	7.86915	7.62998	7.56543	7.53462	7.8075	7.04572	7.64197	8.35443	8.28102	8.39088	7.91613	7.94982	7.91154	8.17832	7.84397	8.10932	7.94203	8.27362	8.25713	8.06209	8.13091	8.23534	7.66138	7.4033	7.91445	8.11628	7.54958	8.06459	8.34517	7.9042	7.98814	8.19334	7.87575	7.68315	8.05382	7.70754	8.16273	8.00954	7.58735	8.16467	7.63034	7.77742	7.44321	7.57982	7.66289	7.30798
ADSL	8.00715	8.25796	8.1507	7.86595	8.14859	7.7022	8.00063	7.9793	8.46084	8.74507	8.77101	8.62505	8.74591	8.76446	8.28643	8.87637	8.67192	7.91624	8.28295	8.70326	8.53437	9.19945	8.57044	8.64648	8.76745	8.64333	8.13564	8.1019	8.63838	8.31721	8.16581	7.94487	8.28441	8.66712	7.98397	8.02605	8.4156	8.34942	9.06471	8.46216	8.70168	8.73644	8.02178	7.78908	7.87912	7.85151	8.66712	8.80823	7.81314
ADSS	7.18014	7.40663	7.63576	7.94389	7.88136	7.67403	7.79104	7.45135	7.67418	8.18148	7.65051	7.51292	7.58272	7.93913	7.56841	7.65331	7.89571	7.60125	7.57506	6.38475	7.14174	7.91811	7.96943	7.83663	7.50406	7.68202	7.36223	6.92949	7.06815	6.68756	6.79356	7.3948	7.38427	7.82153	6.86116	7.24587	7.74639	8.02586	7.90768	7.40644	7.47195	7.83913	6.94832	7.32244	7.41011	7.53853	7.70892	7.95387	7.24828
AEBP1	5.85017	5.58128	5.3522	5.81905	4.97815	5.52704	5.87842	5.72365	4.87644	5.23748	5.53646	5.66557	5.45213	5.61338	5.8211	5.46752	5.77475	5.64344	5.96329	5.48135	5.79981	5.11676	5.29377	5.39997	5.62826	5.71419	6.21246	6.25378	5.91062	5.35385	5.36934	5.22556	5.83584	5.68921	5.24265	5.18118	5.81975	5.2757	5.94988	6.18753	5.41769	5.68983	5.41133	5.16484	5.60115	5.2654	5.26821	5.66705	5.23321
AEBP2	5.85805	6.45232	6.54273	6.40133	6.32966	6.04053	6.21844	6.42657	7.04958	6.60109	6.35575	6.36115	6.33391	6.47092	6.18726	6.49153	6.7751	6.11017	6.19233	6.1501	6.44567	6.72326	6.6658	6.25081	6.40453	6.59829	6.42623	6.08179	5.93318	5.71959	6.22872	6.36765	6.47873	6.39821	6.19373	6.09544	6.74436	6.3303	6.45371	6.03852	6.88835	6.6618	6.15231	6.39859	6.40019	6.45578	6.74924	6.59206	6.41096
AES	8.31122	8.91494	8.55069	7.73488	7.46253	7.47275	7.63719	8.21542	7.78042	8.46822	9.78455	9.66914	9.58244	9.42914	8.97287	9.41625	9.83177	8.7955	9.15013	9.54783	9.02371	10.113	9.39623	9.38836	9.19421	9.04816	8.84006	8.88859	9.57259	9.03388	8.87987	7.85626	8.80831	8.60366	8.92411	8.06691	7.78948	7.97769	8.65437	9.03627	9.16157	8.79083	9.22113	8.21588	8.58199	7.99215	8.51979	8.70603	9.35525
AFAP1	5.37442	5.29636	6.2593	7.15357	5.67256	5.5965	5.70379	5.60758	6.69521	5.37181	6.05959	5.42873	5.81488	5.69139	5.70529	5.13457	5.80339	5.51613	5.3496	5.50524	5.89474	6.98712	6.24513	5.75937	6.08831	5.41213	5.78716	5.56989	5.80069	5.85075	5.30463	5.13735	5.75429	5.27419	5.78358	5.59754	5.01532	5.31037	5.18706	5.8335	5.45069	5.40817	6.89808	5.36304	4.87535	4.95554	6.36376	5.71877	8.32466
AFAP1L2	6.19015	5.08111	5.22537	5.51937	5.54705	5.6622	6.30171	4.71944	5.05821	5.01955	5.39095	5.40379	5.3661	5.29647	5.51729	4.94358	5.31245	5.44845	5.30824	5.30839	5.3774	5.34582	4.74457	5.24585	5.11691	5.36045	4.98199	5.25196	4.84812	5.56488	6.18	4.89644	5.67942	5.00468	4.59583	5.02301	4.65557	4.64308	5.10695	5.16125	5.23013	5.44968	5.64955	5.2444	5.2599	4.99914	5.87012	5.25297	6.437
AFF1	7.52842	7.24812	7.80216	7.33595	7.54452	8.92983	7.12624	7.26855	7.88515	7.12676	6.55185	6.55277	7.5113	7.0679	7.64199	6.90896	7.24868	7.62058	7.34113	7.18285	7.11093	7.4273	7.56972	7.4806	7.41972	7.01402	6.88564	7.1169	6.93256	6.9822	7.32925	7.05097	7.14472	7.02187	6.73625	7.39194	7.68663	7.27246	7.36293	7.30606	6.75149	7.21138	7.09979	8.01529	7.3088	8.03002	7.32494	7.70711	6.66903
AFF3	6.03162	5.65706	5.41234	6.09099	5.11231	5.21499	5.7578	5.65603	5.74457	5.26029	5.92168	6.30678	6.37697	6.18759	5.62788	5.90875	6.72878	6.72628	6.18808	6.4691	5.67478	6.00594	6.64688	6.50831	6.19067	5.78584	6.87431	6.01146	6.06621	6.99891	5.55771	4.96896	6.5347	6.014	4.88575	5.20436	6.12319	5.44049	6.18217	5.93242	5.95579	6.67254	5.28962	5.28984	5.4603	5.5394	5.5126	6.10151	8.82514
AFF4	7.19398	6.95773	7.6886	7.9015	7.60269	7.47335	7.14421	7.18384	8.30793	7.15213	7.18447	7.24861	7.41442	6.94737	7.24459	6.93037	7.57115	7.14967	7.19804	7.19623	7.29396	7.70832	7.6706	7.43643	7.43659	7.12892	7.0019	7.06682	7.17658	6.76003	6.54245	8.21438	8.11645	7.85912	7.17042	7.58772	7.70384	7.49701	7.00057	6.54595	6.86617	7.38621	7.11123	7.8563	7.51108	7.79364	7.89392	7.35975	7.29194
AFG3L2	6.54427	6.78075	6.06231	6.12308	6.32225	5.82496	6.48797	6.57196	5.82814	6.87258	7.09186	7.14621	7.24517	7.1417	7.01616	7.19907	7.37605	6.8885	6.90721	6.96081	7.35923	7.273	7.29158	7.21614	7.01091	7.20715	6.85832	7.05515	7.22335	6.573	5.9527	6.56865	6.75406	6.45354	6.28259	6.4242	6.67679	6.13372	6.83821	7.03182	6.89792	6.81054	6.59234	6.50977	5.96666	6.6411	6.74018	7.07202	7.51163
AFMID	6.48659	5.71031	5.57078	5.98257	4.9503	6.00193	6.70328	5.97859	5.75953	5.47199	5.21421	5.40516	5.22488	5.48695	5.63268	5.91776	5.16444	5.78025	5.3228	5.91416	5.90521	5.25953	5.28128	5.74919	5.73994	5.61348	5.85729	6.12855	5.69847	5.3995	6.62683	5.41583	5.58328	5.61633	6.22987	5.8542	5.39835	5.45318	5.47449	5.42542	5.55663	5.77154	5.49029	5.52671	5.20305	5.31187	6.01541	5.60851	5.95761
AFTPH	7.65023	7.90493	8.32898	8.27327	8.32584	8.23332	7.89672	8.16962	8.8117	8.21707	8.04199	8.03741	8.07868	8.12779	8.02679	7.97612	8.35543	8.00729	7.9917	7.97636	7.92263	8.49448	8.13329	8.2023	8.12626	7.98209	7.64612	7.80197	7.89777	7.63419	8.45069	8.06455	8.23249	8.18232	8.11449	8.45856	8.45907	8.41029	8.05496	8.10602	7.94257	7.99218	8.07839	8.21303	7.82458	7.9978	7.98896	7.99705	7.9478
AGA	6.44135	6.56145	6.97312	6.11355	7.76103	7.19715	6.16391	6.53116	7.21729	7.13422	6.92508	6.37587	7.09696	7.14785	6.10488	7.51875	7.37012	6.76174	6.69162	6.95817	6.39902	6.92787	7.02099	6.98095	7.0049	6.84444	6.52627	5.79513	5.97899	6.23855	6.75419	6.70229	6.60702	6.91861	6.35641	6.11117	7.47775	6.88774	6.88847	6.46077	6.66517	6.6326	6.90673	7.01031	6.9821	6.97581	6.89352	7.10152	6.99453
AGBL5	6.45772	6.14399	5.73452	5.95177	5.62826	6.31459	7.10594	6.07328	5.8492	5.89346	6.14303	5.49677	5.91187	5.98761	6.10274	6.00591	5.73247	5.82455	6.29761	6.2811	6.14523	5.57146	5.67501	5.87856	6.34685	6.22288	6.61856	6.38806	5.92867	6.14337	6.26261	5.90136	6.09295	6.05236	6.1091	5.89776	5.7644	5.83422	5.62568	6.07819	5.9523	5.8628	6.95458	6.03483	5.83363	5.70632	5.89159	5.80297	6.50092
AGER	6.53171	6.10801	5.85493	6.02807	6.02107	6.00682	6.19454	6.09614	5.71621	5.65613	5.89594	6.21864	6.20197	6.00858	6.18712	5.86794	5.68636	6.51981	6.26285	5.89276	5.96656	6.40131	5.7338	5.85801	5.7585	5.88563	6.55517	6.50153	5.96885	6.92644	5.95957	6.80314	6.37155	5.72866	5.83653	6.38899	6.04857	5.6993	6.21765	5.68365	6.33825	6.03548	5.93591	5.78135	6.09051	6.33637	6.27486	5.85151	5.77451
AGGF1	6.62397	6.93522	7.26911	7.00129	7.3231	7.38354	6.97653	6.96977	7.61695	7.1059	6.98445	6.8801	7.08217	7.2163	6.89711	7.17655	7.32898	6.86774	6.88194	6.70287	6.65397	7.23835	7.26274	6.99285	6.96603	7.17203	6.6451	6.41559	6.54575	6.28144	6.91393	6.88032	7.25546	7.47994	6.80528	6.71104	7.57424	7.54645	7.19052	6.80696	6.94646	7.04244	6.68189	7.08622	7.14966	7.51542	7.13239	7.24268	7.15323
AGK	6.02163	6.62169	6.25618	5.68492	5.83014	5.84111	6.03506	6.10718	6.37854	6.75285	7.07188	6.56147	6.89907	7.00705	6.61268	6.92577	7.22214	6.36531	6.66919	6.56656	7.00588	6.94544	7.50066	6.76928	6.84909	7.10517	6.56226	6.66492	6.26523	6.18816	6.51926	6.14676	6.5459	6.61537	5.84423	6.35498	6.38847	6.53471	6.80196	6.61012	6.76379	6.6463	5.88642	6.00073	6.1577	6.53047	6.66147	7.14858	6.89442
AGL	5.99787	6.76288	7.2706	7.813	7.64052	7.30882	7.61161	7.03063	8.26716	7.41449	6.76695	6.93522	6.83572	7.08623	6.4557	7.12762	7.36238	6.36954	6.22426	6.23673	6.91113	7.4549	7.19728	6.78295	6.7522	7.12015	6.56651	6.21542	6.1456	5.63558	6.58434	6.52778	6.70455	7.76435	5.87606	7.06654	7.96796	7.2868	6.81643	6.58012	6.39983	7.00845	7.72394	6.83769	6.77011	7.22257	7.24003	7.25749	7.31025
AGMAT	5.70015	5.37076	4.93131	5.36085	4.89604	4.94118	4.97349	5.44176	4.88973	5.39177	5.98646	5.80944	5.96017	5.87635	5.74255	6.26211	6.07092	5.8023	5.90259	6.09842	6.18881	5.91566	5.7381	5.53936	5.79215	6.10573	5.83876	5.98709	5.75546	6.02535	5.41292	5.77553	5.49158	5.35395	6.3316	5.1693	5.69927	5.28761	5.54002	5.24622	5.62534	5.05677	6.04117	5.42672	7.71598	5.51879	5.47086	5.61845	5.65449
AGPAT1	7.42891	6.97501	8.36519	8.41927	7.79697	8.27535	7.97999	7.68238	6.58356	7.61249	8.47189	8.22175	7.88853	7.63992	7.84329	7.50915	8.03925	7.4963	7.87685	7.25926	7.50863	8.05121	7.63945	7.7697	7.3596	7.6581	7.23242	7.84887	7.75572	7.01501	7.81618	8.06191	7.71754	7.66437	7.55134	7.59487	7.5305	7.49718	7.08785	7.49832	7.3198	7.05436	8.15123	7.44412	7.54821	7.09241	7.75861	7.31823	9.28427
AGPAT2	7.40013	7.24312	7.37068	8.02552	7.86215	7.36268	7.80047	7.30349	6.49678	6.5806	6.65502	6.95213	6.60884	6.38281	6.77064	6.69523	6.32565	7.02763	7.17656	6.90222	6.73979	6.27548	6.46067	6.81633	6.73375	6.79358	7.26953	7.23552	7.1111	6.53621	6.64668	8.12475	7.19629	7.16256	7.07323	7.12518	7.39989	7.89497	6.92334	6.9023	6.6466	6.63738	6.94102	6.54908	6.9195	6.73921	6.43829	6.40806	5.85861
AGPAT3	7.23397	6.95926	6.58653	5.62339	6.41176	6.15058	6.12515	6.27792	5.67764	6.89533	6.72912	6.98232	6.58169	6.47695	6.64253	6.4088	6.78587	6.31453	6.77485	6.3927	6.57546	6.69748	6.71637	6.46903	6.61146	6.17442	6.02771	6.69328	6.69618	6.0537	6.35286	6.15313	6.53318	6.51578	7.19091	6.33199	6.13805	6.0453	6.19727	6.27896	6.59867	6.32431	6.57794	6.39132	6.02814	6.35783	6.05276	6.40166	6.19203
AGPAT4	6.19538	5.75957	6.73882	5.4641	8.0655	6.74015	5.8991	5.90732	6.59506	5.9708	6.14779	6.04034	6.01909	5.92926	6.26359	5.90705	6.55112	6.37904	5.97202	5.7907	5.92107	5.89595	6.78201	6.37316	6.59868	6.47958	5.96641	5.97399	6.44235	5.89094	5.51537	5.7917	6.24551	6.08484	6.75182	6.36408	5.73977	6.40149	6.01857	6.00688	6.1458	6.42153	5.82189	6.39824	5.69295	6.32089	6.27645	6.2064	6.1763
AGPAT5	5.48266	5.64253	5.13737	4.89851	4.89924	4.74078	5.46085	5.53744	6.11123	6.17176	6.15724	6.06324	6.30402	6.26403	5.80083	6.47971	6.69229	6.29811	5.98813	6.24925	5.92144	6.92308	6.47709	6.47405	6.08897	6.36361	6.19816	5.87761	5.75151	5.52609	5.82559	6.49924	5.90069	5.8847	5.08228	6.16558	5.50844	5.82135	6.21524	5.41355	5.5912	6.07272	6.12651	5.67013	5.79986	5.8878	6.76702	6.39011	5.81359
AGPAT6	6.70918	6.68762	6.51274	7.05001	6.65542	6.16107	7.0998	6.47026	5.77533	6.23048	6.61617	6.46651	6.55917	6.30408	6.36661	6.30134	6.38234	6.38317	6.20955	6.2709	6.57615	6.43266	5.99399	6.27745	6.60258	6.39619	6.71076	6.58604	6.60587	5.89161	5.97909	7.51056	6.43256	6.88241	6.62997	6.58538	6.82522	6.65953	6.58839	6.18465	6.01452	6.73378	6.06529	6.8384	6.06055	6.78234	6.4758	6.51485	6.9348
AGPAT9	8.22288	8.60667	9.81219	10.1525	9.78456	9.14558	9.25417	9.97999	10.5111	10.2182	8.02556	9.10664	8.39434	8.35507	8.67792	8.37177	8.49068	8.57729	8.61179	8.6751	8.85854	9.02337	8.62461	8.31015	8.28742	8.55753	7.88159	8.37548	8.64128	7.23444	8.86618	10.0878	9.46533	8.99204	8.73942	8.93989	8.67402	8.80799	9.22274	8.4948	8.55877	8.93604	9.93491	8.55043	8.58796	9.27095	9.3766	8.82675	6.33954
AGPS	6.4814	7.12937	7.31569	6.80416	7.46246	6.95704	7.33755	6.99986	7.97484	7.71905	6.73117	6.77254	6.83014	6.87446	6.53566	6.99173	7.07571	6.30915	6.64734	6.57604	6.73135	7.23584	7.11992	6.83975	6.8155	6.77598	6.41419	6.64179	6.69491	6.37349	6.61637	7.53303	6.95313	7.26606	6.25249	6.94973	7.44085	7.28821	7.01625	6.78677	6.97799	7.06266	7.03971	6.87641	6.5166	6.77853	7.15257	6.97599	6.04385
AGRN	6.24365	5.97424	5.50537	5.79055	5.41568	5.78172	6.28991	5.88432	5.40624	5.46267	5.73947	5.72652	5.69939	5.60789	5.75075	5.83663	5.48452	5.97034	6.0156	5.92578	6.08063	5.21836	5.36019	5.43368	5.68416	5.76665	6.24928	6.13497	5.85342	5.69354	5.31299	5.9629	5.39036	5.73453	6.12262	5.80534	5.8236	5.59539	5.37222	5.72584	5.5228	5.43115	5.6619	6.40752	5.35897	5.79029	5.48721	5.76098	5.80618
AGTPBP1	7.38146	7.79397	9.2523	9.43337	8.91143	8.67037	8.73238	8.66084	9.45639	8.53372	7.55693	7.92944	7.77824	7.86901	7.88061	7.82765	7.96955	7.94065	7.75565	7.63745	7.86999	8.11408	8.08863	7.97143	7.75445	8.07725	7.26317	7.33703	7.70443	6.90492	7.84104	8.2897	8.60276	8.62938	7.82477	8.81147	9.13183	9.16667	8.65875	8.2699	8.20282	8.61441	8.66704	8.07447	7.84936	8.18154	8.19425	8.10388	7.1856
AGTRAP	8.54207	8.71836	9.90474	8.7806	10.6453	10.4666	8.55492	9.00623	9.11786	9.09353	8.60002	8.94118	8.61042	8.46509	8.46047	8.45756	8.5574	8.73201	8.5776	8.54986	7.63099	8.76368	8.57675	8.31271	8.46996	8.01665	8.16878	7.95265	8.6827	7.9748	8.02642	9.99921	9.05512	8.57714	8.9326	8.37988	8.81871	9.50251	8.67652	8.68298	8.44594	8.34415	8.75634	8.68626	8.091	8.30447	8.26238	7.98117	7.15113
AHCTF1	6.83971	7.16844	7.70937	7.61243	7.85189	7.09805	6.59087	7.89083	8.14652	7.91526	7.12786	7.92621	7.64622	7.7203	7.80406	7.86919	8.06811	7.5598	7.73829	7.36728	7.9447	8.45946	8.04655	7.75845	7.6012	7.73968	7.25208	7.42068	7.60583	7.44976	8.11252	7.49773	7.30653	7.6664	7.29892	7.46124	7.66126	7.60084	7.53223	7.4468	7.40663	7.4552	6.92147	8.04176	8.27747	8.62808	7.59033	7.53721	6.97714
AHCY	6.33372	6.5147	6.58417	6.04506	6.80714	6.16319	7.1763	6.74358	7.74359	7.41001	7.68355	7.21322	7.39115	7.46819	7.13201	7.78726	7.48441	7.06312	7.13959	7.82227	6.73614	7.58989	7.31161	7.44034	7.51059	7.18524	7.12438	7.19428	7.12911	7.14331	6.84603	7.62723	6.9524	6.93608	6.746	6.20814	6.98224	6.73783	6.99873	7.07318	6.8706	7.43046	6.63024	6.4085	6.87634	6.63331	7.42513	7.4537	7.81136
AHCYL1	8.74489	8.4443	8.8577	9.14447	8.97936	8.32143	8.53803	8.6071	9.39235	8.84863	8.74527	8.82978	8.88485	8.81109	8.86548	8.50874	8.82741	8.63929	8.6668	9.57973	8.36169	9.01962	8.94934	9.02015	9.00911	8.41523	8.48312	8.94609	8.67607	8.97538	8.21805	8.94556	9.13897	8.54818	8.73812	9.00106	8.9123	8.88038	9.02478	9.0352	9.11326	8.82363	8.5675	8.31252	8.54977	8.72042	8.71478	9.17612	8.44156
AHCYL2	6.10519	5.89989	6.08583	6.00525	6.01088	5.92746	5.76741	5.93262	5.98728	6.13881	6.93799	6.48326	6.51143	6.73006	6.43306	6.18134	6.45147	6.28692	6.27796	6.0394	6.28053	6.16457	6.49265	6.5071	6.37908	6.34406	6.21026	6.73941	6.69678	5.67087	5.93555	6.023	6.44964	6.26628	6.25193	6.03432	6.00078	5.81377	6.20997	5.8794	5.97414	6.29778	5.6378	5.99384	6.71857	5.63155	6.37311	6.22925	5.61445
AHDC1	5.80914	5.65745	5.54906	5.97085	5.44373	5.4639	5.87909	5.63678	4.94913	5.35921	5.6472	5.35326	5.40306	5.50364	5.57393	5.45228	5.4605	5.34148	5.63654	5.52738	5.73329	5.59316	5.18819	5.22621	5.60762	5.59946	5.97333	5.78784	5.42082	5.33976	5.879	5.32935	5.52144	5.4708	5.62293	5.48817	5.27176	5.30797	5.41975	5.4693	5.613	5.51893	5.19126	5.1399	5.64177	5.59319	5.33094	5.46157	5.84118
AHNAK	8.08148	7.9174	7.11044	6.01428	6.70746	6.41852	6.86367	7.62865	6.43849	6.9755	7.36779	7.41593	7.10632	7.30908	6.64138	7.02751	7.00004	7.23872	7.15861	7.18237	7.16655	6.63828	7.49683	7.45966	7.66861	7.4902	7.58575	7.65872	7.54867	7.10433	6.81296	5.84585	7.44682	6.3809	6.57947	6.22156	6.43244	6.39938	7.33936	7.5333	7.66953	7.54982	6.06954	6.63872	6.85563	6.96153	7.68951	8.11404	6.85257
AHR	8.42124	9.53738	8.85427	8.25939	9.28737	7.65842	8.32617	8.72113	8.42349	8.53431	8.12125	8.43689	8.19785	8.33197	8.51495	8.98596	8.63923	8.13992	7.80858	8.25748	8.36618	9.00528	8.54023	8.75918	8.41802	8.70383	8.2039	7.89165	7.96522	8.04656	7.72322	8.67419	8.06085	7.65492	8.3595	8.49864	8.208	8.28259	8.714	8.82604	8.88985	8.75564	9.03758	8.7262	9.6259	8.96075	8.32988	8.70147	8.57535
AHSA1	7.67617	7.68742	7.17079	6.80173	7.45819	7.31418	7.5629	6.84167	6.89324	6.84294	8.37497	8.02427	8.21507	8.02705	7.44881	8.04246	8.73354	7.71207	7.77231	5.89428	7.34757	8.25149	8.45992	8.06006	7.99133	7.63444	7.35296	7.29706	7.56488	7.473	7.59867	7.05496	7.77034	7.35815	7.63298	8.07944	7.28142	7.11898	8.05648	7.16042	7.63549	7.03355	7.64755	6.5675	6.77549	7.1546	7.75527	7.22625	7.9864
AHSA2	6.40512	7.52028	7.79959	6.91631	7.72502	7.01121	6.50376	7.91733	8.14383	7.66039	7.26188	7.7336	7.5207	7.5907	7.40729	7.72508	7.75606	7.45915	7.38384	7.06192	7.61518	8.00177	7.77843	7.01851	7.51443	7.38801	7.45297	6.82038	7.05911	6.63233	6.47206	7.34227	7.38917	7.1123	6.72082	7.34109	7.33453	7.54216	7.3955	7.40493	7.37684	7.51062	7.01002	7.22645	7.53046	7.63491	6.98696	7.43184	8.46715
AIF1	9.19876	9.29937	9.56709	7.72912	9.63647	9.96627	7.92539	9.17143	8.93144	8.53455	9.1526	9.15112	8.52002	8.72975	8.68398	8.94488	8.388	8.63145	8.68023	8.47159	9.13269	8.8204	8.19986	9.23973	8.68767	8.73953	8.85044	9.25687	9.549	8.4686	9.57939	9.10491	9.20964	9.25735	9.1052	7.74897	9.75467	9.97931	9.22633	9.14323	8.88239	8.558	8.33764	8.55175	8.64231	8.54016	8.57335	8.55164	7.89098
AIFM1	6.56827	6.45171	6.2356	6.22361	6.51671	6.49781	6.49504	5.91938	6.14785	6.52	6.65017	6.61621	6.71242	6.74068	6.52	6.54836	7.21123	6.39689	6.57627	6.34794	6.11744	6.68455	7.10913	6.66398	6.66342	6.44219	5.98726	6.33314	6.15011	6.69723	6.49935	6.17967	6.65808	6.81295	6.19934	6.58114	6.48245	6.3279	6.45741	6.42371	6.71825	6.41343	6.42079	6.37457	6.05072	6.0076	6.60666	6.5693	6.30232
AIG1	5.76095	6.08556	7.02189	8.13028	7.08037	6.99553	7.15478	6.79112	7.75835	6.74599	5.99705	6.43761	5.67693	5.93009	5.72808	6.47767	6.31178	5.7575	5.87379	5.88369	6.00187	6.15272	5.67627	5.98468	5.76064	6.31305	5.63836	5.94707	6.0185	5.81403	6.16177	7.62967	6.63482	7.42681	7.7169	7.65863	7.41982	6.52921	5.9236	5.69129	5.85196	5.97024	7.93535	6.26283	5.8604	5.9272	5.74952	5.92756	7.75023
AIM1	7.17708	7.45615	7.81474	7.48499	7.87578	7.65773	7.49117	8.25602	8.84815	7.57316	7.33622	7.54348	7.45472	7.49168	7.22688	7.03455	7.75087	7.47119	7.31105	7.53428	7.52821	7.67513	7.72665	7.51613	7.49744	7.24715	6.80673	7.18902	7.62623	6.94079	7.57496	7.58521	7.74317	7.24905	7.985	7.81185	8.14587	7.87072	7.33527	7.47934	7.35232	7.36576	7.531	7.74227	7.34197	7.5433	7.50259	7.39956	7.5986
AIM2	7.93335	8.09783	9.75862	8.64562	9.49562	11.0124	7.75452	9.32622	11.1188	9.8367	7.70569	8.07775	7.44141	7.72561	8.22014	7.75005	7.5051	7.64125	7.51256	7.90649	6.98823	7.99346	7.31624	7.74204	8.28483	7.08887	7.40001	8.23512	7.69619	7.06238	8.65718	9.59541	8.71191	8.14129	8.17238	8.65567	9.39339	9.3573	8.06544	7.66256	7.3523	7.90583	8.2462	9.83618	8.46084	8.50694	8.68838	7.72022	7.5535
AIP	7.83722	7.88218	7.70349	7.33862	7.84469	7.90521	7.3975	7.08959	7.68415	7.6479	8.46967	8.02873	8.547	8.46433	8.08268	8.41412	8.54279	8.08489	8.20364	8.39073	7.56717	8.39575	8.38151	8.40275	8.40173	8.08639	7.87397	7.56893	8.0518	8.23989	8.02847	8.38781	7.78759	8.02775	8.20911	7.71361	7.70003	7.79433	8.19506	8.24983	8.30085	8.07751	7.90043	7.63713	7.17305	7.34861	7.85403	7.82319	7.682
AIRE	10.6533	10.2488	9.5378	10.2671	9.7512	10.2527	10.4992	10.2986	9.22287	9.87756	10.2608	10.1833	9.92855	9.97229	9.81806	10.2273	9.74542	10.6889	10.1786	9.65731	10.4492	9.63364	9.62278	9.38296	10.1127	10.3465	10.1305	10.3135	10.3625	11.1664	9.47321	10.419	9.83934	9.31007	10.0704	10.314	9.74185	9.90138	10.4124	10.5664	10.3797	10.4124	10.8821	10.5731	11.1277	10.7546	10.117	10.2493	10.3537
AJAP1	5.11451	4.98721	4.74502	5.15508	4.65859	5.02513	5.47897	5.10956	4.39703	4.93689	5.10754	4.91586	5.08049	4.91131	5.16296	4.61277	4.89784	5.05166	5.11785	4.86376	5.30924	4.92087	4.79386	5.01997	5.20661	5.36475	5.54342	5.43101	4.88145	4.89546	5.24684	4.90716	4.84476	4.97521	5.12527	5.07073	5.10194	4.94408	5.21261	5.1302	5.17918	5.05736	5.0884	4.7816	5.58058	5.13208	4.94362	4.86176	5.37217
AK1	7.6754	7.56044	6.43462	5.54303	5.40868	5.81371	6.90242	6.68288	5.43812	6.6573	6.51474	5.85322	6.21665	6.2841	6.45542	6.95012	5.93842	6.75341	6.81657	5.89105	6.61148	6.13637	6.13484	6.44004	6.99806	6.82901	7.92169	7.09877	6.59956	6.24461	7.62328	5.53685	6.3557	6.00814	8.83238	7.51974	5.77554	5.82891	6.11226	6.52664	6.32477	6.68908	6.75066	7.54832	6.82438	6.14724	6.45223	6.18189	7.06286
AK2	6.73966	7.09746	6.80937	6.23818	6.87038	6.63322	6.78978	6.56655	6.94527	7.04501	7.30293	7.09069	7.32719	7.41277	7.29681	7.38596	7.37365	7.06151	7.22102	7.16331	6.78526	7.44421	7.32713	7.30948	7.21103	6.99807	7.05942	6.84338	6.84714	6.99663	7.23707	7.04327	7.12152	7.17311	7.17367	7.17305	6.97791	6.97704	7.17061	7.09446	6.96023	7.05768	7.22763	6.72906	6.77534	6.67292	6.94156	7.01062	7.18058
AK3	6.97526	7.39605	7.53859	7.29136	7.6131	7.23618	7.65572	7.2696	8.06804	7.52516	7.76917	7.34545	7.92449	7.9746	7.47676	7.93982	8.15008	7.48397	7.59292	7.18904	7.19996	8.25546	8.17372	7.74855	7.68024	7.85841	7.57831	7.13031	6.9403	6.92536	7.7255	7.28282	7.46871	7.84776	6.81354	7.22561	7.83178	7.69399	7.36499	7.56449	7.59938	7.82917	8.20364	6.67306	7.10777	7.01425	7.55808	7.6681	9.25515
AK5	5.6088	5.50932	4.99003	5.55585	5.43883	5.10184	5.61018	5.77058	4.88646	5.00009	6.73868	5.81988	5.76924	5.62185	5.53593	5.95032	6.38016	5.5805	5.58328	6.07725	6.13785	6.15633	6.44152	5.08138	5.55086	6.23207	5.99752	5.57544	5.97833	5.77737	5.59267	5.63062	5.49622	5.31954	6.24428	5.16399	4.96511	5.10631	5.87996	6.41354	5.53035	5.23164	5.225	4.91444	5.01775	5.14437	5.57106	5.88715	5.94583
AKAP10	6.84852	7.09252	7.03706	7.53646	8.1723	7.04257	6.85706	6.98597	7.98385	7.50217	6.27721	7.05942	7.44903	6.93081	7.07435	7.34114	7.03317	7.35248	6.70125	7.55482	6.70707	7.45914	7.32082	6.71055	7.28538	6.92551	6.44042	6.7155	6.64242	7.1958	6.68157	7.3638	6.87605	6.79194	6.72572	6.70519	7.25659	7.32626	6.88689	6.88257	6.42269	6.57791	6.90515	7.26506	6.60822	7.46335	6.95457	7.0429	6.41544
AKAP11	6.18092	6.46926	6.02089	5.11059	5.72956	5.51623	5.70941	5.94094	6.22105	6.18847	6.71587	6.28026	6.68839	6.89028	6.62388	7.11153	7.00429	6.47081	6.32654	6.54422	6.30272	7.11927	6.66997	6.90435	6.82244	6.8877	7.02723	6.22723	6.17804	6.39161	6.32788	5.60124	6.13645	6.15685	5.44765	5.58172	6.47126	6.23364	7.01968	6.66985	6.7546	7.13158	5.57243	6.27439	6.32879	6.59567	6.93549	7.13971	7.51273
AKAP12	5.32216	5.29578	4.77957	4.90066	4.84628	4.99378	5.24721	5.09379	5.10142	5.25733	4.76262	5.12402	4.75886	4.93543	5.0864	5.13085	4.80706	5.25443	5.07516	5.29317	4.9324	5.06403	4.92192	5.04384	4.769	5.53339	5.42866	4.978	5.09956	5.49748	5.38036	5.53662	4.97779	5.1662	5.35582	5.08762	5.19789	4.65133	5.23856	5.16475	5.33528	4.99649	4.81701	4.8228	4.88552	5.04403	4.95834	5.00303	5.36762
AKAP13	8.89925	8.12355	8.3436	8.92797	9.08946	8.87391	8.05612	8.11176	8.32642	7.97153	8.45443	8.65003	8.96446	8.31632	8.82399	8.31454	8.69453	8.81746	8.77292	8.83024	8.1433	8.76773	9.14298	8.76972	9.05138	8.22545	8.05386	8.4446	8.58784	8.34711	7.96119	8.14409	8.48868	8.07696	8.05787	8.92535	8.58635	8.33061	8.40468	8.09529	8.09655	8.21003	8.07014	8.93287	8.59907	8.92223	8.61831	8.59327	8.11171
AKAP7	6.34401	6.72885	6.27211	5.23633	6.77861	6.68812	6.61124	6.69811	7.04826	6.94202	6.97051	6.88411	6.93938	7.65059	6.76703	7.48089	6.91228	6.5403	6.9292	7.05271	7.06108	7.49003	7.17234	7.06621	6.99481	7.988	7.48984	6.90815	6.81864	5.92527	8.11895	6.3164	6.87841	7.44968	7.16491	6.06296	7.29488	7.26524	6.47637	7.18404	8.25815	6.74914	7.29739	7.1282	7.98845	7.19613	7.15993	6.71372	8.31006
AKAP8	6.80423	6.88207	6.90574	6.6468	7.1804	6.83722	6.87223	7.07623	7.16138	7.02301	7.22133	7.32611	7.37131	7.31431	7.20996	7.09143	7.67693	7.04683	7.15888	6.87833	7.5889	7.55629	7.87994	7.36344	7.22367	7.03213	6.71433	6.96372	7.02139	6.94641	6.56886	7.19457	6.78364	6.81713	6.49243	6.99274	6.94798	7.25325	7.19874	7.2653	7.02909	7.23856	6.63937	7.10045	7.10531	7.36482	6.91425	7.27218	6.71677
AKAP8L	7.81109	7.36943	7.13841	7.35992	7.13897	7.12161	7.49658	7.31749	6.21617	6.82888	6.94598	7.54573	7.58371	7.3319	7.46758	7.43485	7.27894	7.75245	7.6491	7.73363	7.10611	7.17461	7.65654	7.09917	7.41757	7.24768	7.81811	7.35367	7.78264	7.01961	6.69195	7.75374	7.24788	6.80374	7.54439	7.26506	6.94782	7.31736	6.96472	7.3554	7.28823	7.07416	7.39867	6.97004	6.69115	6.93827	7.09602	6.976	7.14721
AKNA	9.31505	8.78005	8.77469	8.77055	9.20327	9.1995	8.03136	8.75278	8.61839	8.61927	9.46905	9.45142	9.6009	9.1649	9.50382	9.25264	9.49866	9.29817	9.76917	8.80398	9.02277	9.63607	9.59997	9.31754	9.4048	8.96598	9.16828	8.96126	9.22999	8.4134	8.71319	9.23878	9.06671	8.49123	9.1785	8.95909	8.34545	8.68826	9.43036	9.25182	9.22041	8.85651	8.47786	9.13015	9.04364	9.57335	8.71701	8.97286	8.05367
AKR1A1	7.79702	7.95166	7.20684	6.1846	7.03776	6.75635	6.81336	7.15993	7.19551	7.76391	7.90972	7.78303	7.7725	7.48309	7.40973	7.45059	7.67105	7.10973	7.47977	7.40269	6.91923	7.82785	7.78487	7.68105	7.89374	7.39351	7.05725	7.70538	7.9817	7.22412	7.3251	6.53751	7.11487	7.39741	7.22934	6.77239	7.0962	7.00957	7.69081	7.3986	7.43603	7.53122	6.87228	6.71916	6.703	6.69809	7.80698	7.64647	7.16044
AKR1B1	7.83719	8.04234	7.01502	6.96705	6.97183	6.67877	7.14405	7.48864	7.00336	7.87534	9.0649	8.59902	8.6828	8.77114	8.38222	8.53452	8.81605	8.21392	8.43139	8.55191	8.7117	8.92839	8.82268	8.83913	8.62727	8.49506	8.37295	8.53082	8.73431	8.41967	7.5103	6.96717	7.67495	8.05525	8.02679	7.27225	7.32745	7.32913	8.16708	8.21774	8.31645	8.34696	7.46545	7.45148	7.85209	8.09209	8.59342	8.69902	8.59194
AKR1C3	4.98846	5.589	6.15144	5.19893	5.60269	5.65604	5.5579	6.7754	7.34884	6.02105	6.85201	6.80413	6.09408	7.17486	6.18491	6.99497	5.61256	5.43746	5.8218	5.90246	7.1187	7.09915	6.87566	7.05319	6.85559	6.39211	7.39656	7.53184	7.30868	7.04237	5.76783	5.613	6.45916	9.41662	6.01309	6.52946	7.94764	7.92405	6.22486	5.8986	6.38127	6.1182	6.63101	6.71666	6.60578	6.31784	6.74451	6.23474	9.12074
AKR1C4	5.12093	5.52197	5.42225	5.20336	5.08456	5.18675	5.7848	4.80906	5.49106	5.58679	4.90924	5.35313	5.5832	4.99266	5.02188	4.88806	4.79824	5.17843	5.42535	5.10363	4.9389	4.46546	5.22222	5.43154	5.29405	5.11204	5.58865	5.20654	5.0121	4.48908	4.60327	4.56101	5.19371	6.93101	4.69474	5.58076	5.50664	5.20086	4.8532	5.17788	4.93112	4.71617	5.02799	5.2073	4.8205	5.04205	5.18783	5.12176	4.76108
AKR1D1	10.1546	9.60933	10.062	10.6395	10.4142	9.63763	10.2297	9.86724	9.62166	9.96097	10.0292	9.44233	9.9005	9.65227	10.003	9.61048	9.93184	10.0576	9.82785	10.3842	9.24716	9.86365	9.69529	9.79816	9.75397	9.83777	9.68575	9.58464	9.89766	10.0681	9.26546	10.0739	9.56331	9.19135	10.0134	9.99397	9.52354	9.65866	10.0465	10.3372	10.4009	9.88732	10.4579	10.1509	10.9607	10.321	9.61003	10.0739	10.1509
AKR7A2	7.27368	7.35941	7.37161	6.61962	6.99369	6.53412	6.95407	7.46392	6.04113	7.52335	8.40881	8.21743	7.83849	7.81852	7.58506	8.06703	8.13406	7.44713	7.97489	7.84656	8.04843	8.22066	7.8794	7.90298	7.95246	7.76259	7.54153	7.67565	8.38354	8.33567	8.02678	7.59806	7.19561	7.71325	7.81674	7.66919	6.91808	7.01403	7.78061	8.22479	8.27621	8.02487	8.16131	6.79927	6.84774	6.92771	8.13065	7.68503	9.14701
AKR7A3	6.77125	6.727	6.50013	6.83602	6.37876	6.15555	7.06103	6.70321	5.77815	6.61765	6.80037	6.70587	6.86785	6.61576	6.75371	6.61757	6.30957	6.93781	7.10929	6.62615	6.94403	6.5169	6.60498	6.59461	6.49348	6.85205	7.17673	6.99829	7.04121	7.29304	7.21546	6.88774	6.6305	6.61231	6.9183	6.76334	6.39167	6.64217	6.82254	7.11263	7.01411	7.06415	7.32373	6.37523	6.66576	6.33573	7.04857	6.77554	7.74557
AKT1	8.47682	8.51952	8.27885	7.813	8.36619	7.88765	7.96887	8.14148	7.19603	8.17742	9.36144	9.06279	8.87285	9.07703	8.85487	8.76692	8.95766	8.94656	9.08527	8.58589	8.5485	9.36064	8.86457	9.05316	8.78484	8.58788	8.37577	8.51936	8.84788	8.57898	8.58937	8.47416	8.03948	8.16681	9.03308	8.07556	8.32104	8.96091	8.6879	9.17921	9.10822	8.79157	7.99969	8.52969	8.42712	9.20119	8.3586	8.49367	8.33131
AKT1S1	6.55604	6.51413	6.75864	5.94174	5.96539	6.87838	6.17817	5.57016	5.16261	5.6489	6.00202	5.68414	6.02549	5.9553	5.96819	6.05681	5.84363	6.12174	6.15266	5.74779	5.20308	5.37333	5.88731	5.82603	6.20651	6.16128	6.6791	5.44229	5.33815	5.87519	5.72603	5.74148	5.77543	5.7171	5.6061	5.89754	5.55389	5.58603	5.37843	5.81787	5.67463	5.73002	6.58304	5.78361	5.78215	5.37838	5.94681	5.80626	5.65064
AKT3	5.73222	5.60381	5.03323	4.86342	5.2494	5.15334	5.15346	5.36543	5.98055	5.30653	6.00035	5.7043	5.92569	5.98259	5.74564	5.8156	5.94781	5.76116	5.75074	6.23432	6.01884	6.09483	6.00025	6.16286	5.90185	5.79489	5.48052	5.44174	5.93464	5.80079	6.64613	6.22513	5.76869	6.31558	5.55332	5.72309	5.76753	5.8212	5.78176	5.34465	5.48299	5.3308	5.25636	5.77809	5.30148	5.1493	5.57023	5.62489	5.60162
AKTIP	7.24558	7.27981	7.67424	7.8425	8.10984	7.97156	7.79372	7.51869	7.59052	7.61837	7.90614	7.52927	8.08099	8.02313	7.57866	8.01854	8.31022	7.54401	7.85006	7.48035	7.78648	8.23296	8.05124	7.63968	7.44736	7.91134	7.39479	7.03811	7.17367	6.99074	7.55413	7.97436	7.728	8.05484	7.43983	7.76888	8.06692	8.18402	7.94136	7.40606	7.34549	7.61087	7.68135	7.95227	7.91173	8.19349	7.82827	7.79696	6.82476
ALAD	6.86383	7.29749	7.19685	6.13387	6.95883	7.47427	7.04673	6.72975	6.28183	6.95222	6.87402	7.03899	6.91166	6.77621	6.71641	7.11747	7.21155	6.63218	7.08544	6.23929	6.68341	6.78095	6.9321	6.63344	6.87808	6.80801	7.20022	6.37088	6.35286	6.73743	6.31364	6.6631	7.16534	6.94256	6.87892	6.80702	6.86389	6.99246	7.26125	6.61342	6.21333	6.89485	6.73377	7.33808	6.93882	6.89628	6.6852	6.69208	6.51367
ALAS1	5.77733	5.70127	6.313	7.15088	7.06419	7.48892	6.59062	6.42856	6.16523	6.71259	6.47082	6.5234	6.69774	6.54498	6.22779	6.23628	6.7652	6.38986	6.46804	6.18925	6.00657	6.98991	6.8969	6.66311	6.44466	5.95446	5.46148	6.13839	6.29203	5.71888	6.18283	6.93426	6.65101	6.73212	6.59581	6.73363	6.70226	6.60117	6.31828	6.45399	6.29448	6.15644	6.84886	7.02353	6.76181	6.41763	6.58045	6.06048	5.64895
ALAS2	10.3509	10.0879	12.1217	11.2299	10.3194	11.8631	12.0777	10.9144	8.9599	11.5441	9.921	9.07299	10.4582	9.25401	10.3698	10.6727	9.79245	11.1962	10.5034	10.3433	9.60303	8.39315	8.66536	10.3714	10.1327	9.7792	10.7133	9.39395	9.01386	8.97068	11.4883	8.83935	10.4158	8.23121	11.1289	10.9059	8.61007	8.87684	9.75366	10.6279	10.732	10.5806	11.6452	11.194	10.708	9.3667	11.2726	11.0046	10.6821
ALB	5.3211	5.35222	4.91681	5.48731	5.17549	5.23378	6.58699	5.22046	4.58042	5.06561	5.14949	5.0345	4.80151	5.16721	4.78354	4.70754	4.68839	5.25543	4.94023	5.01719	5.15299	4.87396	4.72641	4.88144	4.87635	5.1382	5.67892	5.13804	5.15388	5.21269	5.08533	5.61801	4.87559	5.33749	5.10775	9.03623	5.3035	6.20909	4.65051	5.34441	5.28052	4.87499	4.93298	5.297	5.30782	4.60404	4.91563	5.52714	5.04148
ALCAM	6.52876	7.19602	8.44803	7.9819	7.91432	7.89486	7.7883	7.9775	9.86791	8.07459	6.94556	7.50441	6.74873	7.30449	7.2844	7.34239	7.52618	6.73957	6.81671	6.99529	7.65299	7.56096	7.21911	7.57537	7.07669	7.3034	6.67541	6.99444	6.86904	6.3505	6.47193	7.98622	7.41462	8.33207	6.712	7.35419	8.07109	7.55561	7.49585	7.13373	6.93317	7.50626	7.95774	7.256	7.48674	7.75508	7.66368	7.51183	7.23458
ALDH16A1	6.08829	5.95323	5.52473	5.95139	5.76643	5.81174	5.80346	6.0082	4.99583	5.71252	6.49818	6.57354	6.24201	6.46682	6.24294	6.08759	6.97346	6.30017	6.40899	6.02369	6.4548	6.65149	6.66993	6.30623	6.62228	6.3122	6.60501	6.05828	6.97531	6.33017	6.1985	6.01855	5.53213	6.028	6.06437	5.64773	6.2023	5.94699	6.31198	6.11924	6.57194	6.04887	5.91721	5.92193	5.97764	5.93862	5.94625	6.28064	5.29484
ALDH18A1	5.90605	5.59297	5.18522	5.47217	4.29734	4.75315	5.47182	5.76758	5.30733	6.03348	6.52882	6.04117	6.59404	6.39668	6.17009	6.18439	6.72722	5.90767	6.17545	5.98419	6.23415	6.78695	7.09954	6.19693	6.4006	6.01269	5.73987	6.02996	6.40582	5.82373	5.2844	5.01101	5.75963	6.37249	5.91342	5.49622	5.42597	5.53624	5.70672	5.6423	5.93113	5.84396	5.85102	5.18663	4.9718	5.68849	6.70365	7.00903	5.39996
ALDH1A1	5.46985	6.02886	5.51331	4.98134	5.44276	5.7429	5.73771	5.22817	6.69006	6.2027	7.27457	6.81151	7.07149	6.74039	7.02087	7.32203	7.91326	7.38837	7.08327	5.84699	6.56029	7.21584	8.12936	7.56486	7.35931	6.68049	6.44676	6.09718	6.58462	6.72829	5.53378	5.92755	6.0434	5.85131	5.6008	6.94695	5.87882	5.77572	6.16616	5.82778	6.19839	6.19339	5.99969	7.25407	7.7216	6.92207	6.57162	6.54945	5.54408
ALDH1A2	5.66732	5.33928	5.25253	5.41388	5.32524	5.17349	5.7726	5.82976	4.87048	5.30682	4.88812	5.09321	5.03854	4.95821	5.02907	5.25253	5.25253	5.09932	5.42898	5.62916	5.38704	4.89806	4.9692	5.01063	5.1364	5.4556	5.94656	6.08635	5.15275	4.88849	4.99839	5.43785	5.14858	5.01211	4.87509	5.59465	5.58861	5.61254	5.27807	5.17216	4.95259	5.24831	5.17204	5.29518	5.34576	5.56749	5.17077	4.99259	5.13062
ALDH1B1	5.91447	5.84382	5.48972	5.50527	5.2179	5.5071	5.98611	5.55938	5.01355	5.19077	5.1979	5.4033	5.52186	5.49438	5.41904	5.54456	5.10208	5.71284	5.58035	5.63294	5.64859	5.03823	5.39954	5.35708	5.46638	5.6755	6.38628	5.53894	5.97222	5.48736	6.96569	5.53585	5.27545	5.4253	5.66215	5.3449	5.54161	5.27083	5.62331	5.19877	5.52177	5.6234	5.30111	5.65025	5.23823	5.65599	5.67857	5.54399	5.58087
ALDH2	9.16131	9.04402	8.38174	5.9806	10.2426	8.40809	8.65605	9.02625	6.86059	8.91529	8.16215	8.5962	7.97678	8.39542	8.03785	7.94732	8.92847	8.81748	8.17484	7.96801	8.52015	8.19141	9.03127	8.58163	8.82351	8.0657	7.4359	7.46205	8.1957	7.83478	8.03695	8.18382	8.57853	7.11467	7.94552	7.42752	7.96791	8.19043	9.05955	8.13129	8.21746	9.58751	7.37081	7.99207	7.97754	7.85114	8.88108	9.24249	6.17668
ALDH3A2	6.6792	6.7102	6.5207	6.03802	6.16682	6.05482	6.44704	6.08412	6.30848	6.91455	6.83613	6.55661	6.95801	7.17819	6.80876	6.94438	7.24737	6.77566	6.8556	7.00239	6.56012	6.68318	7.40538	7.12799	6.98706	6.92943	6.88842	6.21065	6.3412	6.896	6.51631	6.35404	6.55336	6.57876	6.44439	6.1289	6.51492	6.53296	7.11111	6.67268	6.91266	6.88581	5.88106	6.05522	6.28421	6.66568	7.11186	6.7954	6.25168
ALDH3B1	7.71293	7.47348	7.40819	8.23309	8.00845	7.98034	7.94486	7.63342	6.6999	7.18141	7.2462	7.60344	7.0115	6.90318	7.57197	6.85758	6.95404	7.30868	7.65359	7.06476	7.35915	6.98672	7.12465	7.39178	7.16368	7.03768	7.20953	7.43129	7.92405	6.74548	7.09847	7.14973	7.98153	7.72444	7.75432	8.00893	7.98946	8.25169	7.36735	7.63435	7.63794	7.159	7.79195	7.43221	7.34092	7.33028	7.17121	7.15107	6.02899
ALDH5A1	5.74552	5.60504	8.12415	5.86562	5.27003	5.76363	8.82808	7.2692	4.59791	7.82436	6.66282	6.63798	7.20593	7.03341	7.25754	7.32835	7.76671	6.64311	6.81017	7.01943	7.11472	6.98033	7.40122	6.80656	6.5944	7.2609	7.20967	6.21836	6.79071	6.31464	6.6606	5.78428	6.65689	5.85349	6.73571	7.03374	5.99667	5.81841	6.10051	5.99175	6.18394	6.65544	7.89399	8.4012	8.02258	6.60936	7.04907	7.26554	6.61786
ALDH6A1	5.99062	6.06406	6.04366	5.72587	6.14665	5.74626	5.97925	5.74287	5.72122	6.09548	6.1306	6.20422	6.64648	6.2366	6.00479	6.34384	6.72198	6.03105	6.35482	6.33862	6.01521	6.84386	7.13135	6.59186	6.51914	6.33324	5.94444	5.69299	6.12583	6.27954	5.46252	6.03369	6.05107	6.2496	5.59795	5.88136	6.12887	5.989	6.37945	6.40283	6.61082	6.42673	6.5968	5.74037	6.08919	5.95381	6.26638	6.505	5.55512
ALDH7A1	5.343	5.26752	4.90435	5.33063	4.59751	5.19309	5.38893	5.33452	4.95559	5.16198	4.95863	5.09993	4.91925	5.0257	5.11533	5.35999	4.81669	5.14726	4.93689	5.24499	5.65495	4.63975	4.90429	4.86903	5.45769	5.23391	5.546	5.53928	5.12591	5.09585	5.42621	4.9773	5.07981	5.47679	5.07434	5.16826	4.9504	4.93558	5.13528	5.06313	5.13368	5.00643	5.27763	5.19839	6.05559	4.69988	5.16505	5.13059	5.2683
ALDH8A1	4.87111	4.74711	4.93408	5.06258	5.72763	5.31031	4.85253	6.15122	5.39081	4.95266	5.10594	5.02593	4.85014	5.16467	5.31536	5.00467	4.9292	4.87811	4.99087	4.97326	4.86816	5.11505	5.48064	5.1489	5.09094	4.97534	5.03511	5.37611	5.06428	4.86552	4.84776	5.35659	4.89472	4.85128	4.93066	4.91996	5.18753	5.01958	5.02928	5.34198	5.23087	5.02994	5.72085	5.29294	6.70156	5.16761	5.07582	5.09421	5.80994
ALDH9A1	9.44622	9.39463	9.07508	9.12331	9.58267	9.18753	8.62417	9.9544	9.03454	9.55649	9.96321	10.1292	10.1781	9.8953	10.0464	9.73237	10.257	9.82296	9.82596	9.56893	10.0938	10.1407	10.3119	10.0339	10.0037	9.89159	9.36752	10.1689	10.3419	9.52055	9.29559	9.24183	9.51643	9.54515	9.10226	9.28721	10.024	10.0005	10.3039	9.81206	10.0135	9.93542	9.10529	9.36381	9.48781	10.3139	9.78932	9.95368	9.68154
ALDOA	9.61697	9.47245	10.0154	10.5731	10.379	10.3172	10.0718	9.76661	9.43947	9.68689	9.64158	9.88485	9.71243	9.60232	9.64414	9.30353	9.92304	9.54827	9.62007	9.50525	9.44966	9.76164	9.86851	9.67304	9.64983	9.1175	8.8623	9.36094	9.95209	9.23985	9.63361	10.0136	10.4212	9.78218	9.92138	10.3518	9.9664	9.90124	9.93171	9.81675	9.61432	9.43201	10.0039	9.53137	9.45696	9.72785	9.63468	9.41103	9.65307
ALDOB	5.17855	5.20279	5.17757	5.24076	5.10867	5.23714	5.72337	5.21051	4.88277	5.05589	5.14841	5.00867	4.78402	4.84762	5.13663	4.87123	4.52579	4.8676	5.1301	4.99131	5.4516	4.75044	4.72811	4.90268	4.71418	5.16201	5.05196	5.21765	5.35929	5.07414	4.71781	4.95957	5.45384	4.61746	5.94039	5.07033	4.65226	4.69502	5.11614	5.47438	5.14736	4.61488	4.8056	5.38831	5.09948	5.61598	5.00468	5.04112	4.34991
ALDOC	7.0801	7.1085	6.71079	7.35159	6.87088	6.82114	6.4975	6.53383	6.52171	6.98312	7.86648	7.84179	7.72775	7.68939	7.74558	7.73161	7.76439	7.45062	7.78429	7.66282	7.50268	7.40767	7.79813	7.26723	7.41837	6.97559	7.19808	7.30585	7.69255	7.5468	7.45495	6.95537	7.35829	6.79799	7.47694	7.85875	7.13501	7.39275	7.2569	7.42046	7.72179	7.26399	7.79755	6.91437	7.42131	7.44429	6.96751	6.90882	7.56745
ALG1	5.94769	5.91544	5.61746	5.91254	5.25574	5.70086	6.25442	5.6	4.60033	5.56985	6.13052	5.843	6.06091	6.05457	5.84876	6.00807	5.93092	5.92527	6.12717	5.84045	6.20614	5.84045	5.88317	5.93667	6.13139	5.84045	6.09662	5.79938	6.02347	5.6719	5.65836	6.21133	5.98606	5.59259	5.44629	5.67441	5.86427	5.7789	5.8585	5.73093	5.80378	5.24042	5.65906	5.65974	5.77328	5.99104	6.1431	5.76796	5.75831
ALG12	5.95729	6.44634	6.28185	5.9636	5.97302	5.84569	5.4491	5.79737	5.66497	6.16125	6.62537	6.81373	6.13567	5.89653	6.35799	6.06413	6.29616	6.49487	6.65829	6.08207	5.9988	6.38127	6.25218	6.21766	6.41111	6.54629	6.06413	6.28798	6.25682	5.91711	7.31308	6.09849	6.16969	5.82197	6.00368	5.85517	6.33086	5.9457	6.07843	5.75487	6.1507	5.96048	6.08409	6.16076	6.20321	5.86427	5.86058	6.27429	6.71789
ALG13	6.25394	7.15279	7.70451	6.97293	7.49011	7.23897	6.72346	7.67649	7.92751	7.61436	7.19237	7.22679	7.33145	7.55112	6.85819	7.88958	7.44776	6.90277	6.82996	6.83707	7.36721	7.76142	7.43198	7.14124	7.13796	7.20227	6.8153	6.66702	6.65749	6.30584	6.8972	6.95309	7.33758	7.66736	6.76444	6.91327	7.71895	7.48419	7.51572	7.05121	7.29894	7.3912	7.67066	7.05458	6.61801	6.73446	8.01956	7.48357	7.85743
ALG14	5.72871	5.70931	6.01647	5.90543	6.001	5.77354	6.06982	5.59929	6.65226	6.87664	5.73253	5.51732	5.66213	5.86452	5.256	5.79415	5.7992	5.43577	5.26631	5.47365	5.70935	5.86532	5.38755	5.77104	5.33877	5.86316	5.72609	6.09104	6.16689	5.63484	6.18623	6.00566	5.9494	5.93808	4.8359	5.69607	5.64342	5.79857	5.97039	5.73952	6.0591	5.62965	5.63978	6.03322	5.68866	5.66523	5.85766	6.06777	5.9761
ALG3	7.09449	7.02747	6.53845	6.33559	6.12242	6.29602	6.75876	6.65888	5.8017	6.82034	7.2932	6.8452	7.06207	7.02378	6.94699	6.87802	6.90878	6.98368	7.16865	6.8367	6.79936	6.68841	6.62426	6.88209	7.04957	7.02788	7.22323	7.04035	7.03473	6.78307	7.10163	6.52738	6.48567	6.59969	7.07043	6.47683	6.36299	6.34505	6.8814	6.96685	7.03866	6.73984	6.52997	6.50914	6.46193	6.49854	6.82573	6.99227	6.57487
ALG5	6.63203	6.91672	6.47952	6.42019	6.21575	5.50852	6.34888	6.67167	6.69612	7.50835	7.13065	6.69309	6.70394	6.8933	6.38488	6.78088	6.62157	6.37304	6.30781	6.59243	6.77096	7.01226	6.51817	7.00272	6.81207	6.88183	6.86699	6.7345	6.8516	6.18757	6.24391	6.23349	6.28872	6.62521	6.53739	6.21253	6.21979	6.29482	6.81343	6.49787	6.53798	6.89678	6.23107	6.36142	5.84381	6.37522	6.95861	7.55479	6.21661
ALG6	6.8583	7.29399	7.75973	7.06168	7.83181	7.61112	7.17046	7.54218	8.09736	7.796	7.43347	7.27028	7.31806	7.41846	7.08571	7.5867	7.7063	7.12356	7.22561	7.15147	7.30221	7.6424	7.61343	7.38603	7.35681	7.45637	6.94323	6.7493	6.95272	6.82532	6.95906	7.55669	7.29316	7.35344	6.57484	7.17603	7.53478	7.30731	7.29675	7.31244	7.00583	7.5673	7.2128	7.26889	7.24917	7.48934	7.69375	7.59274	7.76791
ALG8	7.24885	7.2205	6.6505	6.09598	6.26027	5.74881	6.34954	6.98233	7.30213	7.37307	7.72593	7.40982	7.44492	7.42416	7.29994	7.40996	7.83621	7.05731	7.34345	7.23508	7.23518	7.73372	7.72162	7.49741	7.25961	7.28341	6.96831	7.30236	7.10981	7.18069	6.91296	6.77762	6.92548	7.15408	6.6374	6.78888	6.57046	6.4618	7.2621	6.9822	7.23536	7.19213	6.86972	6.57041	6.25302	6.56029	7.65039	7.66926	6.83983
ALG9	6.0454	5.95792	6.04735	5.94635	5.92614	5.8303	5.88484	5.51295	5.86934	6.33385	6.77657	6.58277	6.70888	6.62471	6.46302	6.42233	7.51844	6.11756	6.41967	6.3469	6.74989	6.67277	7.3174	6.8968	6.48246	6.48844	6.23857	6.17514	6.31582	6.28956	5.68305	6.60628	6.64685	6.67637	8.36053	6.38992	6.19752	6.25213	6.50725	6.41099	6.29322	6.52969	5.93374	5.84753	5.8253	6.30225	6.51231	6.56365	6.55317
ALKBH1	6.12626	6.11706	6.28827	6.29625	6.234	6.39464	6.04693	6.31556	6.65594	6.48343	6.55963	6.23152	6.53971	6.59739	6.39072	6.44379	6.53947	6.11302	6.45772	6.36108	6.31537	6.79703	6.87918	6.42851	6.60893	6.4439	6.34521	6.27369	6.16605	6.31344	6.12398	6.36913	6.55246	6.46331	6.10232	6.50679	6.58555	6.52245	6.49636	6.39946	6.23639	6.38691	6.08298	6.16671	6.24533	6.30042	6.45049	6.3417	6.40512
ALKBH2	5.4769	5.53796	4.20576	5.38518	4.93011	4.93272	5.11116	4.85265	4.97232	5.04374	6.02905	5.70517	5.77437	5.75521	5.22824	5.58765	5.66025	5.61432	6.14925	5.74052	6.02364	5.773	5.57404	5.39019	5.39019	5.50027	5.71954	5.10107	5.54595	5.39019	5.4195	4.8172	5.31538	5.64346	5.02846	5.10327	4.86171	5.01253	5.37332	5.23324	4.99728	5.16028	5.09114	5.18551	5.04956	5.3006	5.30422	5.19788	5.1416
ALKBH3	5.7061	6.33897	5.79345	5.94757	5.45678	6.10343	6.49912	6.02172	5.34732	6.51211	7.36064	6.92156	6.75358	7.15425	6.6529	7.2631	6.72942	6.53489	6.2816	6.64067	7.32356	6.76412	6.81193	6.84712	6.90281	6.96531	6.56487	6.81974	7.10312	6.62076	5.71958	5.71753	6.41372	6.46159	5.51794	5.60314	6.23045	6.68231	6.99118	6.75634	6.73877	6.63862	5.57527	5.82924	5.76391	6.35971	6.33577	7.0471	5.59206
ALKBH5	9.8752	9.87552	9.51138	9.14654	9.63036	9.79079	9.51777	9.41542	8.98579	9.44613	10.0777	9.64226	10.0581	10.0292	9.91396	9.61737	10.2505	10.011	10.2627	9.60509	9.26395	9.79315	10.2426	9.95598	9.95794	10.1306	9.7992	9.64633	9.4893	9.51826	9.81784	9.55033	9.81516	9.5481	9.61722	9.61722	9.54614	9.81784	9.6416	9.75421	9.83823	9.75189	10.2077	9.56722	9.57355	9.41578	10.0032	10.3051	9.66202
ALKBH6	6.25878	6.46983	6.44887	7.14579	6.32026	6.81214	6.65185	6.86681	6.66414	5.87293	7.10766	6.99698	6.78745	6.75278	6.54063	6.89467	6.70784	6.64107	6.30882	6.82828	7.23093	7.13896	7.00214	6.83565	7.00599	6.55037	6.83003	7.18363	7.11117	7.36552	6.34347	6.97489	7.01861	7.26728	6.42745	6.64473	6.98433	7.02338	6.91493	6.69059	6.6474	6.62589	6.77795	6.6487	6.48528	6.84431	6.73743	6.69236	6.17914
ALKBH7	6.09612	6.54651	5.88511	5.88373	5.90334	6.03168	6.09357	6.30795	6.25393	6.38346	6.86697	6.85216	6.65283	6.60403	6.27632	6.86074	6.33693	6.30838	6.39485	6.77481	6.88801	6.56226	6.26893	6.23886	6.63651	6.5285	6.89517	6.57142	6.97925	7.08054	6.94078	6.81062	6.30626	6.70754	6.95957	6.06583	6.25353	6.49313	6.28637	6.72912	6.68264	6.40969	6.10119	5.55667	5.59024	5.65221	5.89003	5.95655	6.74188
ALKBH8	5.84773	6.08119	5.15601	5.02508	4.63873	5.11705	5.19067	5.84113	5.49895	5.63882	6.13401	5.90014	6.80256	5.91828	5.92065	6.35278	6.83286	5.79776	5.81308	6.00629	5.75252	6.1371	6.85029	6.50798	5.97184	6.26756	6.15614	5.37678	6.10048	5.40662	5.95118	5.2794	6.25113	5.87913	5.57424	5.35288	5.37874	5.22492	6.12517	6.53954	7.66857	5.81879	4.83612	6.15938	5.171	5.68216	6.40979	6.49019	5.18605
ALMS1	5.89167	5.99851	5.41041	5.74219	5.52156	5.24284	5.16206	5.76698	5.74838	5.89451	6.34947	6.69837	6.25009	6.12632	6.2858	5.92732	6.80424	6.16833	6.0617	6.23811	7.02412	6.68759	6.82297	6.44719	6.34411	6.01888	5.76334	6.09754	6.2438	5.96428	6.12337	5.72976	5.59818	5.52894	6.79412	6.29066	5.50801	5.26019	6.06754	5.50618	6.14644	5.68799	5.45972	5.85149	6.55395	6.04375	5.69126	6.13906	6.61381
ALOX12	6.3858	6.02816	8.21921	8.52847	6.33662	8.40177	9.48264	7.05586	6.01886	7.46997	7.11603	6.8231	6.77685	6.3136	7.16062	7.06103	7.38099	6.8159	6.87891	6.49253	6.24045	6.697	6.80109	6.7718	6.48759	7.3564	6.99762	6.94086	5.63347	6.78067	7.82279	6.93859	6.34417	7.10224	6.48944	7.27638	6.48625	6.3128	6.30455	7.63959	7.11099	7.33175	8.9463	6.99911	6.52926	6.28819	7.70981	6.81521	8.76538
ALOX15	6.0684	6.32743	4.87771	4.78816	4.77517	5.02563	5.51471	5.39167	4.97972	5.20215	5.58441	4.76303	5.16807	5.1562	5.0145	5.68533	6.13572	5.53454	6.00151	5.73135	5.66126	9.05325	4.99145	6.09117	5.8323	5.81665	5.52741	6.28864	5.52741	5.52741	6.39882	5.97619	4.9127	5.11872	6.38803	4.89957	5.17931	5.45758	5.72613	6.85995	6.43768	4.97934	5.13712	4.92914	5.15193	4.73459	5.06283	5.42634	5.99221
ALOX15B	5.52548	5.6313	5.35688	6.15795	5.56072	5.45679	6.62608	5.84709	4.90365	4.98751	5.25155	5.35288	4.9896	5.33784	5.20897	5.02378	4.96284	5.34864	5.58965	5.55232	5.26534	4.68942	5.27082	5.09612	5.00263	5.10565	4.8421	6.03017	5.46527	4.99664	6.01676	5.70876	5.50471	5.29401	6.52311	6.17293	4.74812	5.6595	5.03012	5.37392	5.28918	5.19361	5.27047	5.59049	5.73633	5.77427	5.82638	4.91793	5.45263
ALOX5	10.9068	10.8701	11.5906	11.6714	11.9962	12.2303	11.5017	10.6218	10.7804	10.5945	10.297	10.5356	10.8586	10.5625	10.7662	10.3844	10.8406	11.171	10.9274	10.5283	9.76265	10.9153	10.5712	10.5673	10.8281	10.4446	10.0135	9.52172	10.2468	10.2887	10.3258	10.4796	11.4038	11.9828	10.8126	11.9945	11.9945	11.6072	11.0796	10.3759	10.1723	10.7542	10.9547	10.8958	10.5335	11.4561	10.7332	10.701	9.01955
ALOX5AP	12.4746	12.8073	14.0062	14.4628	13.9723	13.8888	14.1474	13.6819	14.112	13.6709	12.8128	12.8663	13.1538	12.9339	12.586	12.4908	12.8601	12.844	13.0521	12.7937	11.9473	12.9729	12.9832	12.7634	12.7593	12.4304	12.4925	12.5453	12.7214	12.7782	12.3977	14.0953	13.6867	14.0659	13.3629	14.0176	13.9109	14.0397	13.1727	12.7226	12.6199	13.2594	13.4769	13.3905	12.5015	13.5487	13.4907	12.705	11.9761
ALPK1	9.07909	8.87122	8.93516	9.81801	9.98324	9.41009	9.03203	9.3929	10.4684	8.69627	8.42972	8.49439	8.50038	8.0202	9.09175	8.40109	8.20559	8.79396	8.59349	8.63735	8.14418	9.01813	8.73515	8.35315	8.61746	7.70218	7.65178	8.18698	9.08903	8.14063	8.64021	8.88635	8.15835	8.39405	8.4725	8.94585	8.90927	8.86197	9.0056	8.3839	8.46599	8.28707	8.46225	9.55775	9.55775	9.64353	8.12377	8.61363	7.04765
ALPL	12.0506	12.0283	13.3436	12.1429	14.4179	14.7933	12.1873	11.2167	11.0064	11.1317	10.815	11.2328	11.9099	11.3002	11.5607	11.3674	11.6903	12.4896	11.5828	11.0992	9.89077	10.5384	11.0753	11.2797	11.1971	10.9356	10.337	10.5503	10.5199	10.7663	12.0517	12.3976	12.9693	12.7384	12.342	12.3505	12.9977	12.9977	12.0106	11.2368	10.8394	11.3646	11.5519	11.0512	10.1185	11.1802	11.985	11.7191	8.10046
ALPP	9.41909	8.96027	8.21352	9.79883	8.64089	9.31453	10.5758	9.88892	8.89093	8.79421	8.47509	8.83078	9.06744	9.35282	8.46983	9.02784	8.64138	9.29976	9.11094	8.87242	10.0687	8.4241	8.80242	8.85785	9.13418	9.32381	9.45789	9.79224	9.68389	9.78473	8.37974	10.1959	8.94904	7.84305	9.21226	9.4391	8.55993	8.87534	9.54817	9.88424	9.97386	9.18338	9.8697	9.33968	10.9991	9.93394	8.56213	9.16384	9.3675
ALS2	6.63842	6.81474	6.59269	6.2068	7.00036	6.54722	6.3955	6.56647	7.09571	6.75077	6.4231	6.71802	6.72803	6.50498	6.62599	6.24316	6.3918	6.5052	6.32985	6.5815	6.61456	6.88472	6.67175	6.89928	6.18306	6.54482	6.11253	6.10969	5.9437	6.6811	5.90843	6.12714	6.56214	6.58443	6.01781	6.24302	6.40807	6.37887	6.66672	6.46373	6.46018	6.59253	6.17006	7.02343	6.9824	7.23594	6.68566	6.94727	6.17006
AMD1	7.53225	7.95129	8.02336	7.60385	8.53297	8.18711	7.94929	8.42093	8.53268	8.94496	8.56072	8.99982	8.57796	8.83984	8.47948	8.91726	8.93932	8.32716	8.65	8.24243	8.75496	9.40414	8.83467	8.66335	8.51816	8.79282	8.13805	8.44514	8.26769	7.60158	8.74988	9.13444	7.81653	8.02298	8.26907	7.80941	8.55349	8.52805	8.65951	8.57729	8.41847	9.03172	8.00622	8.85721	9.05565	9.20641	8.57277	8.55516	7.6573
AMDHD1	4.66357	4.77118	5.00799	5.08107	5.46925	4.97018	4.6589	5.24908	4.70741	5.31166	5.43503	5.14573	5.3303	5.01268	4.77006	5.23604	5.29448	4.73307	4.86448	4.85752	5.16743	4.83477	5.31669	5.40462	4.87317	5.01596	5.43503	5.19606	5.0339	5.01465	4.8292	4.94433	4.82731	5.11255	5.36944	4.66579	5.2274	4.99958	5.20743	4.83494	4.71725	5.43069	4.71284	4.7565	5.10345	4.93614	5.12777	5.01862	5.04187
AMFR	8.54568	8.10235	8.62476	8.69618	7.65212	8.37746	8.80508	8.01729	7.97138	7.63825	8.21182	7.36232	7.56973	8.29014	7.4641	8.82459	7.28876	7.76746	7.2836	7.45865	6.93244	7.21114	7.37154	8.25173	8.58885	8.78541	8.41035	8.19963	7.23909	7.67409	7.93838	7.37296	8.215	7.55938	7.63831	7.72694	7.46368	7.65904	7.76545	8.15429	8.11219	8.09278	8.88681	7.97521	8.13541	7.50377	7.97318	8.03347	8.57263
AMICA1	10.7282	10.9375	11.978	10.5819	11.5934	11.6527	9.57903	11.6039	11.2705	11.2053	10.6721	11.8865	11.1888	10.7146	11.1852	10.7595	10.9727	11.2603	11.3851	11.1785	10.671	11.855	10.7586	11.4592	10.9939	10.5351	10.0077	10.4242	11.5916	10.5584	11.0476	10.5679	10.9509	10.4209	10.7207	10.8338	11.2101	10.9815	11.4762	10.9024	10.8895	10.6625	10.592	9.97786	10.2659	10.7305	10.1558	10.5434	8.73671
AMMECR1	6.04935	5.79167	5.93539	5.51913	6.07433	5.82345	5.54966	6.17287	6.36611	5.94227	6.31675	6.10276	6.14308	6.26467	5.85379	6.09121	6.39092	6.02388	5.95332	6.167	5.92709	6.41048	6.245	6.27264	6.24277	6.02026	5.84765	5.75989	6.16271	6.30065	6.39535	6.27374	6.24752	6.19863	5.75557	5.95899	6.08024	6.21739	5.98038	5.9802	6.21429	6.08799	5.91085	5.68803	6.61587	5.96785	6.05519	6.02893	6.52223
AMMECR1L	5.93468	6.44308	6.74685	6.72503	6.84869	6.19293	6.11899	6.73621	7.22897	6.68062	6.66263	6.82282	6.76762	6.92839	6.63885	6.98538	7.11404	6.2547	6.52422	6.50885	6.98405	7.23573	7.14894	6.83159	6.77566	6.79624	6.51712	6.27249	6.10837	6.15914	6.50366	6.62659	6.89078	6.90193	6.11213	7.03038	7.17793	6.7325	6.96179	6.9951	6.91054	6.86467	6.59752	7.63946	6.8479	6.72484	6.78801	6.80565	6.17049
AMN1	5.62173	6.58175	7.03904	6.60224	7.01812	6.87907	6.40318	7.50442	7.24039	7.10595	6.37691	6.64531	6.69295	6.58265	6.39405	7.0066	6.32293	6.73973	6.40129	6.3009	6.43103	7.10829	6.5025	6.51563	6.38333	6.61014	6.14831	5.98418	5.62914	5.25241	5.94309	6.21697	6.06264	6.49926	6.00115	6.04815	6.52131	6.35179	6.83852	6.02926	6.50924	6.72904	6.13739	7.64572	7.18747	8.11937	6.89434	6.73763	5.83009
AMOT	5.61084	5.14051	5.16404	4.87497	4.65799	5.41855	4.73755	5.32497	4.13542	4.88475	5.44308	5.06164	5.33632	5.30323	5.30327	5.43185	5.00936	5.32009	4.99821	4.92098	5.747	5.09431	4.82899	5.17765	5.14614	5.16484	5.71963	5.44126	5.55891	4.95242	5.22293	5.18191	5.13973	4.6912	5.08378	6.10852	5.13771	5.49584	5.42015	5.10774	5.25945	5.28875	5.13031	4.59139	5.08292	5.38426	5.31084	4.85392	5.95257
AMPD3	5.87852	6.43984	7.2222	7.1208	7.31183	7.13832	6.91208	7.02187	7.56283	6.9332	6.01066	6.39862	6.18835	6.26306	6.19196	6.2362	6.88509	6.19476	6.34523	5.86567	6.08757	6.90924	6.64565	6.51666	6.28654	6.02107	5.93097	6.23921	6.20713	5.4015	6.51072	6.2942	6.71652	6.55852	6.01584	6.50207	7.18526	7.47337	6.67146	5.96332	6.03183	6.30016	6.52121	5.95318	5.92614	6.4186	6.58052	6.35304	5.4843
AMPH	5.38292	5.0835	5.3342	5.57661	8.61495	5.12377	6.02	5.59061	5.68281	5.84181	5.14371	4.8015	4.98448	5.43968	5.35598	4.79289	4.88724	5.06583	5.25703	5.29221	5.27708	4.83273	5.05582	4.60577	5.29485	5.33618	5.38292	4.8748	5.39028	5.53468	5.0901	6.96252	5.18708	5.04319	4.70755	4.97301	4.87307	4.93168	5.26035	4.66245	4.7421	5.974	4.87861	5.88567	5.09549	6.63342	5.70505	5.34145	4.7534
AMT	6.62785	6.05407	6.51011	6.60103	6.0724	6.40408	7.11359	6.06071	5.51671	6.00187	7.03563	6.45661	6.30424	6.0724	6.44675	6.25622	6.27958	6.6591	6.33387	6.64237	6.94194	6.64993	6.23096	6.25559	6.11925	6.90056	6.78641	6.51951	6.66872	6.43714	6.13334	6.47459	6.69601	6.26103	6.18921	6.40701	6.30336	6.47061	6.80443	6.34087	6.72269	6.41523	5.96971	6.35557	7.17955	6.45891	6.49949	6.27772	7.27308
AMZ2	7.61141	7.93701	8.14942	7.88584	7.97031	8.14687	7.48171	7.82742	8.62416	8.02593	8.32913	7.98027	8.18115	8.28695	7.96289	8.10358	8.09568	7.74109	8.00641	7.78015	8.00263	8.45851	8.17174	8.3068	8.10932	8.04884	7.66205	7.5076	7.96289	7.98082	7.86949	8.13269	8.33818	8.10779	7.5882	7.61643	8.29276	8.24702	8.1961	7.74334	7.69342	7.84515	8.02871	7.67023	7.88952	8.18541	7.83063	7.99768	8.26159
ANAPC10	5.15509	5.95855	5.93082	5.47464	5.58911	5.40508	5.23836	5.55364	6.21249	6.32709	5.9623	5.79946	5.71204	6.28905	4.95616	6.56757	5.7058	4.98855	5.19535	5.35107	5.37333	6.581	5.4571	5.78232	5.65526	6.70055	5.76025	5.43075	5.48453	5.77685	6.63267	5.76839	6.09988	6.86167	4.91747	4.98175	5.92441	5.85325	6.00505	6.13754	5.68863	5.75624	5.39455	5.1761	5.39511	5.57405	6.0665	6.12283	6.14271
ANAPC11	6.74933	6.93118	6.67986	6.49748	6.22139	6.1555	6.69014	6.50601	6.41663	6.86661	6.56721	6.62834	6.23896	6.35576	6.41063	6.37781	6.12863	6.10304	6.26932	6.71469	6.47212	6.41787	6.13496	6.82338	6.46807	6.18285	6.4949	6.80076	6.54052	6.40993	6.68653	6.83709	6.63086	6.89777	6.74389	6.53947	6.74171	6.68735	6.29048	6.45081	6.3496	6.39241	6.67726	6.16586	6.21361	6.05448	6.39409	6.25004	6.49326
ANAPC13	8.32993	8.40349	8.52701	7.44286	8.59394	8.72482	7.47455	8.30401	8.81876	8.80529	9.09705	9.01667	8.91664	9.10216	8.92482	8.81369	8.95105	8.87481	9.09395	8.8589	8.56935	9.19386	8.89658	9.06544	8.50252	8.81122	8.7478	8.90919	8.96544	8.36151	8.52919	9.47555	8.57681	8.90332	8.36031	7.81257	9.31348	9.7874	9.2331	9.13336	9.12808	9.05124	7.62405	9.17439	9.14967	9.40886	8.32681	8.44906	8.44154
ANAPC2	5.84501	5.98349	5.5871	5.64624	5.70882	5.78073	5.70395	5.68312	4.90763	5.61475	6.10216	6.15668	6.03161	5.71187	6.07791	5.87312	5.95961	5.83854	5.87748	5.7492	5.79175	6.08566	6.11607	6.04626	5.9411	5.83513	5.63304	6.0744	6.09096	5.75875	5.93197	5.53671	5.86054	5.58574	5.75532	5.69342	6.11772	6.17479	5.90703	5.5398	5.79439	5.66482	5.69737	5.68734	5.65881	5.70033	5.69045	5.69873	5.84473
ANAPC4	6.97037	7.44886	7.89554	7.61384	7.86363	7.69262	7.23144	7.70813	8.61885	7.79037	7.63958	7.73662	7.71373	7.80389	7.60917	7.80198	8.01523	7.31509	7.40349	7.06478	7.67088	8.16377	7.85164	7.73191	7.77829	7.75377	7.23735	7.21011	7.32963	6.79686	7.01155	7.39966	7.85917	7.8459	7.14752	7.64856	7.85084	7.76576	8.0114	7.43778	7.58315	7.75003	7.03626	8.08216	7.86251	7.86812	7.82321	7.87288	7.8777
ANAPC5	8.99131	8.79474	8.37849	8.16102	8.78038	8.35422	8.36207	8.31687	8.40832	8.74671	9.14265	9.0366	9.37047	9.28746	9.19008	9.23746	9.3235	9.02952	9.09879	9.31052	8.67617	9.50997	9.53282	9.40265	9.47973	9.0205	8.92088	8.68643	9.184	9.09841	8.69969	8.7705	8.62535	8.79271	8.92755	8.41914	8.37157	8.70278	8.9847	9.21037	9.20314	9.05851	9.29416	8.0724	8.29474	8.49187	9.0804	9.34493	9.60495
ANAPC7	5.52545	5.97645	6.11015	6.0546	6.25619	6.16872	5.7688	5.98589	6.3895	6.25736	6.22707	6.20367	6.30736	6.34408	5.74876	6.08104	6.60491	6.00446	6.17143	5.95427	6.26418	6.46579	6.60593	6.21641	6.12962	6.17364	5.68817	5.95738	5.98194	5.33125	5.96256	6.09859	6.60189	6.5309	5.64435	5.9482	6.28341	6.22891	6.30594	6.05318	6.16994	5.81499	6.06087	6.62377	5.79249	6.25901	5.89788	6.23308	5.9384
ANG	7.0681	7.04874	7.67769	6.14652	7.49137	5.59168	6.23057	6.97092	5.89218	7.1783	6.31922	6.97044	5.34296	6.24126	5.95411	5.81708	6.26254	5.85426	6.26254	6.57396	6.15931	5.9118	5.77533	6.0143	6.1055	5.6171	5.43812	6.19626	6.46801	6.20474	5.4947	5.86497	6.48295	6.54724	6.13883	6.06537	5.87098	5.74329	6.90769	6.49718	6.39543	7.12255	6.0592	7.31261	7.06531	6.46805	7.16498	6.68883	4.91409
ANGEL1	6.68361	6.67233	5.93589	6.146	5.67287	5.67057	6.21319	6.10733	5.19506	5.74102	6.42057	6.15312	6.21538	6.0922	6.15763	6.12569	6.19861	6.56084	6.52029	6.36839	6.43593	5.82865	5.72526	6.31494	6.05473	6.44221	6.749	6.38084	6.26525	6.26542	5.8245	6.20369	5.94451	6.15666	6.08094	5.75561	6.03596	6.01105	5.99555	6.49183	6.28748	6.19539	5.82114	5.52418	5.64861	5.65285	6.42098	6.53143	6.59886
ANGEL2	7.39066	8.23434	8.11957	7.26006	7.88419	7.69699	7.79282	7.92507	8.2592	8.01376	7.96358	7.87516	7.74232	7.98272	7.60735	8.3529	8.30298	7.35126	7.70788	7.27975	8.08035	8.27323	8.30106	7.95285	7.92123	7.96401	7.76151	7.58512	7.27409	7.25917	7.5874	7.44236	7.51285	7.84797	7.0883	7.14221	8.10763	8.07999	8.02594	7.82726	7.77891	7.90083	7.38619	7.87182	7.72495	8.02381	7.80357	8.29551	8.51474
ANGPT1	5.0458	5.09493	5.75973	5.31333	5.21296	5.24149	5.69471	5.38767	5.07737	5.52695	5.28573	6.25861	5.34314	5.14545	5.95754	5.902	5.26915	5.28143	5.7006	6.13741	6.32525	5.52684	5.05319	6.04937	5.21408	6.17905	5.59272	6.26719	6.33781	6.11736	6.24472	6.0583	5.25297	5.53973	5.42123	5.01803	5.23448	5.16392	5.22261	5.40777	5.8677	5.38452	6.10863	5.88374	5.46708	6.35225	5.37139	5.13468	6.03919
ANGPTL4	5.92195	5.87773	5.38313	6.0166	5.13289	5.59917	6.25637	5.78846	5.458	5.51031	5.64784	5.41669	5.49431	5.3063	5.59305	5.41357	5.05355	5.76853	5.578	5.67539	5.67952	4.8788	5.07964	5.40548	5.40563	5.9399	6.34112	5.95432	5.71108	5.29067	5.7258	6.54676	5.71669	5.90258	6.13681	5.65481	5.50351	5.2999	5.29443	5.19989	5.33497	5.48661	5.61653	5.36121	5.29503	5.51805	5.78356	5.33922	6.58413
ANK1	7.73219	7.47727	8.81732	7.21979	6.72397	7.78627	8.87968	6.6485	5.58298	7.30665	6.3018	6.11366	6.39209	6.39287	7.02452	6.76662	6.3459	6.64713	6.85842	6.202	6.38989	5.60073	5.95913	6.17384	6.6539	6.91439	7.14465	6.96499	6.35109	5.90733	6.65409	6.31226	6.54256	6.45024	6.3266	6.81897	6.23108	6.34922	6.12331	6.52684	6.13778	6.84092	7.87515	6.42029	6.28478	6.12758	7.27479	7.35875	7.05178
ANK3	5.91625	6.01537	5.06648	5.12863	4.93999	4.86685	5.34669	4.89066	5.55937	5.30692	5.35038	5.77628	6.24385	6.26067	5.99524	5.85952	6.12934	5.88707	6.04889	5.56114	6.27308	6.39796	6.36283	6.09562	6.42916	6.20914	5.53214	5.44335	5.80536	5.60842	5.5543	5.53288	5.6751	5.56209	6.8596	5.88216	5.52504	5.57338	5.76883	6.36299	5.93112	6.52288	5.67743	5.94121	5.43393	5.51535	5.58302	5.86367	5.55226
ANKAR	5.80408	5.38382	5.31125	5.44924	5.06406	5.64859	5.73204	5.52909	5.71911	5.47359	5.35062	5.54467	5.26981	5.40414	5.73576	5.06611	5.05742	5.39364	5.18807	5.14102	5.44416	5.00976	5.2717	5.21524	5.10422	5.33472	5.8401	5.23151	5.33593	6.03922	5.16242	4.98847	5.34715	5.67054	5.82286	5.44397	5.22946	4.99013	5.91406	5.47974	5.7821	5.56639	4.63742	5.25032	5.3915	5.45378	5.11527	5.72708	5.35736
ANKDD1A	6.37429	6.0909	6.45254	6.45146	7.1005	7.8873	6.64067	7.22059	5.87502	6.40498	7.06174	6.11766	6.53422	6.81589	6.98436	5.10977	5.8498	6.86531	5.92947	6.15206	6.95365	7.15842	6.08959	6.53256	6.53398	5.86323	6.44111	5.83915	6.7866	6.98816	5.51911	7.26976	6.00481	6.54011	6.49579	5.91922	6.86612	7.4557	5.8642	5.84788	5.8555	5.99212	6.2119	7.87919	7.6558	7.15559	6.08863	6.83075	5.68897
ANKFY1	7.34466	7.29829	6.86587	6.79374	7.23976	7.60731	7.16269	6.5066	7.44901	6.87293	6.97735	6.70604	7.38951	7.2526	7.05004	7.0176	7.40176	7.1382	7.11105	7.30967	7.05412	7.40287	7.58426	7.32404	7.45128	6.94151	6.50731	6.70849	6.75673	6.57513	6.45295	6.94232	6.6799	6.55116	6.62134	6.70232	6.56388	6.61549	6.96466	7.1677	6.95377	6.85779	6.34379	7.61924	7.26879	7.0418	6.61901	6.96028	6.33974
ANKH	6.84108	6.80619	6.58788	5.5459	5.36784	5.98057	6.74566	5.80892	5.00342	5.9503	5.92375	5.74416	6.35899	6.5675	6.30011	6.44026	6.84964	6.2389	6.57335	6.15695	6.33966	6.12081	6.9025	6.07303	6.53461	6.53499	6.59493	6.23425	6.12377	5.8055	6.49358	6.01745	5.95938	6.63946	6.70327	5.86963	5.91392	6.20114	5.63219	6.09225	6.00612	6.18385	5.89087	6.3555	6.20745	6.10821	5.64313	6.03524	6.05628
ANKHD1	7.21331	6.93277	6.71778	6.69809	6.8903	6.70914	6.52553	6.53075	6.3172	6.23485	6.56408	7.08822	6.85417	6.63207	6.88833	6.70985	6.92968	6.9564	6.71129	6.87433	6.74176	7.0322	6.93947	6.97909	6.99007	6.61719	6.85417	6.75075	7.10461	6.88213	6.4138	6.49977	6.67604	6.59871	6.61929	6.69658	6.63996	6.76956	6.78952	6.85913	6.63138	6.5825	6.37478	7.07409	6.83379	7.15903	6.72149	6.84335	6.45742
ANKMY1	6.78098	6.2659	6.33896	6.51295	5.79885	6.29781	7.20911	6.78492	5.78307	5.90976	6.46382	6.60418	6.47685	6.41325	6.47619	6.04667	6.26265	6.64606	6.74693	6.47339	6.35418	6.32456	6.59163	6.36399	6.11341	6.13059	6.53996	6.6676	6.80697	6.60908	5.71211	6.14435	6.30007	6.28883	6.59162	6.2189	6.41331	6.87517	6.33839	6.78229	6.74464	6.42888	6.05617	6.01346	5.65571	5.93224	6.55149	6.88828	6.67807
ANKMY2	5.04288	5.94639	5.82006	5.58309	6.12193	6.00114	5.63424	6.50469	6.61734	6.13511	6.475	6.47978	6.20552	6.55451	6.18985	6.72972	7.017	5.88724	6.14138	5.71196	6.63515	7.18229	6.8868	6.81675	6.5415	6.51905	5.98538	5.94989	5.9498	5.9218	5.33156	5.98173	6.44436	6.61116	5.79245	5.95822	6.78959	6.95158	6.85334	6.58951	6.58788	6.61851	5.41281	6.76076	6.13408	7.11098	6.54204	6.74814	5.46882
ANKRA2	5.78763	6.95404	7.16314	6.88343	7.58641	7.35	6.65441	7.25836	7.42011	7.33303	7.154	7.20116	7.18776	7.54869	7.10549	7.644	7.71578	7.24859	7.10695	6.70717	7.14976	7.7797	7.59941	7.07357	7.24403	7.61985	6.98759	6.70669	6.53785	6.10392	6.45466	7.29955	6.78821	6.97228	6.25202	6.763	7.10773	7.19485	7.12339	7.17042	7.13463	7.21539	6.14093	7.58278	7.48679	7.84284	7.04837	7.40969	7.65327
ANKRD10	6.60005	7.266	7.26899	7.12798	7.42187	6.95312	7.24022	7.32385	7.89405	7.60258	7.40309	7.3913	7.377	7.56832	7.22862	7.50722	7.80714	7.45796	7.4615	7.15973	7.24004	7.85737	7.63426	7.56379	7.14627	7.46581	7.17417	7.14137	7.24378	6.77117	6.95384	7.44915	7.15911	7.16339	7.16525	7.27398	7.52365	7.47047	7.82121	7.57571	7.48265	7.61867	7.13768	7.63209	7.5926	7.9205	7.69629	7.85161	7.5043
ANKRD11	7.92216	7.8149	7.90032	8.43457	8.42178	7.92695	8.0423	8.03822	7.23265	7.74821	8.11582	8.45287	8.2029	8.10871	8.26883	7.99998	8.53155	8.30433	8.40081	8.21972	8.21789	8.43067	8.62603	8.4473	8.29725	8.05492	7.75852	8.03004	8.34532	7.51183	7.43309	8.01828	8.21064	8.07841	8.0117	8.69231	7.90697	8.04752	8.44199	8.01791	8.10471	8.15327	7.81192	8.6121	8.3431	8.63922	8.21524	8.40156	7.3777
ANKRD12	7.61664	7.95883	8.32379	8.36614	8.48644	8.22841	7.8593	8.27772	8.86276	8.43901	7.86837	8.21675	8.11428	8.19038	8.02609	8.40403	8.90174	7.90601	7.98973	7.61982	8.08665	8.74129	8.78691	8.15275	8.05539	8.69895	7.66675	7.58743	7.68507	7.28006	8.10316	7.92888	7.96672	8.07427	7.87446	8.07265	8.48463	8.3112	8.5121	8.17775	7.91944	8.23255	7.84688	8.39096	8.69364	9.07525	8.42469	8.4676	8.51816
ANKRD13A	10.1428	9.91704	10.3724	10.1999	10.7606	10.7477	9.5133	10.5673	10.5289	10.3113	9.762	10.4006	10.3759	10.3093	10.3095	9.94785	10.0998	10.4303	10.2476	10.7361	9.78015	10.4993	10.2732	10.3817	10.4411	9.79207	9.57154	10.315	10.3845	9.8154	9.83817	10.4899	9.82431	9.78702	9.96149	9.72499	10.1797	10.4392	9.93064	9.94973	10.0758	9.93968	9.72381	10.1983	10.3779	10.478	9.42516	10.195	9.06219
ANKRD13C	5.87299	6.0524	6.43532	5.67714	6.29006	5.94881	5.89951	6.00496	7.38044	6.15964	6.07376	5.91493	6.13047	6.28401	5.86075	6.45997	6.71828	5.74623	5.72873	5.75737	6.00521	6.8443	6.5544	6.18358	6.01998	6.53278	5.75703	5.60809	5.56667	5.33487	6.90797	5.41847	6.48286	6.0961	6.33447	5.53824	6.43026	6.14508	6.20475	6.38038	5.5364	6.19922	6.10047	6.11057	5.76743	6.30842	6.54495	6.16062	6.10248
ANKRD13D	7.62493	7.21078	7.03161	7.33299	7.18575	6.75321	7.13034	7.51803	6.66783	6.83607	7.08124	7.43785	7.00859	6.82672	7.2728	6.71794	6.61994	7.44824	7.22486	7.29058	7.10588	7.24653	6.71621	7.15436	6.78324	6.56667	7.14326	7.18139	7.58182	6.98136	6.81748	7.84159	6.58362	6.43487	7.47681	7.07526	6.67684	6.77652	6.82536	7.51772	7.55383	7.12818	6.75352	7.23145	6.9114	7.29435	6.77427	7.01801	6.58259
ANKRD16	5.85562	5.63195	5.38251	5.05037	5.27208	4.88765	5.36822	5.45336	4.88936	5.67501	6.19987	5.46132	5.87323	6.03961	5.66999	6.06709	6.07886	5.61542	5.77641	5.8487	5.51793	5.96948	5.92514	5.89145	5.8725	5.93899	5.85964	5.78547	5.93128	5.6417	5.18893	5.98601	5.50489	5.87612	5.42397	5.48272	5.39637	5.64616	5.8364	5.36532	5.54121	6.0576	5.11656	5.87491	5.48658	5.7673	5.62014	5.83525	5.3668
ANKRD17	6.99522	6.82723	6.81353	7.09938	7.01244	6.73097	6.53443	6.74505	7.02985	6.73351	7.0476	7.12808	7.33609	7.04762	7.17239	6.89029	7.56585	7.04155	7.18012	6.94794	7.1605	7.45479	7.76088	7.14655	7.31469	6.87606	6.58729	6.74727	6.94935	6.64783	6.51879	6.85405	6.97819	7.07441	6.52202	7.33617	7.34884	7.24573	7.03005	6.78926	6.82817	7.06515	6.77787	7.22384	6.88298	7.38168	7.16737	7.20958	7.1172
ANKRD22	7.73658	7.72674	11.1715	11.7228	10.5554	11.6516	10.9192	9.05042	12.5778	9.16017	7.0903	7.1235	7.38385	6.25918	7.19727	6.45381	6.03712	7.16314	6.86325	7.42098	6.5168	7.00941	6.23493	5.87355	7.44734	6.22023	6.31282	7.00959	7.09322	6.39585	7.35814	8.50404	9.91968	8.54942	8.45181	10.7855	10.256	8.90979	6.42891	6.21706	5.97152	6.80574	9.68997	9.27633	8.37735	6.48344	7.3169	6.40874	10.0287
ANKRD24	5.88734	5.76138	5.23862	5.38402	4.92852	5.35584	5.82006	5.14497	5.05691	5.09742	4.95254	4.9751	5.14336	5.07468	5.22021	5.30713	4.89473	5.38079	5.34373	5.19405	5.47517	4.67458	5.09884	4.98568	5.12971	5.25593	5.49559	5.64979	5.63552	5.21745	5.36615	5.33182	5.33238	4.93926	5.30471	5.4815	5.21753	5.04301	5.10917	5.25063	5.24123	4.6428	5.0218	4.94116	5.31061	5.04151	5.50448	5.29493	5.36564
ANKRD26	5.2396	5.18694	5.17833	5.30848	5.3209	4.97879	5.12528	5.73533	5.3898	5.66056	5.45492	5.2368	5.52726	5.21654	5.14851	5.63595	5.38218	5.17807	5.61114	5.41308	5.35885	5.40761	5.3928	5.22248	5.08048	5.38449	6.16402	6.26791	5.32696	4.80622	5.37439	5.21704	5.12098	5.26696	5.14781	5.16629	5.01637	5.3262	5.09038	5.21938	5.76908	5.31992	5.39153	5.09723	5.34833	5.58795	5.57526	5.54763	5.59215
ANKRD27	6.17591	6.7669	6.93469	7.08665	7.08766	6.72146	6.43178	6.99457	7.27846	6.94505	6.77296	6.90673	6.80003	6.93444	6.59776	6.8557	6.97594	6.41493	6.62041	6.46994	7.02124	7.15223	7.16042	6.87221	6.79252	6.79464	6.00969	6.4587	6.5875	6.19337	6.32479	6.75599	6.85969	6.8089	7.17673	6.97689	7.23916	7.21342	6.78227	6.75045	6.73929	6.90909	6.48391	6.72376	6.41808	6.76651	6.90617	6.95885	6.32625
ANKRD28	5.94236	6.11967	7.38466	6.77906	7.77322	7.00513	6.90988	7.06969	7.28441	6.58985	6.37999	6.36966	6.33496	6.72079	6.45888	6.68428	6.80915	6.36059	6.31986	6.50852	6.28365	6.53491	6.74394	6.58761	6.35792	6.68244	6.2871	5.97234	6.18571	6.15104	7.18696	6.38783	6.6198	7.23597	6.19757	7.26782	7.69943	7.12271	6.33976	6.64921	6.12817	6.65814	6.8728	7.41787	6.30543	7.23112	6.75793	6.72398	7.86844
ANKRD30B	8.80637	8.68383	8.35148	8.33887	8.40692	8.54073	8.44396	8.84337	8.17142	8.52792	8.28129	8.75958	8.47784	8.46697	8.26458	8.91278	8.14307	8.66627	8.34286	8.64603	8.4219	8.03837	8.69298	8.59815	8.57372	8.61926	8.69689	8.66026	8.45883	9.903	7.61431	9.19303	8.25657	7.67239	8.64697	8.7319	8.08699	8.42402	9.0119	9.17569	9.17569	8.81499	9.24878	8.91826	10.0362	9.29479	8.19784	8.80255	8.43695
ANKRD32	5.52192	6.28411	6.64821	6.45245	7.04859	6.79106	6.35426	6.73949	7.2431	6.72573	6.31199	6.38294	6.2371	6.26382	6.10277	6.40824	6.45729	6.12826	6.08054	5.92054	5.94517	6.57211	6.54604	6.28377	6.14343	6.66663	6.19685	5.78794	6.0158	5.63968	6.18531	6.85991	6.48325	6.47427	6.6241	6.45187	6.89661	6.56222	6.28237	6.06578	6.17416	6.67039	6.77681	6.64423	5.97581	6.83558	6.60704	6.15779	6.65786
ANKRD33	7.63657	7.39293	6.46334	7.436	6.91703	6.69927	8.19581	6.55777	6.88671	6.9083	7.02272	6.80459	6.92139	6.48482	6.48728	6.83218	6.32405	6.58014	7.08665	7.3362	6.32405	5.81719	6.96036	6.6061	6.60705	6.40916	7.70935	7.29386	6.33399	7.58859	6.39686	7.59822	8.14423	7.11567	6.78618	7.38905	7.4395	7.78946	7.44549	7.1078	7.24102	7.53519	7.70232	7.01786	6.29846	6.53613	7.57759	7.03763	5.85894
ANKRD34A	5.5981	4.85293	5.18995	5.4033	5.06588	5.1131	5.43793	4.94913	5.06146	5.1724	5.66091	5.45695	5.30941	5.24819	5.03148	5.59713	5.1839	5.31688	5.31088	5.45239	5.89249	4.91814	5.15612	5.57578	5.27838	5.18928	5.58495	5.81698	5.49501	5.0042	5.98484	5.13112	4.98572	5.17051	5.63877	5.4605	5.12864	5.13874	5.15051	5.60889	5.37248	5.17561	5.20259	4.87042	5.24301	5.28071	5.16329	5.05785	5.52213
ANKRD35	5.64542	5.85853	5.11699	5.16022	5.19766	5.20081	5.52838	5.4367	4.86189	4.54652	4.99304	4.74648	5.15622	5.0976	5.52645	5.50918	5.04861	5.64981	5.19766	4.82277	4.99352	4.86048	4.78669	5.23011	4.77822	5.40812	6.06333	5.26484	5.13234	5.33657	4.83115	4.86945	5.35966	5.90514	5.18244	4.96201	4.96939	5.28494	5.24036	4.99944	5.02174	4.98034	4.76109	4.68249	4.90198	5.22204	5.97611	5.5638	4.97629
ANKRD36B	6.28274	6.56107	5.54462	5.51697	5.55662	4.9884	4.94008	6.61732	5.7812	6.58434	7.10537	7.53764	7.19547	7.79711	7.36978	7.58814	7.83812	6.94066	7.2566	6.8581	6.77309	7.16723	7.90641	7.24439	7.20513	7.48227	6.71094	6.88472	6.72189	6.32267	6.41515	7.00183	7.10362	6.71302	6.79266	7.62885	6.3044	7.40918	6.84324	7.29123	6.49117	6.39593	6.83702	6.77075	7.16154	6.1548	6.5337	7.04153	6.22106
ANKRD37	5.58775	5.64549	5.79879	6.56033	6.00688	5.23468	5.40307	6.09618	6.86208	6.1953	5.72738	5.56536	5.50527	5.85479	5.02084	5.65731	5.6163	5.51213	5.35614	5.26377	5.39207	5.52767	5.31597	5.48183	5.44614	5.81967	5.50402	5.66458	5.4755	5.67484	5.58418	5.97579	5.32943	5.73109	4.94209	5.81948	6.24768	6.44259	5.46012	5.48491	5.63493	5.61659	5.49278	4.80877	5.04088	5.82123	5.74499	5.61609	6.43676
ANKRD39	6.0099	6.37132	6.19208	6.27619	5.38872	5.76233	6.23196	6.02513	5.9873	6.42592	6.74867	6.17791	6.50238	6.52029	6.21156	6.15102	6.18555	5.96316	6.20748	6.1033	6.44455	6.68205	6.20748	6.22512	6.45531	6.70271	6.33688	6.63675	6.68436	6.12696	6.82589	6.199	6.37056	6.48034	6.32815	5.81893	6.25343	6.01366	6.10604	6.00385	6.35035	6.17969	6.08879	6.06388	6.57105	5.99472	6.08583	6.32843	6.485
ANKRD44	6.86294	6.96783	7.0547	5.97198	7.65153	7.65676	6.01795	7.37441	7.33538	7.13298	7.07785	7.25833	7.28859	7.2626	7.41047	7.39322	7.5015	7.47132	7.35052	7.07387	7.24707	7.6947	7.51878	7.17859	7.36003	7.10613	7.01931	6.78613	7.06608	6.62668	6.54596	7.72449	7.07781	6.75656	7.21604	7.09925	6.89172	7.11658	7.37329	7.501	7.38962	7.11456	7.61516	7.06137	9.02005	7.45616	6.98237	7.06906	6.75985
ANKRD46	5.56604	6.01107	5.73595	4.81794	5.5417	5.24977	5.38584	5.98158	6.66171	6.74627	6.496	6.5449	6.39585	6.59876	6.03713	7.07461	6.92226	6.11559	6.11092	6.07852	6.10952	7.24299	6.86319	6.42259	6.36717	7.2769	6.51238	5.81618	5.52726	5.76265	5.63626	5.81761	6.18801	6.858	5.69829	5.33868	6.567	6.07635	6.78789	6.37769	6.42126	6.79251	5.76046	6.1788	6.60718	6.92539	6.76649	6.79177	8.10156
ANKRD49	6.79337	7.41107	7.67777	7.22019	7.59786	7.58018	7.22946	7.88589	8.09932	7.70956	7.34314	7.36456	7.29563	7.67944	7.20547	7.71996	7.42283	7.08034	7.19346	7.08333	7.41186	7.78928	7.43225	7.47345	7.37565	7.97246	7.48987	6.9963	6.77183	6.21083	7.10187	7.27339	7.36549	7.84523	6.77631	6.80311	7.66274	7.67959	7.55967	7.24718	7.36503	7.37538	7.04497	7.76541	7.66878	8.02256	7.60075	7.38679	8.14614
ANKRD50	6.36801	6.83738	7.24393	5.95731	6.8596	6.0356	6.34611	7.25785	7.22707	6.66392	5.60168	5.87966	5.32684	5.49675	5.60812	5.93425	5.74167	5.78104	5.6765	6.0172	5.75995	5.80108	5.74937	6.04274	5.87222	5.63993	5.8623	5.78697	5.58814	5.61084	5.4539	5.98207	6.29317	6.70266	5.20444	6.23518	7.807	7.25138	6.14264	6.38865	5.58759	6.62271	5.97088	6.21632	6.28466	6.47186	6.68335	6.19771	5.11367
ANKRD54	5.85584	5.97874	5.44887	6.01677	5.86132	5.99232	6.00024	5.70033	4.94987	5.49326	5.81882	5.59858	5.68516	5.72516	6.33922	5.88977	5.80476	6.18652	6.27528	5.91291	6.2963	6.13413	5.68339	5.62353	5.92308	6.00015	5.89806	6.21683	5.75012	6.70899	5.34049	6.47801	5.93769	5.38016	5.47238	5.55469	6.10139	5.78637	5.6158	5.85668	5.32369	5.58482	5.95653	5.51056	6.09389	5.97699	5.75463	5.71483	6.04691
ANKRD55	5.82437	5.76271	8.68737	8.23089	7.98624	8.14793	7.40178	6.81855	8.71867	8.37634	6.56148	6.9774	6.60058	6.60814	6.09338	6.3959	7.04407	6.44634	6.29183	6.66274	6.73398	7.55979	6.21484	6.69517	6.48419	6.67688	5.57574	6.22171	6.25938	5.95755	6.06646	9.68059	9.19351	8.14411	6.19489	9.25739	7.16327	6.44341	6.02899	6.31163	6.03575	6.40913	8.12616	6.44758	5.9714	6.50953	7.22978	6.19861	6.80184
ANKRD6	5.59302	5.45141	6.298	6.36695	6.23521	5.87627	5.79427	5.63995	6.99159	6.19964	6.04947	6.27561	5.91935	5.90439	5.61626	5.97477	6.21259	5.74906	6.00084	5.89735	6.08275	6.28056	5.86863	6.20984	5.69416	5.65268	5.55697	5.67253	6.26463	5.4327	5.72216	5.79921	5.63553	6.34666	5.46748	5.69412	6.05538	6.11206	5.65783	5.93619	5.98138	5.8297	6.35255	6.03204	5.97188	6.36557	5.63035	5.78567	5.34734
ANKRD9	7.78198	7.59391	9.39794	7.78904	7.72347	8.23146	8.2517	7.43992	7.47148	7.82665	6.40746	6.40199	6.31133	6.18865	6.70702	7.01821	6.58316	6.84723	7.12791	6.62297	6.57307	5.89311	6.44841	6.26491	6.3698	6.84132	7.54141	6.85123	6.18985	6.61049	7.50977	6.20521	6.85637	6.01655	7.0004	6.7715	6.18767	6.56153	5.94425	7.06944	7.055	6.78287	7.94907	7.57895	7.71461	6.05289	7.34737	7.36704	7.80368
ANKS1A	7.38473	7.39558	8.76304	9.32187	9.70606	9.30809	8.78362	8.11396	9.28514	7.90695	7.581	7.99129	7.77824	7.61654	7.81802	7.69464	8.00444	7.74888	7.84394	7.43298	7.71321	8.15032	8.07456	7.81513	7.94115	7.45917	7.17684	7.51295	7.41314	7.26064	7.1098	8.74129	8.71344	8.1761	7.58915	9.13558	8.8234	8.7821	7.88194	7.28487	7.31831	7.90065	8.30065	8.62844	8.14159	8.50766	8.14968	7.82049	7.89731
ANKZF1	6.41059	6.48218	6.04811	6.39505	6.35261	6.01153	6.0647	6.72727	5.57389	6.12676	6.35962	6.60093	6.66936	6.14739	6.41466	6.41981	6.73165	6.80321	6.5296	6.40292	6.60504	7.16865	6.86126	6.7619	6.47137	6.27647	6.14469	6.68795	6.66039	6.21945	6.12795	6.27592	6.56144	5.90746	5.70536	6.64261	6.04899	6.27653	6.43931	6.18067	6.43247	6.20758	6.14713	6.91991	6.29193	6.64261	6.20196	6.14831	6.54238
ANP32A	7.22522	7.00978	8.06027	7.51183	8.57979	8.15514	7.58891	7.18974	7.11294	7.29262	7.67911	7.85912	8.26495	7.85854	7.8586	7.86786	8.06187	7.98034	7.98161	7.45664	7.10352	8.30307	8.20867	7.93302	7.90534	7.57915	6.90195	6.69652	7.1409	6.97782	8.13105	8.63599	8.32451	8.22367	8.69324	8.36763	8.22424	8.42887	7.76515	8.16134	8.58508	7.8608	7.93243	8.68243	7.89789	8.33173	7.49096	7.41637	6.19699
ANP32B	9.71718	9.98524	10.0991	9.42592	9.88678	9.88805	10.8934	10.4799	9.37649	10.6039	10.8919	11.0476	10.7886	10.7867	10.4794	10.9348	11.0728	9.90794	10.7517	10.36	11.5216	10.7897	10.779	10.4877	10.8122	10.7906	10.0147	10.6363	10.696	9.67449	10.8572	9.67105	9.98337	10.034	10.1876	10.6736	9.63167	9.82664	10.3083	10.2336	10.399	10.8663	10.5816	11.1958	10.6067	9.73827	11.0047	10.8825	10.0041
ANP32C	5.51699	4.88694	4.83791	5.2117	4.29969	5.26778	5.83304	5.36314	4.23252	4.8905	4.79306	4.97759	5.09929	4.9104	4.96497	5.05207	4.5369	5.59326	5.2669	4.89997	5.02678	4.40406	5.14417	5.14619	4.81467	5.06844	5.93729	4.86291	5.09534	5.02807	4.36921	5.28857	5.68985	5.07419	4.8932	4.7979	5.42992	5.64172	5.10249	5.03036	4.68297	4.74727	4.66986	5.16623	5.44361	5.27249	4.90947	4.90985	4.14617
ANPEP	9.56997	9.06606	9.96885	9.56347	10.1748	9.67331	8.81784	9.9641	9.07333	9.83501	8.46219	9.56247	9.17526	9.03037	9.13726	8.65774	9.11528	9.55794	9.40145	8.84968	9.25056	8.72436	8.9538	8.69396	8.76872	9.14736	9.0499	9.82975	9.41277	8.61924	8.59512	10.1915	10.4801	8.1771	9.74486	9.1868	7.94917	8.9732	10.1246	9.40718	9.51602	9.10333	8.87571	9.14201	9.05748	9.47275	9.08411	9.07658	6.73892
ANTXR2	8.69576	9.22515	9.85762	10.1785	10.3331	9.91935	9.35813	9.9685	10.3768	9.72428	8.895	9.55332	9.25433	9.43167	9.24416	9.27343	9.53831	9.50137	9.27988	9.27829	9.19805	9.61488	9.25752	9.47122	9.23041	9.10149	8.77494	9.05247	9.06554	8.86469	9.46315	9.55578	8.89586	8.77819	8.94334	9.50075	9.2145	9.46797	9.20968	8.91551	8.71393	9.11902	9.08986	9.38934	9.25687	9.50252	9.06945	9.21056	8.36545
ANXA1	11.2483	11.8701	12.7565	12.3049	12.8469	12.3156	12.072	12.3401	13.207	11.9059	11.2303	11.0116	10.8	10.9738	10.5004	10.6932	10.5359	10.6333	10.527	11.0148	10.6423	11.2819	10.5131	11.5603	11.3416	10.8753	10.3126	10.5755	10.9733	10.9065	10.9042	11.3363	12.0364	12.3004	11.1038	11.7956	12.5844	12.4403	11.7581	10.633	10.851	11.563	11.7292	11.6453	10.9202	11.6969	11.5666	11.2428	10.9013
ANXA11	8.01462	7.72709	8.10559	8.99247	8.48719	8.14645	8.18161	8.42468	7.74173	8.21341	8.37343	8.52038	8.71129	8.50366	8.6959	8.15383	8.47634	8.5279	8.60882	8.68406	8.38803	8.57601	8.51293	8.60595	8.59486	8.10355	7.65736	8.05934	8.37427	7.84901	8.18569	8.69984	8.31634	8.07304	8.5454	9.1127	8.03897	8.30438	8.30304	8.52063	8.45913	8.43705	8.25666	8.55346	8.1408	9.01762	8.1837	8.38639	7.13608
ANXA2	8.5658	8.48593	8.31353	6.02997	7.59188	6.93259	7.79143	7.88264	7.69788	7.96441	7.65703	7.86079	7.76931	7.87803	7.52804	7.73497	8.06178	7.43469	7.73387	7.7003	7.56445	7.63149	8.18895	8.22583	8.12135	7.42143	6.98827	7.1125	7.73049	7.7573	7.5928	6.43684	8.34252	7.80836	7.57873	7.70585	7.42866	7.13404	8.46417	7.59036	7.53162	7.71323	7.75916	7.31569	7.28637	7.05273	8.3245	8.04698	6.26812
ANXA2P1	7.30555	7.44706	6.97662	6.02044	6.48124	6.51803	6.89973	6.91054	6.56714	6.61578	6.38393	6.66137	6.5946	6.21469	6.65796	6.3662	6.37408	6.71704	6.63234	7.04022	6.88272	5.65944	5.68476	6.58146	6.59616	6.66161	6.82944	7.31039	6.35478	8.05282	6.45958	5.57659	6.72977	6.64391	6.70237	6.6703	6.73741	6.55402	7.50917	6.91362	6.97036	7.26089	7.08809	6.28684	6.56392	6.23834	7.34366	7.34155	5.72075
ANXA3	9.50325	9.91438	11.5621	11.5144	11.3263	11.4634	11.3052	10.5177	12.0557	10.6415	7.9389	8.02983	7.97746	7.94908	8.5122	8.64731	8.03242	8.99625	8.40166	8.1933	7.2171	9.15629	7.48905	8.29182	8.55595	8.08554	7.63292	7.67514	8.08774	7.43305	9.85497	9.59601	12.2088	11.904	9.43231	11.6445	11.421	11.1549	9.44202	7.91245	7.4311	9.33423	11.1655	9.65452	9.18572	10.1538	9.8037	8.18596	9.13403
ANXA5	10.25	10.1805	10.4518	9.90944	10.6768	10.9056	9.78518	9.56056	9.46015	10.3562	9.47559	9.76223	9.89697	9.72491	9.79166	9.63095	10.4011	9.50973	9.96675	9.69985	8.70239	9.56017	10.2098	10.0875	9.89836	9.60319	8.80852	9.04493	9.26262	9.1947	10.0504	8.99196	10.4396	9.85097	9.54998	10.2313	10.1589	9.76996	10.1765	9.09846	9.19021	9.46397	9.87583	9.75359	9.52022	9.52659	10.3395	10.3448	8.43139
ANXA6	7.5215	7.54836	6.99465	6.86573	7.14753	6.8986	7.10844	7.02922	6.3066	6.21606	7.68661	7.49789	7.67209	7.72735	7.44937	7.3556	7.54096	7.48551	7.97524	6.61973	7.16275	7.27485	7.94657	7.61221	7.65663	7.54153	7.71614	7.28162	7.45391	7.0443	7.16983	6.95319	7.68399	7.55367	6.94044	7.43899	7.4134	6.98688	7.44974	7.22913	7.05296	7.21927	7.45706	6.88627	6.73861	7.04747	7.76858	7.39901	7.01809
ANXA7	8.43525	8.80785	9.01913	9.18021	9.17467	8.82557	9.21721	8.73514	8.92887	9.20339	8.77428	8.85557	9.10377	9.20053	8.88047	8.99966	9.58097	8.76005	8.96043	8.72184	8.87053	9.30395	9.47983	9.09737	8.98899	8.97149	8.26015	8.16572	8.56553	8.31673	8.61379	8.30999	8.93475	9.2904	8.80695	9.0824	9.20682	9.16659	9.10395	8.82699	8.77201	8.92398	9.11258	8.83271	8.82484	9.07821	9.12384	9.17909	8.80987
AOAH	9.28755	9.30599	9.85048	7.86142	10.2697	9.86029	8.1466	9.37877	9.14201	9.38279	8.72391	9.32664	9.04979	8.67136	8.62913	8.79128	8.98031	9.6644	9.00641	8.97274	8.83543	9.18575	9.92078	9.05876	9.54915	8.46007	8.85346	8.67407	9.55781	8.82194	8.90389	10.499	9.26363	9.2102	8.70752	8.6565	9.18858	9.36045	9.20331	9.11435	9.17941	8.9687	8.38732	8.70977	8.80845	8.82446	8.86349	8.97785	8.12986
AOC3	5.22952	4.8619	5.36318	4.93585	5.45028	4.81824	5.14023	5.49527	5.55199	6.00781	5.54133	6.21867	5.74981	5.79368	5.66335	5.93336	5.64942	6.19466	5.99175	5.18588	5.45452	6.36638	5.59199	5.78547	5.45091	5.89013	5.52659	5.85772	5.77823	5.35557	5.8317	6.01887	5.48618	5.48287	7.03277	4.83591	5.81347	5.35571	5.8088	5.52122	5.76983	5.76943	5.04125	5.46774	5.42609	5.3716	5.47372	5.84351	6.2678
AP1B1	7.66746	7.47328	7.28615	7.42527	7.40392	7.3133	7.79697	7.53726	6.50868	7.30697	7.40392	7.04839	7.48757	7.28675	7.53899	7.35141	7.71235	7.52218	7.54457	7.33254	7.64807	7.08592	7.77971	7.62022	7.48826	7.55153	7.91106	7.42936	7.6178	7.63308	7.34192	7.13062	7.5765	7.33733	6.94064	7.17049	7.206	7.0972	7.47752	7.33616	7.42743	7.35777	7.42565	7.10601	7.20137	7.06395	7.54548	7.65933	7.25379
AP1G1	7.62716	7.71149	8.33355	8.48997	8.38022	8.22809	8.18794	8.34997	9.28022	8.11144	7.7519	7.93021	8.10616	7.96559	8.01382	7.81285	8.21518	7.96012	7.97841	8.00185	8.05511	8.17583	8.30268	8.05703	8.03836	7.84191	7.55731	7.95633	7.81433	7.38866	7.60111	7.75152	8.48237	7.89543	7.74864	8.48502	8.21449	8.1215	8.07737	7.96955	7.60521	7.69909	7.78619	8.12434	7.93675	8.29319	7.86064	7.85207	7.63065
AP1G2	7.76986	7.66305	7.27083	7.95407	7.09242	7.58843	7.19913	7.41445	7.06389	7.45231	7.86105	8.17634	7.3401	7.23431	7.23655	7.84333	7.82494	7.62042	7.52908	7.78598	7.68115	8.0924	7.6648	7.80041	7.56302	7.11046	7.28798	7.7011	7.65995	7.75292	6.60436	7.68599	7.81483	7.30513	7.28277	7.63799	7.47608	7.32524	7.43829	7.46319	7.59127	7.55943	7.62599	7.62913	7.2062	7.36286	7.4182	7.55996	6.93074
AP1M1	8.68	8.47327	8.81926	9.33845	9.08944	8.88817	8.75062	8.42729	7.72791	8.52697	9.0126	8.89256	8.93796	8.78923	9.04007	8.60617	9.57325	8.78059	9.08968	8.73179	8.49084	9.28228	9.33252	8.85035	9.01986	8.6913	8.3143	8.35259	9.02418	8.44765	8.64632	8.99175	9.27665	8.8586	8.74493	9.40814	8.83795	9.22392	8.93002	8.76112	8.59874	8.75499	9.35573	8.70103	8.70041	8.77129	8.91994	8.69782	7.90999
AP1S1	6.19228	6.33216	6.76538	5.80632	6.47056	5.66612	6.33301	5.91833	5.96632	5.51924	6.15225	5.71946	6.1858	6.26715	5.88505	5.9926	5.77128	5.77109	6.19457	5.36869	5.79387	5.5196	5.72812	5.8371	6.02033	6.15193	6.84947	5.63949	5.49831	6.18869	5.78909	6.71249	6.68631	6.7626	5.40086	5.82693	6.34261	6.09274	6.11867	5.51811	5.51745	5.49124	5.84968	5.81751	5.64031	5.58881	6.08502	5.91795	6.00918
AP1S2	8.37815	9.19689	9.54036	8.72876	8.7494	8.05206	8.96344	9.10895	9.76723	9.64312	9.02946	9.04321	8.93857	9.36916	8.76761	9.74662	9.01453	8.66758	8.51916	9.15103	8.87958	9.32288	8.84416	9.10432	9.24228	9.57162	9.14127	8.52694	8.25881	8.00229	9.22014	8.44428	8.78778	8.92948	8.50119	8.49438	9.13914	8.85458	9.39418	8.90128	9.02121	9.63786	8.91143	8.2398	8.61258	8.98353	9.67098	9.48986	9.33807
AP2A1	8.43959	8.14822	7.95287	7.96391	7.33901	7.93214	8.24852	7.20481	6.07955	7.07689	7.77724	7.48712	7.4555	7.31104	7.84547	8.05317	7.28047	8.18179	7.91156	7.39795	7.36812	6.77348	7.45467	7.40759	7.67219	7.92687	8.53647	7.9285	7.3371	7.1505	8.63115	7.28977	7.54679	6.9444	8.00468	7.87471	7.15965	6.95557	7.08376	7.46034	7.58571	7.51998	8.16773	7.7689	7.78944	7.29313	7.39883	7.40557	6.9747
AP2A2	6.15992	6.23956	6.34735	6.75892	6.59137	6.14626	6.18284	6.02483	5.49839	6.03728	6.65237	6.47893	6.62282	6.64698	6.53173	6.39018	6.95282	6.48247	6.6908	6.46762	6.28498	7.05358	6.77138	6.6166	6.74306	6.33012	6.03599	6.27631	6.55446	5.98499	6.49826	6.15739	6.71928	6.18313	5.78388	6.14517	6.09719	5.96492	6.35235	6.29684	6.39561	6.05121	5.67903	5.99292	5.98246	6.24002	6.13493	6.395	6.07923
AP2B1	8.00531	7.42756	8.73378	8.94979	8.08294	8.64412	8.79615	7.51538	8.98721	8.02933	7.27948	7.28102	8.23318	7.60532	7.5315	7.50901	8.30048	7.1503	8.03252	6.5291	6.95306	7.92047	8.56166	7.67872	8.21139	7.75695	7.01747	7.43754	7.21709	7.16716	7.58643	7.22277	7.48019	7.35165	7.52942	7.89258	7.55671	7.41464	7.08788	7.45722	7.63641	7.71758	8.83434	7.40227	7.09442	7.26418	7.52772	7.71429	7.25646
AP2M1	9.70189	9.65144	9.83646	9.22072	9.36502	9.65136	9.69119	8.4057	7.34929	9.01368	9.55668	8.92518	9.68009	9.39861	9.51681	9.37381	9.7984	9.61592	10.0559	9.45121	8.50874	9.37025	9.77724	9.30892	9.94524	9.61392	10.0691	9.17537	9.09279	9.36305	10.0623	8.82109	9.08278	8.91357	9.75578	9.50648	8.65845	8.76747	8.43984	9.00191	9.37527	9.13292	10.1118	8.8882	8.80906	8.52928	9.38664	9.28115	9.28231
AP2S1	10.569	10.7073	10.24	9.93095	9.72895	10.3059	10.4824	10.1072	8.55032	10.092	10.3595	10.3066	9.87556	9.85684	9.88108	10.2289	9.90798	9.87429	10.1453	9.83913	9.96747	9.60575	9.94049	10.2381	10.2621	9.89081	10.8225	9.95245	10.6547	10.2206	10.328	10.018	10.3136	9.90596	10.5683	9.98123	9.91348	9.95007	9.96109	10.055	9.98254	9.78762	10.4729	9.77158	9.62322	9.10272	10.0316	9.92234	9.81202
AP3B1	8.87282	8.7126	9.0542	8.84241	9.32808	9.09734	8.67716	8.35473	10.0212	8.54371	8.47254	8.42288	8.95404	8.83351	8.93177	8.74276	8.97034	9.03106	9.0563	8.90706	8.40156	8.68253	9.133	8.87163	9.03848	8.60965	8.62591	8.61835	8.91658	8.65534	8.39595	8.82153	8.93756	8.80345	8.2273	8.68915	9.08693	8.99742	8.75715	8.70208	8.55391	8.76716	8.69118	8.70993	8.60482	8.72831	8.87083	8.96702	8.78627
AP3B2	6.0713	5.56739	6.42203	7.53269	7.24729	7.83963	6.8269	6.11258	6.78417	5.39435	5.19736	5.30197	5.08955	4.94071	5.3454	5.09231	4.86706	5.33035	5.2679	5.2557	5.36609	4.77343	5.19864	4.9563	5.10499	5.31778	5.52547	5.65517	5.44948	5.24776	5.15853	6.87393	6.1628	6.65166	5.35158	5.84213	7.01956	6.95882	5.18878	5.33248	5.18507	4.98753	5.58383	5.08655	5.05846	5.18777	5.27834	5.18998	5.29391
AP3D1	7.57076	7.30821	7.13209	7.45126	7.52703	7.47317	7.26818	7.13991	6.44426	7.18172	7.45339	7.52973	7.71254	7.39583	7.63312	7.45598	7.68277	7.54928	7.65155	7.49942	7.39574	7.45885	8.01924	7.6266	7.69306	7.38489	7.05453	7.48443	7.48329	7.00581	6.81685	7.3776	7.55778	7.24111	7.26144	7.67063	7.3714	7.32281	7.43886	7.37316	7.3775	7.24197	7.42139	7.25808	7.04201	7.39515	7.41294	7.41319	6.59687
AP3M1	7.47556	7.90289	7.5867	7.49654	7.56657	7.30869	7.37513	7.63282	8.3407	7.92998	8.15163	7.75426	7.93719	7.96604	7.58209	8.02086	8.03459	7.47553	7.82247	8.15267	7.47975	8.24717	8.02169	7.8991	7.98861	7.84095	7.6122	7.60807	7.63525	7.6372	7.61533	7.57657	7.74098	7.91082	7.38049	7.70064	8.20009	7.81514	7.71725	7.75732	7.62847	7.95835	7.65021	7.45401	7.30512	7.6614	7.86183	7.7964	8.48248
AP3M2	6.38967	6.17424	5.68412	5.47422	4.83857	5.64931	5.0495	5.6229	5.67828	6.20622	7.08719	6.81981	6.68061	6.7032	5.993	6.51376	6.90793	6.46926	6.37428	6.35358	6.58901	6.87292	6.67261	6.99258	6.64096	6.69672	5.7539	5.72405	6.10769	5.95519	7.20408	5.87253	5.66306	5.99312	5.67014	6.42033	5.72613	5.62266	6.51537	6.99243	5.95516	6.34573	6.30664	5.99819	5.45843	5.78984	6.11643	6.25872	7.92643
AP3S1	6.22368	7.0394	7.80151	8.24742	7.93788	7.85465	8.23208	8.08301	8.86403	8.03649	7.46192	7.35186	7.03945	7.58	7.02109	7.61069	7.37267	6.83751	6.90444	6.56903	7.04194	7.5262	6.84087	7.11339	7.17555	7.61627	6.61313	6.99609	6.7749	6.09978	7.65664	7.8702	7.96389	8.42914	7.0435	8.21501	8.74026	8.56245	7.50961	6.73187	6.582	7.80431	8.29313	7.86455	7.76676	7.63193	7.51889	7.24049	6.92004
AP4B1	7.36428	7.85723	7.44653	8.06469	7.86747	7.59983	7.86867	7.98184	8.33572	7.43239	7.68042	7.55319	7.84758	7.35757	7.36237	7.40137	7.80498	7.33138	7.47062	7.21992	7.55304	7.70622	7.93971	7.72423	7.51405	7.36965	7.76253	7.23597	7.37084	8.05056	7.07739	7.58607	8.14053	7.5826	7.53282	7.50196	7.37579	7.25336	7.65358	7.59903	7.79585	7.58301	7.48774	6.86699	7.08042	7.68605	7.79099	7.81089	7.19484
AP4E1	6.46503	6.63453	6.96319	7.00967	6.78145	6.66314	6.59887	6.7583	7.23467	6.8829	6.61547	6.58894	6.47522	6.33205	6.30485	6.63684	6.58502	6.34146	6.25929	6.37042	6.96515	6.65656	6.44492	6.4198	6.3421	6.70976	6.49652	6.68732	6.3201	6.69608	6.268	6.20788	7.01128	6.96582	5.89708	6.33188	6.89626	6.52293	6.74052	6.3969	6.32474	6.86094	6.50338	6.40455	6.47741	6.90425	6.72761	6.96266	6.07711
APAF1	7.8733	7.70818	8.3441	8.77976	8.89469	8.69554	8.38793	8.42157	8.76432	8.4437	7.69112	7.97692	7.84752	7.76381	8.03456	7.89434	7.97375	7.96573	7.95712	8.0662	7.97096	7.88166	7.96481	7.9559	7.9747	7.7041	7.4421	8.00464	7.86973	7.0282	7.60334	8.10217	8.15718	8.30016	7.51621	8.81638	8.69635	8.02853	7.93272	7.72044	7.98386	8.05353	8.23126	8.34893	8.10804	8.82742	8.36973	8.29199	6.93362
APBA3	6.71406	7.00246	6.92639	7.28601	6.9923	7.07836	6.75652	7.45931	6.17993	7.23024	7.47087	7.68453	7.4342	7.40497	7.30704	7.0134	7.44807	7.2852	7.70568	7.20448	7.76225	7.69089	7.21479	7.36148	7.33889	7.28909	7.17889	7.44412	7.88511	7.04778	7.12516	7.63316	7.00692	7.13995	7.53144	7.096	6.97488	7.10211	7.36688	7.22236	7.47105	7.05346	7.12087	7.28437	7.31635	7.16741	7.02466	7.1166	7.04384
APBB1IP	10.7807	10.5457	11.0201	11.0022	11.8514	11.6007	10.2484	10.0541	10.0269	10.0946	10.4233	10.4674	11.0168	10.7393	11.1631	10.8567	11.1773	11.3516	10.9439	10.5874	9.86659	10.9688	11.1517	10.8481	11.0099	10.2675	9.99371	9.97198	10.3893	10.3171	10.6677	10.8797	10.7192	10.9801	10.6573	11.6344	11.1385	10.8593	10.6066	10.3401	10.1951	10.4047	10.3688	11.0389	10.5435	11.267	10.8827	10.5698	8.19837
APCDD1	5.2237	5.69465	5.3709	4.96782	7.36196	6.19128	5.54645	5.5739	5.35819	5.35819	5.547	4.90142	5.2267	4.87593	5.1845	4.97826	5.04432	5.28023	5.35819	5.24861	5.63968	4.84941	5.08707	5.35819	5.13237	5.23278	5.35819	5.6125	5.2714	5.24487	4.98795	5.64825	5.25751	6.23865	5.08934	5.14109	5.95884	7.97366	5.47204	5.29185	5.39119	5.24065	5.00698	5.06052	5.43304	5.18501	5.46919	5.32691	5.29751
APEH	7.96965	7.98778	8.02802	8.38275	8.04503	7.82107	7.86003	7.98908	7.21668	7.81884	8.66405	8.37654	8.25316	8.14369	8.22849	8.1798	8.5081	7.99768	8.16045	8.01094	8.38978	8.58503	8.40495	8.50292	8.40289	8.14917	7.75892	8.2696	8.41194	8.20923	7.88232	7.89679	8.10184	8.45822	8.17804	8.37459	7.90801	8.0109	7.92726	7.88723	8.25762	8.19947	8.03674	7.54194	7.2789	7.32451	8.12621	8.34144	7.4531
APEX1	7.91428	8.0376	7.20933	6.83638	7.72252	6.54878	7.96429	7.4147	7.37693	8.02893	8.78695	8.52439	8.84154	8.82834	8.32307	8.76004	8.69982	8.42132	8.57033	8.80146	8.67022	8.90952	8.57286	8.78166	8.69364	8.54383	8.36838	8.28289	8.50277	8.50121	7.80996	7.48148	7.49994	7.66363	7.49255	7.07047	7.48166	7.46675	8.49771	8.26411	8.37835	8.41386	7.10824	7.22968	7.32417	7.65831	7.95669	8.28582	7.82498
APEX2	6.69468	6.80522	6.46118	6.38659	6.46388	6.57251	6.50855	6.57661	6.10372	6.63623	7.2894	7.14132	6.80778	6.82206	6.8664	6.67587	7.10744	6.51312	6.84162	6.8186	7.20364	7.08822	7.07595	6.94903	7.0492	6.71894	6.85792	6.8443	7.09101	7.11148	6.76069	6.75965	6.96642	6.91607	7.34035	6.77085	6.86717	6.63704	6.78151	6.71379	6.49939	6.62548	6.94242	6.44252	6.35043	6.35072	6.7974	6.81022	6.74185
APH1A	7.24509	6.89563	7.69143	7.40352	7.7397	7.78941	7.22729	7.17455	6.73695	7.11344	7.61067	7.62662	8.06435	8.21651	7.70714	7.75152	8.05415	7.40262	7.59795	7.23603	7.03349	7.87018	8.1324	7.92137	7.95985	7.83599	7.57737	7.27942	7.61307	7.47658	7.70393	7.75974	7.38759	7.95183	7.92538	7.72494	8.45738	8.58443	7.71887	7.891	7.80094	7.52277	7.39753	7.54595	7.08946	7.23582	7.28012	7.40802	6.94658
APH1B	7.40953	7.64885	8.98515	9.56406	8.94523	8.5292	8.5	8.75373	9.06996	8.48577	7.7889	7.94197	7.50308	7.50925	7.66508	7.79131	7.98893	7.80395	7.65479	7.50408	7.87182	7.858	7.92338	7.59182	7.42458	7.74992	7.60163	7.43753	7.75529	7.7483	7.56955	9.05897	8.82761	8.25786	8.5649	8.30028	8.7509	8.5388	7.77582	7.632	7.59347	7.90876	8.14863	8.88911	8.26746	8.59038	7.22571	7.41773	6.69896
API5	7.70978	7.85161	7.8556	7.65455	7.85338	8.16603	7.71519	7.83957	8.77304	7.86889	7.90249	7.74537	8.19703	8.24701	7.85283	8.38048	8.38473	7.81756	7.82663	8.00338	7.63971	8.10029	8.38498	7.94843	8.1898	7.9224	7.86778	7.76531	7.50574	7.32034	7.55658	7.62781	8.11466	8.35268	7.47861	7.77211	8.26393	8.20189	8.24883	7.7353	7.88746	8.05812	7.63283	7.53688	7.59594	7.88088	8.15469	8.15092	8.28606
APIP	5.15943	6.06368	5.98364	6.07276	6.09503	5.77883	6.10254	6.02189	6.72712	6.76106	6.04334	6.24552	6.14889	6.02726	5.54023	5.9038	6.19915	5.18109	4.96719	6.09334	5.93002	6.69628	6.01268	6.00655	5.96938	5.84679	6.19403	5.55164	5.52745	5.20748	5.30103	6.16746	6.27522	7.27618	5.99709	5.83179	6.82337	6.85978	6.48171	5.77176	5.44971	6.09438	5.72225	5.45117	5.8208	5.84685	5.9755	5.85046	6.16198
APLP2	8.08889	7.95482	8.35173	7.84797	9.23016	8.44372	7.71884	7.97046	8.1342	8.52591	7.26695	7.78022	7.82758	7.64787	7.76285	7.47955	8.09453	7.94307	7.93068	7.87104	7.39436	8.00031	8.2268	7.86986	7.87947	7.82326	7.22501	7.33247	7.81308	7.71939	7.39475	7.76597	7.89711	7.36593	7.51647	7.79311	8.08612	7.99351	7.7713	7.77008	7.67253	7.70609	7.8415	7.46055	7.64202	7.76105	7.87887	7.73545	6.83109
APOA1BP	7.28494	7.46164	6.79073	6.44845	6.60648	6.43553	6.5417	6.94407	6.21684	7.29925	8.23961	7.76477	7.59439	7.77279	7.34602	7.54178	7.5844	7.16064	7.37252	7.62291	7.81113	7.91446	7.61915	7.70074	7.66745	7.42527	7.45483	7.54827	7.78591	7.20985	7.51403	6.60219	7.16151	7.14509	7.74422	6.52341	6.90008	6.88104	7.37636	7.58542	7.78326	7.3317	6.90898	6.74102	7.01748	6.45676	7.38042	7.37771	7.29853
APOBEC3C	7.949	7.34386	7.33297	6.56161	7.30713	7.1484	6.53928	7.17325	6.83647	7.38494	7.94944	7.60288	8.01832	7.93876	7.82406	7.60404	8.27693	7.57246	7.886	7.63713	7.74593	7.85865	8.389	8.24381	8.31283	7.46362	7.63383	7.30808	7.7185	7.28499	7.94807	7.11377	7.04933	7.20887	7.71038	7.23098	6.98752	7.12549	7.0452	7.69795	7.50712	7.16122	7.69578	7.32356	7.30246	6.8569	7.40665	7.44921	7.30772
APOBEC3D	7.0767	6.87286	7.36968	7.40934	6.93504	6.86774	6.93553	7.39577	6.45118	6.35035	6.62445	6.6932	6.76469	6.86863	7.50044	6.18182	6.40477	6.72742	6.89243	6.89464	7.07457	6.43505	6.61837	6.80444	6.2226	7.16543	6.92372	7.89042	6.97535	6.21684	7.14494	7.14915	6.81165	7.10532	7.10873	6.9918	6.51477	6.23098	5.9927	8.12654	7.48894	7.20215	7.26663	6.7287	7.35026	6.16156	6.75492	6.73502	7.4844
APOBEC3F	6.30169	6.27204	6.00173	6.3987	6.30518	6.59538	7.01283	6.16493	6.35104	6.33181	5.61118	6.36533	6.30018	5.96317	6.07653	5.64651	5.87537	6.62477	6.15822	6.16571	6.23507	5.96987	5.94384	6.10789	6.24828	6.09096	6.36091	6.32886	6.78207	6.544	5.5156	5.95736	6.57361	6.32159	5.65828	5.78975	5.96227	6.13558	6.27801	6.26267	6.31662	6.07693	6.20222	5.90702	5.69967	5.96599	6.17327	6.46991	6.82489
APOBEC3G	8.19578	8.49964	7.22279	8.15294	6.84634	7.68611	7.46873	7.74924	7.52499	7.83498	8.54519	8.14642	8.27455	8.03759	8.11949	7.89923	7.72272	7.97782	7.77514	7.92354	7.84948	7.41808	8.52964	8.29968	8.32747	7.65377	8.69478	8.7178	8.01358	7.50854	7.39841	7.34312	8.31887	7.71465	7.46196	7.31716	7.96596	7.87027	8.17515	7.84319	7.81437	7.51311	7.1108	7.83894	7.49396	7.78604	7.90226	8.51254	7.59094
APOL1	6.80545	6.56958	4.94397	5.06713	5.11092	8.29937	5.5913	6.23632	5.13115	5.68689	5.58475	6.47204	6.63153	5.60503	7.44745	5.37854	6.06848	6.72404	6.4668	5.6452	6.19655	5.77977	6.00501	5.53108	6.61787	5.99429	6.23443	6.09368	6.10748	6.16049	6.89669	6.54204	5.85683	6.14966	5.91788	5.87146	5.48557	6.17435	6.10133	6.51369	5.16315	5.75188	5.79466	8.12818	5.86265	6.25684	5.90919	5.91749	5.45072
APOL2	7.32023	7.38681	6.1476	6.48591	5.9899	7.5769	6.44749	7.07096	5.95594	6.42916	6.88435	7.00382	6.84766	6.7887	7.27445	6.67384	6.31875	7.76161	7.77434	6.99188	6.17988	6.99628	6.70896	6.47699	7.10825	6.97994	7.23066	7.54974	7.55965	7.53742	7.12769	6.73027	6.34812	6.838	6.82794	6.30093	6.425	6.14936	6.88212	6.70414	6.35877	6.57654	6.31499	7.8785	6.74147	7.15037	6.51275	6.67027	6.35188
APOL3	7.16047	7.31936	6.25728	5.72419	6.36174	6.39557	5.23436	6.24825	5.64902	6.75784	7.46215	7.60255	7.79166	7.36336	7.6641	7.28405	7.5401	7.26912	7.56849	7.0377	6.93031	7.70354	7.88427	7.35348	7.5137	7.21083	6.99504	7.18921	7.47865	6.9177	7.01803	7.13357	6.68388	6.84758	7.69054	6.8506	6.35301	6.48941	7.24792	6.68156	7.06036	7.16081	6.14129	6.95477	6.55053	6.47922	7.01866	7.38546	5.75218
APOL6	6.79479	6.90938	6.2075	5.88026	6.40841	9.59103	5.59178	5.82605	8.55144	6.31886	6.60038	6.37242	7.04197	6.29483	7.60495	6.27351	6.44474	6.4045	6.45632	6.75188	6.42273	6.70113	6.95398	6.32419	7.12418	6.3238	6.20469	6.63145	6.31701	6.88952	6.06396	6.72185	6.55614	6.32317	6.3637	6.7385	6.53409	6.059	6.99542	7.06477	6.3315	5.95487	6.39899	7.53094	7.03617	7.02642	6.64638	6.98921	6.1386
APOO	5.76227	5.71496	6.4204	5.98615	5.82359	5.90764	6.42001	5.8195	7.52742	7.21284	6.74458	6.333	6.52192	6.48471	5.7491	6.09615	6.09615	5.237	6.0595	6.23562	6.28419	6.62192	6.01934	6.32357	6.1332	6.44102	5.86301	6.44617	6.03235	5.82831	6.10097	6.25812	5.8699	6.44366	6.72002	6.47767	6.59974	6.12855	6.07059	5.90344	5.90175	6.7663	5.46601	5.60785	5.97768	5.73845	6.4191	6.13803	6.33125
APOOL	6.07135	5.85306	6.19126	5.51444	5.84245	6.01379	5.75084	5.82043	6.73889	5.91777	6.14552	6.01558	5.86461	5.9359	5.9699	5.63177	6.53089	5.84744	5.98284	5.76083	6.20275	6.57614	6.53994	6.06736	6.12127	5.77928	5.49214	5.94519	5.67682	5.47322	5.79859	6.02552	6.23526	6.46072	5.55806	6.37548	6.15984	5.84245	5.88725	5.73097	5.94639	5.77838	6.44081	5.85338	5.98335	5.97124	6.3451	5.96649	5.8091
APP	7.20719	6.9338	9.15925	8.74986	8.14686	6.98165	8.91075	7.72178	8.26095	8.19596	6.59153	7.52162	7.21818	7.03986	6.96224	6.8979	8.31329	7.07703	7.31439	6.91622	7.37558	7.4103	8.11603	7.45562	6.88228	7.54261	6.85176	7.39408	7.11526	6.58243	6.55942	6.74334	8.13424	7.4188	6.03558	7.9688	7.29671	6.96457	7.34602	7.00485	6.52204	6.89593	7.90058	7.24976	7.72784	7.40032	8.37024	7.66098	7.34364
APPBP2	6.43567	6.62504	6.91513	6.52678	6.97741	6.75196	6.26932	6.81791	7.2349	6.98098	6.65356	6.82816	6.70298	6.83123	6.59811	6.88695	6.95927	6.56649	6.57685	6.65427	6.73759	7.14328	6.89085	6.74462	6.79524	6.84896	6.40595	6.5587	6.51455	6.40043	6.60671	6.6313	6.41624	6.73767	6.34584	6.39121	6.92116	6.86147	6.99933	6.73198	6.73872	6.89275	6.32869	6.91283	6.90394	6.90239	6.70632	6.97309	6.68164
APPL1	6.91014	7.15708	7.14357	6.81018	7.23701	6.63251	7.01476	6.79212	7.56784	7.2623	7.31168	7.24763	7.42943	7.26091	7.14628	7.33973	7.66856	7.29446	7.19064	7.2249	6.97658	7.51034	7.54703	7.42835	7.43122	7.27391	7.0605	6.71103	6.81571	6.8483	7.05394	7.06008	7.3809	7.40592	7.60111	7.6043	7.76964	7.43482	7.10928	7.24239	7.52041	7.38554	7.33345	6.99404	7.02687	7.1633	7.27542	7.38693	7.76234
APPL2	6.76169	7.14793	8.10795	8.20705	8.12136	7.90255	8.11362	7.15382	8.27128	7.53304	7.50921	7.35024	7.82273	7.90973	7.60232	7.89992	8.04799	7.67001	7.82273	7.14908	7.00772	7.80602	8.10901	7.88938	7.63298	7.89004	7.00479	6.69159	6.77035	7.08978	7.62623	7.54682	7.38315	7.34436	6.94878	8.44426	7.62419	7.59417	7.37375	7.21683	7.33338	7.6074	8.16977	7.72457	7.95979	8.19213	7.52849	7.51221	7.28105
APRT	7.35732	7.51299	6.75638	6.46469	6.55414	6.16876	6.85207	7.39626	6.00268	7.14598	8.20456	7.87007	7.83685	7.79938	7.51337	7.77706	7.79862	7.43275	7.60479	7.50465	7.78037	7.74327	7.65594	7.63375	7.65625	7.62025	7.86195	7.76933	7.80267	7.68224	7.80453	6.80124	7.40274	7.22203	7.96898	6.84423	6.80792	6.93104	8.02713	7.765	7.86059	7.49225	6.89437	6.95492	6.61074	6.7786	6.99711	7.24654	7.43578
APTX	6.42735	6.61835	6.75946	6.8517	6.49208	6.56616	6.5029	6.65392	6.73943	6.84779	6.83405	6.77479	6.39256	6.5437	6.52394	6.7771	6.86041	6.36365	6.61006	6.74679	7.17863	6.85083	6.6871	6.84404	6.71101	6.61616	6.48744	6.82828	6.93332	5.99366	6.08047	6.74283	6.64098	7.01206	6.38484	6.63341	6.90518	6.73574	6.80182	6.7176	6.67781	6.87204	6.7966	6.41203	6.38785	6.63523	6.73175	6.66938	7.03154
AQP10	6.69527	6.11096	8.12721	7.93848	6.33509	8.47868	9.59877	6.82762	5.69314	7.32794	6.41485	5.85241	6.38727	5.79347	6.56056	6.05649	5.95085	6.48052	6.30544	6.07345	6.02641	5.51138	5.50399	6.18899	5.59645	6.51615	6.91453	6.91084	6.0843	5.39883	7.30746	6.61492	5.64766	6.70671	6.0881	6.33821	5.59627	6.06811	6.14414	7.95061	7.56352	6.96224	8.89238	6.69609	6.04507	5.46515	7.30448	6.14019	8.12739
AQP3	5.66501	5.59885	5.37055	5.59027	4.94458	5.23713	5.0326	5.50393	4.72341	5.82142	6.23676	6.27974	6.55539	6.63875	6.20315	6.5254	6.63481	5.79445	6.27308	5.94784	6.37169	6.35831	6.45852	6.1467	6.10589	6.45652	5.94634	6.0868	6.16061	5.79257	5.51378	6.94331	5.66165	6.30161	6.99803	5.83402	6.86245	6.41795	5.70545	6.17961	6.26785	5.62655	5.41667	5.51647	5.82138	5.63793	5.89062	5.96234	6.09951
AQP9	12.3918	12.5926	13.6313	12.8132	13.6457	13.6695	12.2126	13.1327	13.6519	12.7628	11.8477	12.2705	12.2405	12.2539	12.5826	12.0606	12.1908	12.8918	12.2252	12.1638	11.4435	12.7643	12.1802	12.2635	12.2568	11.8016	11.3709	11.7421	12.1807	11.4714	12.409	12.643	12.2877	12.873	11.9883	12.704	13.43	13.1774	12.4769	11.9533	11.7006	12.5691	12.1114	12.8974	12.1526	13.303	12.7344	12.4488	10.2614
AQR	6.8603	6.8713	6.88256	6.54392	6.92925	6.63298	6.36784	6.94838	7.94715	7.06601	7.05071	6.95861	7.24368	6.96182	6.97222	6.90652	7.2646	6.9279	7.00347	7.25018	6.86388	7.35571	7.08696	7.05255	7.10863	6.6965	6.83142	6.78544	7.00597	6.80729	6.76905	7.01957	7.07208	7.21452	6.26941	6.76867	7.20862	7.08502	7.24166	7.00889	7.03647	6.87283	6.98921	6.84362	6.28236	7.01624	6.99763	7.36807	6.6492
ARAF	8.11395	8.21928	8.19961	8.41003	8.44343	8.61818	8.2593	8.0923	7.04864	8.19012	8.44854	8.4206	8.26669	8.45138	8.13869	8.41454	8.35582	8.21457	8.19356	8.09009	8.04287	8.41837	8.33744	8.04402	8.35236	8.06449	8.02383	8.00843	7.94183	7.6429	8.10695	8.39206	8.20697	8.09266	8.52934	8.36655	8.07087	8.24062	8.02622	8.31043	8.37773	7.89646	8.58689	7.79059	8.00058	7.65059	7.94585	7.80863	7.59572
ARCN1	8.97657	8.92929	8.89564	8.94784	9.24612	9.15084	8.97793	8.69537	9.03511	8.94121	9.16584	8.98372	9.43258	9.12406	9.26525	9.19185	9.54399	9.19271	9.33396	8.96008	9.0522	9.47298	9.55672	9.28342	9.36013	9.08917	8.62115	8.75874	8.72097	8.81052	8.80446	8.97651	9.26131	8.94604	8.90019	9.17038	9.10116	8.97245	9.05294	8.88496	8.74902	8.84184	9.02324	9.20875	9.01858	9.12476	8.89852	8.92473	8.43218
ARF1	9.08422	9.14727	8.97385	9.15571	9.0326	8.98217	8.76503	9.30136	8.4572	9.38409	9.39577	9.7252	9.04819	9.05616	9.17169	8.90758	9.24221	9.01893	9.28247	9.05409	9.1967	9.3784	8.74367	9.14079	9.15678	8.76044	8.95006	9.19711	9.71578	9.04872	9.2769	9.36616	9.42832	9.15531	9.29785	9.37169	9.00724	9.24593	9.23372	9.07644	8.89857	9.01622	9.65426	9.27746	9.06427	9.14464	9.12658	9.08853	8.78674
ARF3	8.16489	8.05579	8.428	8.49727	8.4865	8.91923	8.44897	7.95599	6.60909	8.06299	8.2636	8.37115	8.38143	8.10241	8.14041	7.91367	8.37912	8.2175	8.43674	8.03657	7.92475	8.14803	8.42556	8.48742	8.19304	7.66038	7.47766	8.11762	8.36845	7.66416	7.78103	8.23772	8.71374	8.1025	8.07022	8.8268	8.52374	8.44607	8.06793	7.91363	7.80682	8.09641	8.73998	7.96179	7.75745	7.9925	7.98159	7.93456	7.81199
ARF4	7.80909	8.4669	9.10984	8.71588	9.10133	9.31482	9.03278	8.66266	9.54711	9.31211	8.63497	8.37949	8.59037	9.06879	8.34111	8.91854	8.96432	8.24663	8.41524	8.0254	7.90418	8.78938	8.90247	8.66834	8.54441	8.55652	8.22838	7.68126	8.08757	7.67424	8.82853	8.34215	8.89514	9.15757	9.06805	8.87866	9.09171	8.96836	8.97137	8.52181	8.50415	8.57983	8.85822	8.53112	8.3302	8.75957	9.23461	9.0415	9.17827
ARF5	8.97812	8.94181	9.33915	9.2513	9.46185	9.77163	9.22892	8.7762	8.25767	8.01323	9.26481	9.55927	8.94286	9.05291	9.0067	9.04881	9.04276	8.86826	9.24842	8.76528	9.11047	9.15639	8.86646	9.08085	9.12672	8.97555	8.77478	8.71484	9.67919	8.87209	8.98507	9.29789	9.05945	9.42239	9.46257	9.07109	9.76162	9.65616	8.77033	9.43694	9.31477	8.64597	9.13391	8.3106	8.07643	8.16573	8.39322	8.55038	8.4556
ARFGAP1	6.71578	6.67552	6.38414	6.42001	6.2466	6.24292	6.81366	6.5405	5.63417	6.22025	7.03875	7.212	6.65659	6.64067	6.6413	6.51945	6.5899	7.06017	6.69437	6.60146	6.93847	6.61932	6.46563	6.59057	6.41965	6.66821	7.25318	6.92553	7.03238	6.97988	6.20289	6.89596	6.41313	6.42592	5.77395	6.48548	6.50427	6.69796	6.61389	6.93732	6.75064	6.77903	6.49607	6.37474	6.23601	6.60588	6.5387	6.62893	6.42994
ARFGAP2	7.07522	7.06717	6.78616	7.28508	6.76465	6.90835	7.02661	7.19918	6.21129	6.80196	7.27968	7.35551	7.25113	7.00337	7.18013	7.01	7.02504	7.24971	7.09177	7.04411	6.91231	7.04929	7.13522	7.05529	7.26626	7.17389	7.17107	7.45024	7.75309	7.21731	6.47814	7.04996	7.16029	7.34934	7.69732	7.32928	7.17294	7.22027	7.22864	7.25831	7.15746	6.94281	7.23209	7.00394	6.80567	6.67723	6.90821	7.14856	6.2293
ARFGAP3	7.10435	7.89307	8.08923	8.20971	8.44445	8.28759	7.84623	8.09929	7.35262	8.29542	7.66117	7.60766	7.82855	8.1958	7.90266	8.07352	8.19076	7.76869	7.89074	7.40864	7.54465	8.12122	8.40603	8.04531	7.90559	7.99538	6.75843	7.11659	7.20304	6.7642	7.26076	8.08995	7.67561	8.29568	7.77375	8.2397	8.84529	8.23034	8.07249	7.53036	7.31601	8.0806	7.40463	7.25048	7.97077	8.4689	7.86775	7.669	6.91605
ARFGEF1	7.27431	7.57252	7.94409	7.78149	8.28077	8.11192	7.83924	7.26705	8.54991	7.87234	7.50565	7.29338	7.98299	7.95721	7.76978	7.96417	8.3172	7.87053	7.89711	7.40655	7.14951	8.05765	8.36653	7.76585	7.93733	7.8779	7.46164	6.95659	7.10718	7.13164	7.05044	7.70664	7.80998	7.8448	7.10018	8.00592	8.40925	7.97809	7.9801	7.68444	7.54329	8.13873	7.63356	8.03426	7.89692	8.32066	8.00459	8.0445	7.22972
ARFIP1	6.24126	6.67034	6.64029	5.83098	7.00634	7.26455	6.28106	6.64765	7.22481	6.91276	6.96608	6.7185	6.93527	7.15188	7.27224	7.07096	7.65107	7.26609	7.33623	6.91328	6.78908	7.80121	7.42849	7.48149	7.22907	7.18267	6.69986	6.74633	6.99187	6.35541	7.86316	6.78987	6.45348	6.84529	7.0265	6.37233	6.96428	7.08184	7.28053	6.85683	6.9891	7.26421	6.67106	7.64466	7.74672	7.93518	7.30114	7.1987	6.37216
ARFIP2	5.79764	6.1251	5.55472	5.48566	5.48184	5.55472	5.61734	5.76517	5.12999	5.8253	6.48878	6.22721	6.06452	6.13374	5.91156	6.28359	6.16513	5.90023	5.84728	5.88752	6.04923	6.16701	6.01104	6.03241	5.97802	6.01317	5.85737	6.06228	5.84014	5.58635	5.89621	6.34244	5.81024	5.95367	5.77338	5.81265	5.9892	5.70959	5.77075	6.0293	5.5607	5.955	5.73772	5.69857	5.61808	5.99082	5.8802	5.88512	6.47548
ARG1	7.71714	7.97571	10.0574	11.0092	10.7572	9.91826	10.7051	9.08998	13.0554	9.7618	7.30532	7.88549	7.36226	7.53499	7.58287	6.87693	7.37969	8.36914	7.7096	7.62477	7.26457	7.20082	6.99819	7.22475	7.3627	7.82993	7.35545	7.42216	7.09606	6.65733	5.50449	10.6089	8.58769	10.9418	8.29592	10.6647	10.4561	10.1246	7.26286	6.98709	6.76573	9.82766	10.5523	8.60069	7.71735	9.75871	9.06525	7.75939	7.51127
ARG2	5.57365	5.57937	7.19873	6.4217	5.9889	7.57434	6.02808	5.65741	6.41856	6.5283	5.44378	5.24348	5.13463	5.27489	5.42315	5.418	5.46795	5.48105	5.45899	5.44687	5.5758	5.31202	5.35692	5.43173	5.4562	5.43876	5.70887	5.4995	5.5431	5.42595	5.58021	5.56663	5.52511	5.47535	6.28978	6.08023	5.71322	5.29872	5.64599	5.16828	5.411	5.89057	7.58723	5.23401	5.14745	5.31095	6.17059	5.69222	7.71699
ARGLU1	8.31382	9.1207	9.44948	9.08774	9.53296	9.23388	8.96621	9.72216	10.3154	9.96584	9.16436	9.44475	9.59555	9.64198	9.32031	10.2345	9.55782	9.35489	8.942	9.12763	9.14503	10.0526	9.79169	9.54586	9.32634	9.99293	9.35984	8.8905	8.83878	8.03851	9.00366	9.07803	9.29721	9.49186	8.77485	9.4722	9.37677	9.32692	9.80869	9.28135	9.3262	9.93442	8.67715	9.89922	9.69877	10.3485	9.90522	9.87073	10.6561
ARHGAP1	9.50808	8.91294	9.04012	9.39342	8.99294	9.51996	9.00682	8.82352	7.81535	8.68576	8.83661	9.01284	9.14266	9.06985	9.30549	8.86936	9.04355	9.36262	9.39141	9.08452	8.89829	8.81345	9.40711	9.18812	9.01441	8.99024	8.91228	9.10814	9.17984	8.89133	9.04157	8.82682	9.54969	9.15241	9.19879	9.4201	9.05687	9.12117	9.08606	8.9934	8.88938	8.58152	9.06461	8.70207	8.67278	9.02762	9.11596	9.05425	7.83927
ARHGAP10	5.86432	5.97407	5.24773	4.66428	5.0069	5.09651	5.63096	5.62211	4.63724	5.51868	6.27445	5.69189	5.68741	5.96249	6.10171	5.4897	5.88363	5.50948	5.35462	5.4374	6.04076	5.39815	6.30494	5.99111	5.73171	5.94651	5.6956	5.62211	5.51738	5.51738	4.96356	5.07134	5.34213	5.28732	5.4081	5.1681	5.41062	5.36135	5.60583	6.34955	6.38415	5.72852	5.77035	6.13931	5.52105	5.40481	5.98506	5.58091	5.19875
ARHGAP12	5.78438	6.10012	6.49586	5.82388	6.97122	5.84913	6.04336	6.43726	7.50927	7.1866	6.31196	6.55089	6.47719	6.69158	6.1044	7.06601	7.21864	5.91329	5.89448	5.76191	6.4577	7.21935	7.11458	6.15823	6.31212	6.9695	6.52166	6.14512	5.67987	5.28936	5.89078	6.465	6.57785	6.62069	6.2756	5.73553	7.41694	7.17931	6.92335	6.39143	6.09306	7.16895	6.6068	6.22023	6.32932	7.12923	6.79471	6.79864	6.67882
ARHGAP17	7.38676	7.64708	7.11934	7.43353	7.48525	7.62687	7.14833	7.35487	6.91021	7.44416	7.77193	7.90781	7.84271	7.9445	7.70132	7.60049	8.4319	7.81186	7.75186	7.20998	7.81502	7.90225	8.51068	8.12863	7.78389	7.61477	7.38893	7.50036	7.52341	7.41014	6.90034	7.13792	7.71657	7.55915	7.08388	7.61686	7.46138	7.47029	7.78239	7.67165	7.72621	7.60963	7.37271	7.69069	7.36375	7.43693	7.53578	7.74633	7.45889
ARHGAP18	5.68361	6.09968	7.40991	6.86881	6.58775	6.67034	7.20655	6.64772	6.99356	6.6016	5.99575	6.05841	5.8468	5.78682	5.9321	5.85189	6.33379	5.75349	5.8341	5.83259	5.96084	6.11453	6.01843	6.13259	5.93948	6.10465	5.63551	5.88082	5.67736	5.71546	6.26689	5.93998	6.43514	7.50183	6.04082	6.45401	7.09474	7.04784	6.76453	6.48677	5.92826	6.76057	7.85922	6.01251	5.85877	6.38609	6.98975	6.65335	6.37608
ARHGAP21	7.26108	7.05645	8.13381	7.91986	7.47315	7.33133	8.32199	7.05595	8.16131	8.31311	6.82869	7.09812	6.94587	7.00256	6.8101	7.10013	7.67302	6.74051	6.96322	7.4518	7.85254	7.16228	7.75987	7.61717	7.48771	7.26314	7.09845	7.2037	6.56794	7.00783	7.77667	7.02262	7.44636	7.32097	6.9323	6.9862	6.89807	6.87059	6.99295	7.37346	7.25541	7.96732	8.57233	7.22953	7.16657	6.62244	8.38833	7.37145	9.28545
ARHGAP23	5.93587	5.7515	5.28073	5.758	5.05061	5.5392	6.08897	5.61519	5.08533	5.34382	5.31791	5.42787	5.39917	5.28715	5.55176	5.32308	5.0424	5.58052	5.68862	5.45879	5.79369	4.82185	5.09345	5.35877	5.24802	5.35474	6.00665	5.76262	5.61034	5.45267	5.04642	5.36502	5.56419	5.16868	5.33245	5.22928	5.08583	5.26891	5.08976	5.29833	5.72143	5.55559	5.34392	5.3901	5.20641	5.2869	5.40276	5.33354	5.29503
ARHGAP24	6.58465	6.19123	6.57639	6.97938	8.37138	6.96019	7.14785	7.02813	7.26813	6.43304	6.26407	6.24506	6.37198	6.31117	6.24349	6.34174	6.28909	6.60452	6.16659	6.29071	6.26016	6.31191	6.49544	6.40348	6.56078	5.98199	6.34221	6.60905	6.10405	5.92043	6.17538	7.14536	6.69091	6.69642	5.90601	7.37145	7.34713	6.97638	6.17615	6.13419	6.08865	6.68194	6.02348	6.97379	6.56693	7.35994	6.64682	6.44197	6.45341
ARHGAP25	7.81156	7.85619	7.76412	7.72992	8.26841	8.33256	7.21663	8.09182	7.69768	7.81922	8.0435	8.35604	8.47522	8.3836	8.49758	8.07213	8.59785	8.3767	8.51739	8.10538	8.21765	8.69792	8.51299	8.389	8.29346	8.12588	7.82373	8.02489	8.26404	7.80703	8.31678	8.11539	7.71201	7.77365	8.34954	7.59175	8.10365	8.09875	8.43134	8.35246	8.1823	7.94491	7.45993	8.80873	8.51629	8.97977	8.06598	8.12041	7.02918
ARHGAP26	7.86031	7.63518	8.24641	7.71025	8.94281	8.48995	7.03379	7.66405	8.00967	7.32851	7.09541	7.88666	7.82695	7.89535	8.26361	7.72912	8.06855	8.18986	7.9385	7.60997	7.18686	8.03901	8.04988	8.0586	7.84291	7.34344	6.90751	6.89785	7.51787	7.74413	7.48675	8.99424	7.75797	7.35569	8.06158	7.91878	7.91825	7.9185	7.75958	7.874	7.9285	7.37787	7.4496	7.94562	7.50067	7.83091	7.48629	7.43503	6.87587
ARHGAP27	7.14417	7.53808	7.19142	7.32169	7.38683	7.53712	6.68545	7.23316	6.19224	6.92727	6.79551	6.81549	7.19724	7.06391	7.17843	7.28521	7.00641	7.4711	7.43739	7.36436	6.57343	7.4942	7.04517	6.7659	7.1675	6.75413	7.34739	6.89454	7.34199	6.90045	6.68723	8.07085	7.25868	7.05354	7.57796	6.93018	7.53668	7.43482	7.3179	7.00029	7.32493	7.17325	6.94922	6.61443	6.79348	7.96003	7.14603	7.09964	6.54664
ARHGAP30	8.74427	8.69691	8.59193	8.92818	8.96724	9.14137	8.54144	8.56813	7.58079	8.40699	8.42887	8.8372	8.97894	8.52983	8.82638	8.72158	8.82375	8.79334	8.85837	8.82209	8.28646	8.69378	8.82521	8.66764	8.86135	8.33595	8.3123	8.54548	8.51903	8.03218	8.20622	8.74702	9.41928	8.68395	8.41393	9.05085	8.70624	8.79915	8.81416	8.35708	8.20111	8.2604	8.30834	8.66964	8.52675	8.89031	8.27323	8.43569	7.77801
ARHGAP4	9.15203	9.05622	9.3209	9.84812	9.4373	9.15852	8.9742	9.54298	8.29507	8.46385	9.54285	9.81203	9.45776	9.09817	9.2924	9.17861	9.17043	9.17099	9.2743	9.10608	9.7972	9.4494	9.44409	9.19193	8.9931	9.19605	9.09578	9.51941	9.40772	8.58298	8.96825	9.21942	9.31958	9.64966	9.56388	9.86069	9.48729	9.53355	9.37842	9.42898	9.58232	9.14425	9.39088	8.91992	8.87824	9.31421	8.99636	9.42445	8.2241
ARHGAP5	5.00577	5.43688	5.28335	4.949	5.36273	5.133	5.2857	5.85532	5.6781	5.798	5.93994	5.59258	5.91536	6.02585	5.47543	6.34416	6.28092	5.43514	5.54901	5.71682	5.69596	6.60999	6.17927	5.96978	5.5761	5.9967	5.48408	5.39199	5.34425	5.45117	5.804	5.663	5.28407	5.61081	5.62511	5.65265	5.47737	5.28432	5.95704	5.78936	5.86328	5.49931	5.2708	6.00858	5.69178	5.76739	5.25436	5.98928	7.74861
ARHGAP9	9.32242	9.3493	10.3143	9.86358	10.5045	10.1444	8.69885	10.2584	9.77547	10.3991	9.84777	10.3124	10.1443	10.0901	10.2698	9.75406	9.90729	10.4722	10.1822	10.1154	9.8132	10.707	10.1294	10.196	10.0339	9.7288	9.3946	9.83124	10.1085	9.5532	9.60054	10.6288	10.1749	9.54719	9.83324	9.86736	9.83874	10.0181	10.0516	9.88955	9.76894	9.78873	9.00835	10.3942	9.91149	10.7415	9.5613	9.67965	8.35205
ARHGDIA	8.98718	9.00761	8.69439	8.73218	9.01578	8.91133	9.02447	7.97158	7.6129	8.06748	9.18691	8.63993	9.36788	9.10324	9.05281	8.81035	8.98937	8.81773	8.94332	8.57623	8.15124	8.86316	9.3919	9.03809	9.08562	8.83523	8.44447	8.28401	8.77097	8.30761	8.77628	9.11995	9.06732	8.9785	8.8807	9.23288	8.47773	8.76349	8.85507	8.6941	8.76172	8.64245	9.1498	8.16076	8.13042	8.19547	8.58214	8.77201	7.69317
ARHGDIB	12.8311	12.8453	13.3836	12.87	13.5381	13.4526	13.107	12.5604	12.6081	12.6837	13.0272	12.8101	13.1324	13.1459	12.9846	12.9146	13.1387	13.1329	13.0998	12.8909	12.3553	13.0639	12.9963	13.1646	12.832	12.733	12.4283	12.3334	12.593	12.809	12.9137	12.9358	13.1036	13.567	12.9358	12.9586	13.567	13.1943	12.9028	12.7866	12.4567	12.9474	12.8586	12.7266	12.1265	13.092	13.0549	13.0309	11.9802
ARHGEF1	8.24294	7.86191	7.46461	8.07994	7.77256	7.50826	7.57913	8.0214	7.56233	7.66384	7.83274	8.15198	7.70395	7.42765	8.03996	7.57578	7.08051	7.72543	7.63664	8.08055	8.35422	7.50935	7.31125	7.70863	7.56256	7.36209	7.6452	8.1924	8.42694	7.98003	7.28818	8.11126	8.07465	7.58953	7.31454	7.80279	7.61801	7.63217	7.82356	7.27683	7.42176	7.48162	7.39135	7.78716	7.24802	7.89646	7.55787	7.48737	7.10451
ARHGEF10	5.5344	5.65918	5.23953	5.0783	4.50177	5.01487	5.48967	5.73672	4.81926	5.25527	5.33598	5.27212	5.17896	5.36565	5.4412	5.60548	5.0682	5.64963	5.70948	5.68682	5.36944	5.12844	5.68707	5.10971	5.56667	5.43808	5.9345	6.41134	5.29686	5.29505	6.23677	4.59311	5.76939	5.73542	5.47794	4.99916	4.7876	4.6653	5.70891	5.8342	5.20942	6.17853	5.95784	4.98435	5.47974	4.62196	4.14876	5.00339	6.15609
ARHGEF10L	6.31245	6.20331	5.66367	5.2787	5.25782	5.15038	5.31994	5.49542	4.53693	5.54689	5.89676	6.23469	5.90997	6.02845	5.99362	5.69711	5.9964	5.98063	6.27389	6.15301	5.99453	5.86417	6.02277	6.11807	5.76846	5.72831	6.04734	5.96485	6.10244	5.82723	5.9764	6.16808	5.80699	5.85719	7.76095	5.81704	5.86005	5.7126	5.73174	5.95493	5.66778	5.92625	5.67544	5.62874	5.65724	5.76797	5.89231	5.51761	5.95965
ARHGEF11	6.94357	6.68772	7.12459	7.0489	7.57954	7.45506	6.27804	6.90618	6.10139	6.78985	6.2041	6.61918	6.80542	6.57919	6.61621	6.46128	6.4882	6.75849	6.98801	6.54311	6.55321	6.45756	6.40235	6.1262	6.59414	6.35942	6.30646	6.45372	6.205	6.63001	6.25511	7.56148	7.32608	6.47981	6.28402	6.85781	6.7207	7.04611	6.59008	6.29605	5.77806	6.33445	6.1835	6.84261	6.47215	7.02573	6.16917	6.3258	5.55176
ARHGEF12	7.67259	7.08194	7.8059	7.00993	6.38418	7.07231	8.20183	7.34919	7.11469	7.23752	6.59597	6.27715	6.53684	6.49484	6.76365	6.41586	6.53601	6.55082	6.60526	6.80592	6.91309	6.27614	6.48746	6.53521	6.57456	6.89886	7.21571	6.99239	6.67197	7.04973	7.18837	6.25819	6.43083	6.4696	6.17946	6.57515	6.16187	6.23497	6.27564	6.56197	6.56091	6.78608	7.66756	6.92923	7.05818	6.37563	6.87033	6.78865	7.90042
ARHGEF18	9.08238	9.16205	8.53756	8.84083	8.97475	8.75371	8.41191	9.33473	8.34481	9.31594	9.90969	9.99755	10.1346	10.1729	9.85955	9.9023	10.463	9.933	9.97737	9.80723	9.84655	10.305	10.0477	9.68282	10.083	9.66776	9.51423	9.79123	9.79781	9.35516	9.09202	9.11347	9.18325	8.962	8.92225	8.80931	8.8875	8.93664	9.87274	9.45972	9.55686	9.73335	8.5322	9.4201	9.12672	9.72068	9.48637	9.83532	9.27569
ARHGEF19	5.89999	5.82506	5.22206	5.00721	5.04909	5.20224	5.34163	5.38095	4.96818	5.14085	6.22165	5.8697	5.81233	5.45465	5.62955	5.76921	5.42933	5.8263	5.74644	5.33423	5.42603	4.98812	5.6837	5.81586	5.73833	5.86923	6.08223	6.00632	5.38896	5.25257	5.58011	5.35058	5.33492	5.56632	5.9593	5.24325	5.27014	5.55999	5.72477	5.37857	5.82017	5.5371	5.34534	5.34642	5.31576	5.07882	5.56624	5.50204	5.84427
ARHGEF2	10.7046	10.3512	10.132	10.2928	10.7945	10.7921	10.0603	9.99642	9.92542	9.79312	10.2606	10.1598	10.73	10.4328	10.4893	10.5417	10.4288	10.8828	10.6514	10.5855	10.0111	10.2458	10.483	10.2505	10.7949	10.1123	10.1671	10.138	10.3	10.3003	10.3439	10.608	10.2446	9.96874	10.3866	10.5129	10.1718	10.0803	10.3585	10.4487	10.5435	10.4154	10.0882	10.5067	9.90399	10.4273	10.3135	10.4332	9.85278
ARHGEF3	8.0074	8.6894	8.67149	8.01438	8.52799	9.09538	7.30749	8.86663	9.32573	8.76868	9.16562	9.1175	9.14476	9.18251	8.90677	9.1606	9.78575	8.77653	8.94414	8.56887	9.297	9.55499	9.88234	8.90698	9.03033	9.23224	8.76477	8.73786	8.51393	8.14531	8.85921	7.18797	8.71278	9.24343	8.37677	8.59338	9.26424	8.90022	9.42669	8.61838	8.80124	9.19136	8.39085	8.96412	8.7072	9.06144	9.59622	9.71298	9.45573
ARHGEF6	9.34898	9.69323	9.90215	8.97676	9.77101	9.60643	9.29765	9.75033	11.2427	9.48704	9.73541	9.6136	9.70442	9.55453	9.53467	9.72779	10.0759	9.54141	9.58019	9.76686	9.96149	10.5016	10.046	9.87928	9.76965	9.64154	9.21572	9.43292	9.51297	9.26194	9.12528	9.32461	9.7406	9.99933	8.99553	8.90892	9.97271	9.91018	9.95797	9.71877	9.64268	9.81104	9.57421	9.13735	9.27361	9.91333	9.9395	10.0991	9.52259
ARHGEF7	7.48339	7.32472	7.29028	7.44569	7.41456	7.55615	7.27138	7.31634	7.24715	7.25177	7.4693	7.35062	7.78811	7.41601	7.48756	7.38543	7.94493	7.71109	7.47962	7.73936	7.20617	7.53593	7.69089	7.63986	7.67599	7.20436	7.38517	7.54942	7.42687	7.51078	7.11764	7.29367	7.49518	7.52349	7.13642	7.9802	7.54183	7.43138	7.44652	7.46518	7.37379	7.19743	7.31864	7.404	7.25052	7.53183	7.32917	7.46235	7.94303
ARHGEF9	5.43651	5.56145	5.22789	5.43999	5.21635	5.46945	5.16369	5.58875	5.30602	5.33111	6.12252	5.94494	5.83331	6.03352	5.97945	6.03457	6.51688	5.7153	5.75814	5.70997	5.76783	6.35571	6.7936	6.1152	5.83007	5.82726	5.57926	5.67131	5.48908	5.91542	5.24929	6.11384	5.36436	5.78084	6.7231	5.51311	5.55302	5.34273	5.31448	5.4893	5.46163	5.45779	5.93524	6.10367	5.57728	5.35827	5.73278	5.88071	5.62532
ARID1A	8.82367	8.61289	8.54831	8.76045	9.12452	8.765	8.23232	8.74606	8.12107	8.75668	9.0223	8.95571	9.19808	8.97925	9.12687	8.78412	9.61276	9.11133	9.19954	8.88493	8.96485	9.28082	9.4788	9.12987	9.17575	8.83812	8.41965	8.78334	8.90819	8.74527	8.58203	8.66712	8.79491	8.67006	8.41383	8.73278	8.96696	8.90204	8.93437	8.7473	8.85265	8.82375	8.34369	9.15572	8.93006	9.30219	9.12039	9.07524	8.7079
ARID2	6.82238	6.89177	7.02344	7.25631	7.13085	6.29499	6.4944	6.76642	7.79322	6.89713	7.16719	7.07337	7.17798	6.92106	6.94397	6.61746	7.22438	6.67838	6.54735	7.51352	6.6508	7.6139	7.36069	7.29328	7.24488	6.22125	6.73897	6.51942	7.01106	6.86404	6.54738	7.5267	6.95883	7.11376	6.86489	6.60424	7.60267	7.55645	7.1334	6.75923	6.98331	7.40742	6.1382	6.68184	6.43088	7.52797	7.08866	7.33215	6.72794
ARID3A	9.17724	8.44656	9.48072	10.4506	10.0867	9.64651	9.27833	9.88723	8.48008	9.4012	9.06533	9.5994	9.02221	8.8691	9.28505	8.69979	9.04593	9.29518	9.37766	8.81413	9.12033	9.4337	9.2432	9.20469	9.25606	8.78116	8.62616	9.16249	9.31001	8.44694	8.45055	9.40845	8.84156	8.40003	8.83661	9.48361	8.85043	8.94965	8.84659	9.19626	9.23937	9.371	8.8403	9.12511	8.55497	9.51826	9.23306	9.17206	7.08657
ARID3B	7.58438	7.11072	7.73322	8.40768	7.97094	8.22133	7.7793	8.08518	7.48178	7.86124	7.99124	8.10672	8.01173	7.83202	7.99009	7.4663	7.92226	7.9474	8.31377	7.97695	7.7342	8.35114	7.91793	7.97948	7.82006	7.47842	7.50851	7.93515	8.00165	7.3552	7.93903	7.97063	7.73624	7.79715	7.89258	8.34231	7.75275	7.9318	7.86828	8.01974	7.76153	7.74344	8.2555	8.73174	8.49414	8.50049	7.76588	7.43157	7.35848
ARID4A	6.16655	7.04945	7.78982	7.33299	7.99612	7.38178	6.72063	7.42147	8.12024	7.674	6.76969	6.9786	6.96795	7.16926	7.13936	7.43877	7.28679	6.89207	6.8807	7.44046	6.76648	7.76539	7.31505	7.21863	7.17603	7.20014	6.86848	6.61677	6.65458	6.5168	6.65893	7.34351	7.19082	7.27236	6.58723	7.33389	7.85002	7.68067	7.55305	7.24117	6.94543	7.29947	6.95546	7.51084	7.94758	8.42108	7.20833	7.46764	6.48501
ARID4B	7.14599	7.70492	8.13812	7.91096	8.04851	8.05646	7.55287	7.95017	8.36073	7.93729	7.32991	7.5956	7.57485	7.69688	7.74806	7.74314	7.84782	7.47503	7.43314	7.52566	7.85816	8.07552	7.79916	7.73074	7.50695	7.89633	7.53389	7.50058	7.50558	6.81099	7.84402	7.92591	7.9743	7.55136	7.64848	8.12224	7.81994	7.74848	7.79943	7.90262	7.77896	7.65086	7.52896	8.28157	8.03118	8.42044	7.75394	7.87419	8.19134
ARID5A	6.25507	6.05775	7.12846	8.30086	7.10665	7.20589	6.81178	7.04052	6.40085	6.65855	6.70771	7.13376	6.51341	6.17651	6.44965	6.31644	6.60137	6.43943	6.61525	6.27731	6.50536	6.83269	6.51946	6.46461	6.46178	6.08333	6.38248	6.41304	7.04516	5.59784	6.11699	6.87449	6.51192	6.61881	6.76213	8.08461	7.10352	7.26386	6.09574	6.18248	6.20784	6.26518	6.51861	7.08952	6.3001	6.44043	6.34767	6.24917	6.0489
ARID5B	7.69741	7.78431	7.66907	7.1107	7.70176	8.33383	7.63541	7.70936	8.28584	7.66352	7.63244	7.31221	7.51364	7.76716	7.13236	7.7495	7.85417	7.8864	7.5047	7.45161	7.65446	7.63077	7.77471	7.63427	7.75527	7.98751	8.15103	7.89998	7.58861	7.4642	7.06929	7.57157	7.52651	8.06823	7.26491	7.29376	8.03987	7.99087	7.8683	7.15728	7.27363	7.38838	7.52044	7.27738	7.09721	7.39903	7.88484	7.99087	8.95161
ARIH1	6.9692	7.04475	7.54633	7.12434	7.60353	7.77519	7.06242	7.12882	8.50905	7.19131	7.24773	7.18597	7.76177	7.56329	7.45805	7.39508	7.77427	7.45825	7.52356	7.41855	6.88434	7.74623	7.93479	7.65931	7.59844	7.46805	7.03726	6.85703	7.17737	6.76049	8.31711	7.48001	7.88434	7.37413	7.29535	7.76577	7.68415	7.50284	7.18448	7.22167	7.0944	7.29761	8.04424	7.58272	7.93018	7.4923	7.51799	7.35007	6.46543
ARIH2	7.6474	7.87722	7.81227	7.48902	7.5699	7.53033	7.72205	7.77715	8.10909	7.98946	8.21361	8.08874	8.23024	8.08283	7.81104	8.22449	8.33144	7.54872	7.90258	7.56101	7.72102	8.45127	8.34391	8.0641	8.07671	7.99096	7.69631	7.83634	7.31411	7.38621	8.01675	7.49076	7.69886	7.44281	8.0007	7.64781	7.64851	7.75367	7.82464	8.06917	8.19772	7.89977	8.04933	8.06572	7.78285	7.68102	7.71475	7.87946	8.11558
ARL1	6.49158	6.9462	6.69313	6.3091	6.76167	6.31608	6.40087	6.6276	7.61112	7.44634	6.91396	6.92726	7.09234	7.15049	6.7357	7.4306	7.11523	6.44493	6.54428	6.79273	7.17766	7.58938	6.92598	7.01406	6.78289	7.07364	6.96351	6.55279	6.90664	6.09814	6.38174	6.38628	6.59705	7.86137	6.55797	6.77542	6.70542	6.56772	6.95047	6.74405	6.64411	6.93942	6.73466	6.49204	6.33893	7.05203	6.95675	7.20087	6.55286
ARL11	6.49405	6.41364	6.92547	6.97056	7.57825	7.48923	6.61329	6.75625	6.73245	6.53703	6.1133	6.51384	6.22381	6.51692	6.78009	6.55283	5.76231	6.91857	6.54757	6.61618	5.14333	6.34684	5.9475	6.3499	6.32081	6.18569	6.24707	6.28743	6.05378	5.84784	7.47911	6.88195	6.81964	6.56332	6.013	7.10921	6.21289	6.76677	6.4805	6.61945	6.06945	6.32703	5.76404	6.63064	6.37314	6.85863	6.22698	6.25168	5.93041
ARL13B	5.0924	5.47076	5.72143	5.48244	5.76372	5.40967	5.58192	5.62687	5.98263	5.6369	5.40718	5.32485	5.22333	5.52805	5.20836	5.70259	6.02947	5.18713	5.1669	5.02547	5.34688	6.05557	5.91865	5.4762	5.47936	5.86203	5.26192	5.14607	5.20605	4.56661	4.96891	6.31499	5.36665	5.80398	5.00846	5.34943	5.83264	5.7529	5.50871	4.8158	5.97355	5.54936	4.76081	5.75285	5.46559	5.67165	6.09267	5.49558	5.15688
ARL15	5.89968	6.24576	6.81069	6.04117	6.60811	6.44986	6.41559	6.75218	6.72987	6.68508	6.3278	6.39646	6.31667	6.03804	6.27861	6.15904	6.12743	6.13855	6.00878	5.93681	6.14336	6.62524	6.2718	6.35074	6.16226	6.04545	5.98711	6.3416	6.12794	5.64825	6.99332	6.3731	6.12701	6.51158	5.84184	6.00304	6.56547	6.59352	6.09618	6.2697	6.26822	6.30038	6.56327	6.1987	6.23728	6.3634	6.43108	6.28418	7.02769
ARL16	7.63407	8.31472	7.54568	7.49237	7.76069	7.52869	7.75181	7.65879	7.35909	7.17035	7.33705	7.14726	7.47798	7.49336	7.5492	8.1253	7.152	8.07208	7.62082	7.42783	7.92492	8.1135	7.17035	7.92145	7.63546	8.06556	8.459	7.68712	7.52788	7.00541	7.20715	8.07964	7.55635	7.1076	7.61863	7.61088	7.26948	7.53599	7.82966	8.03076	8.17121	7.68754	7.89058	7.7716	8.92035	7.97014	7.35606	7.40362	7.89938
ARL2	8.30281	8.24917	7.66243	7.85817	7.1454	7.73558	8.16933	7.72439	6.35672	7.91261	8.79061	8.54683	8.54054	8.33058	8.35133	8.37928	8.4217	8.13236	8.41107	8.11066	8.2354	8.13518	8.13518	8.3549	8.31706	8.46014	8.19885	8.53495	8.58279	8.14499	8.36071	8.36126	8.03633	8.25683	8.30683	7.94677	7.71693	7.6761	8.1795	8.54425	8.44222	8.32945	8.52704	7.53255	7.37257	7.44191	8.21501	8.12624	8.86967
ARL2BP	8.6557	8.35881	7.78024	7.29718	8.1064	7.58748	7.95021	7.58557	7.4262	8.13947	8.68773	8.26608	8.76809	8.87151	8.49376	8.72171	8.67922	7.99688	8.52226	8.85033	7.79389	8.10428	8.60275	8.74753	8.78557	8.83818	8.17638	7.98289	8.1786	8.07205	8.14465	7.75386	8.75279	8.24557	8.09602	7.90759	8.30492	8.03594	8.55197	8.16408	8.30381	8.40292	8.13244	7.85272	8.8009	8.20556	8.50775	8.60832	8.06484
ARL4A	6.476	6.37365	8.3405	7.22935	7.16462	6.9093	7.52781	7.58934	9.06598	7.05592	5.95263	6.2526	5.89103	6.11066	6.2557	5.80366	6.02048	5.62139	6.55987	6.37971	6.0073	6.06872	5.80865	6.37971	6.29385	5.68263	6.32463	6.12285	6.33001	5.83571	7.30994	5.82413	6.07026	5.98586	7.2466	6.78338	6.21317	5.98672	5.88389	6.1143	6.16644	6.54463	6.73259	6.8652	6.53571	6.09271	6.48622	6.38161	6.67678
ARL4C	6.95088	6.9623	5.4102	5.01727	5.30706	5.10806	4.85503	6.10051	6.10722	6.38307	7.39042	6.86437	7.41371	7.26042	7.02896	7.21234	7.43289	6.99397	7.10188	7.24239	6.74263	7.00899	7.81637	7.22938	7.35713	7.22849	7.26876	6.86584	6.99067	7.09216	7.13166	7.17379	6.15497	7.05828	7.31747	6.17089	6.77835	6.85221	6.56182	6.49846	7.29851	6.64292	5.97798	6.82247	5.86608	6.41153	6.81823	7.39152	8.15217
ARL5B	5.89404	6.66028	7.0684	6.83643	7.08783	6.88397	6.78307	6.90419	8.06342	7.61662	6.72811	6.72442	6.50554	6.54821	6.58753	6.97662	6.71685	6.1914	6.05233	6.61975	6.73313	7.30893	6.84445	6.73349	6.45051	6.746	6.66882	6.38147	6.17815	5.89549	6.044	6.82809	6.41586	7.08291	6.73835	6.56807	7.74085	7.26874	6.38349	6.59417	6.11725	6.45137	6.89616	7.25792	6.43523	6.76631	6.86936	6.82611	8.03846
ARL6IP1	8.92066	9.6191	9.77491	9.28158	9.91706	9.52478	9.52741	9.62393	10.6972	9.95162	9.37489	9.33324	9.42566	9.67217	9.03578	9.42147	9.81108	9.29023	9.4158	9.11221	9.40307	9.91009	9.76166	9.41482	9.46129	9.68137	9.29818	8.9182	8.88408	8.63869	9.75692	9.2464	9.39203	9.15523	9.00525	9.34072	9.6657	9.42599	9.55822	9.24722	9.17457	9.9572	9.56495	9.17965	9.22663	9.33431	9.88977	9.83429	9.42414
ARL6IP4	7.60641	7.99406	7.65785	7.31277	7.22197	7.01615	7.47467	7.85093	7.26314	7.27938	8.11131	8.26632	7.85595	7.76588	7.27016	7.86796	7.58819	7.35007	7.547	7.66313	7.85062	7.94101	7.50575	7.7293	7.67133	7.36663	7.79863	7.54709	8.03156	7.67232	7.55825	7.8584	7.8061	7.84826	8.19126	7.70861	7.88618	8.18809	7.64215	7.59022	7.5409	7.58628	7.79845	7.02259	7.25895	7.1058	7.36449	7.52485	7.40266
ARL6IP5	10.6236	10.9113	11.3004	10.6164	11.9132	12.3062	10.7675	11.0316	11.8077	11.1323	11.1501	11.1532	11.0799	11.3612	10.8651	11.3273	11.2684	11.0056	10.754	11.0439	10.2947	11.3885	11.2397	11.2864	11.2286	11.1653	10.6303	10.4053	10.5423	10.4976	10.9397	11.2066	11.01	11.3875	10.6203	10.4816	11.9579	11.7768	11.8019	11.1871	11.0878	11.5123	11.3267	10.8822	11.0502	11.599	11.7175	11.6738	11.5179
ARL6IP6	6.69785	7.36837	7.99075	8.21468	8.38698	7.84768	7.74534	8.03856	8.84817	8.28423	7.2221	7.37708	7.10815	7.37382	7.05904	7.53598	7.41675	7.06983	7.02712	6.76478	7.3208	7.73266	7.28933	7.19256	7.12939	7.58676	7.07961	6.82326	6.74409	6.50274	7.49426	8.0306	7.89127	7.64005	7.20169	7.72189	8.0136	7.97715	7.7185	7.41119	7.06036	7.39915	7.04949	7.97216	7.82479	8.39628	7.69321	7.79104	6.42305
ARL8B	8.3118	8.88372	9.1349	9.06059	9.36786	9.53881	9.09091	9.05804	9.80498	9.26902	8.64072	8.60307	8.7114	8.84406	8.42499	8.91868	8.9385	8.46404	8.60982	8.28811	8.51117	9.00839	8.92543	8.75257	8.66965	8.80441	8.37117	8.25617	8.11765	7.96378	8.65251	8.43629	8.97463	9.02437	8.11295	8.83632	9.38856	9.02521	8.8995	8.84768	8.71454	9.22612	8.83484	8.64171	8.70634	8.90504	9.0609	8.87538	9.3937
ARMC1	6.61894	7.19398	6.81006	6.03378	6.92538	6.423	6.50493	7.02968	7.6326	7.72636	7.54662	7.57203	7.55132	7.56944	7.18491	7.78545	7.91022	7.15158	7.28909	7.07985	7.43036	7.97295	7.77407	7.59054	7.34943	7.57453	7.21253	7.09317	7.2079	6.71978	6.48809	6.47203	7.25558	7.02396	6.89496	6.40207	7.25519	6.98578	7.6474	7.43387	7.72659	7.70889	7.00765	6.69908	7.31124	7.03428	7.71516	7.87812	7.98941
ARMC10	6.2254	6.56395	6.69404	5.5377	6.87696	6.9862	5.83567	6.83364	6.76213	6.9707	6.92157	6.88667	6.91822	6.98127	6.48445	7.1709	6.91824	6.43552	6.72255	6.51445	6.94843	6.95373	6.80131	6.88439	6.86077	6.94345	6.56918	6.44307	6.35067	6.06524	6.8604	7.00307	6.71659	6.7352	5.89012	6.25445	7.24308	7.00689	7.29537	6.94821	6.45009	6.76873	6.02518	6.09973	6.47776	6.63788	7.04692	7.05194	6.24379
ARMC2	5.91875	5.98849	6.37824	6.28674	5.80943	5.45939	5.31385	6.40016	5.94099	6.15155	5.79131	5.79795	5.18332	5.463	5.76376	5.48879	5.98912	6.00197	5.77019	5.25647	5.79912	5.81008	5.44866	5.60188	5.14841	5.79131	5.64915	5.61157	5.57236	5.7727	5.48826	5.77147	5.38147	5.47027	5.49346	5.93042	5.82698	5.70607	5.8917	5.83913	5.84779	5.83864	5.30436	5.75854	5.82031	5.88252	5.38688	5.37668	6.00566
ARMC6	6.55901	6.19001	5.69007	5.3877	5.48794	6.00071	6.27251	6.17666	5.48239	5.81939	6.20169	5.94404	6.10406	5.99165	5.89855	5.82722	5.77153	6.36138	6.19819	6.13646	6.00071	5.39584	6.00831	5.93829	6.25721	6.17829	6.94744	6.35624	6.30526	6.36707	6.4362	5.65575	5.76072	5.75374	6.70429	5.7986	5.85758	5.91495	5.82474	6.10231	5.80786	5.8967	6.15095	5.98467	5.78173	5.7896	5.9889	5.83025	6.45559
ARMC7	6.98765	6.64248	7.05897	7.20555	7.21602	6.92708	7.12647	7.13752	6.2988	6.70851	7.17206	7.04447	6.9227	7.3038	7.00478	6.72868	7.30443	6.85072	7.13767	7.02354	7.18508	6.98974	7.08871	7.19946	6.87065	7.15093	6.82788	7.34828	7.25948	6.32702	6.46901	7.33539	7.14021	7.16504	7.47368	7.41595	6.98493	7.13533	6.78617	6.62488	6.50112	6.63727	7.1123	6.94053	6.41029	6.66069	6.98637	6.74045	6.01513
ARMC8	5.85571	6.14943	6.91198	6.63711	6.83311	6.76279	6.42541	6.46305	7.22593	6.74681	6.25608	6.3519	6.40679	6.38902	6.31477	6.47743	6.71984	6.35142	6.26455	6.08725	6.18282	6.64557	6.61643	6.37443	6.41116	6.34004	6.10995	5.99988	6.14352	6.05481	6.50754	6.09812	6.4572	6.47618	7.00142	6.53877	6.82564	6.35438	6.30414	6.41057	6.37569	6.29835	6.56464	6.41723	6.10656	6.52859	6.66527	6.26636	6.05407
ARMCX2	4.80161	4.89438	4.60663	4.75822	4.78708	4.73375	4.81821	4.86878	5.04414	4.83503	5.52854	5.23901	5.52256	5.50219	5.31438	5.77595	5.90705	5.20025	5.47339	5.02516	5.40219	5.49326	5.97574	5.04138	5.50355	5.22665	4.77616	5.1107	4.75827	5.04227	5.12792	4.73845	5.27173	5.67704	4.80853	4.64438	4.67508	4.42668	5.26143	5.08939	4.84359	5.40278	4.7556	4.81536	4.79162	5.00217	5.25491	5.38877	5.23018
ARMCX3	5.511	5.50332	6.1675	6.56141	6.48366	6.46199	6.30702	6.41106	6.56187	6.24943	5.95681	6.07695	5.80801	6.0764	5.73575	6.23016	6.35433	5.55652	5.75214	5.20091	6.02229	6.36092	6.50037	5.82371	5.78516	6.16456	5.16983	5.63368	5.38972	5.11174	5.69807	6.18249	6.34676	6.66791	5.64265	6.57027	6.22729	5.8576	6.50608	5.64976	5.37254	5.86875	5.76119	6.11006	5.76189	6.15182	6.11797	6.05862	5.17732
ARMCX5	5.39935	5.7633	5.26989	5.21085	5.03454	5.06764	5.13953	5.61502	5.22709	5.84597	5.87935	5.85469	5.81024	6.28237	5.61283	6.2819	6.33374	5.71042	5.45679	5.83232	5.96217	5.85974	6.09759	5.9787	5.71167	6.15391	5.79483	5.42548	5.4348	5.10827	5.79296	5.46552	5.85447	6.17209	5.08686	4.86649	6.0848	5.92418	5.993	5.42333	5.3566	5.60393	5.76934	5.72547	5.50613	5.48908	5.97301	5.85073	5.79998
ARMCX6	6.7897	6.38899	6.91164	7.01751	6.23251	6.42398	7.64962	6.88466	6.59225	6.79758	7.22778	7.24496	7.00241	6.93193	6.87042	7.05974	6.80273	6.83218	6.79239	7.05427	7.19393	6.74004	6.87296	7.00974	7.00961	7.2729	7.07689	7.52926	7.27901	6.98755	7.85842	6.83913	6.96038	7.30939	7.26264	7.30833	7.09419	6.98118	6.71195	6.83708	6.74604	6.81548	7.76092	6.90385	6.54955	6.52519	6.96386	6.69041	7.84379
ARNT	6.91747	6.74238	7.25693	7.18667	7.33532	7.19735	7.08802	6.92116	7.73219	6.99485	6.63538	6.6822	7.02784	6.61944	6.88404	6.89205	7.14898	6.80918	7.03015	6.94284	7.01758	6.90753	7.27277	6.7712	7.09993	6.77537	6.49276	6.70345	6.94205	6.51816	6.44428	7.05376	7.04283	6.96838	7.46585	7.29281	7.4674	7.19241	6.87604	6.81736	6.78548	6.92619	7.1396	6.74207	6.38548	7.00668	6.83414	6.91646	7.80718
ARNTL	7.09845	7.05972	7.5492	6.71825	7.74458	8.01542	6.3598	7.61678	7.63714	7.62505	7.70824	7.79356	7.95515	7.97513	7.92215	7.71701	7.95096	7.87302	7.82734	7.40362	7.28259	7.97437	7.9502	7.8169	7.79705	7.59114	7.15087	7.42858	7.59676	6.93223	7.76233	7.61559	7.67954	7.36836	7.49632	7.44601	7.98565	7.84164	7.66669	7.43283	7.48306	7.42401	7.24257	7.86553	8.02955	8.43818	7.69102	7.63434	7.09796
ARPC1A	8.08104	8.28098	8.88623	8.79967	8.98405	8.9388	8.68636	8.12936	8.39469	8.16356	8.31103	8.18353	8.63404	8.46952	8.16243	8.33662	8.58658	8.50928	8.56051	7.91828	7.52923	8.56511	8.50341	8.3752	8.57641	8.21627	8.12208	7.72764	7.98134	8.0475	8.25811	8.77227	8.54603	9.13611	8.10309	8.74395	9.04987	8.96284	8.36556	8.15636	8.14125	8.34227	8.57329	8.08527	8.01929	8.6027	8.19824	8.17196	7.85284
ARPC1B	9.72589	9.56627	10.7734	11.1347	10.7213	10.7392	10.2608	10.1327	9.68683	9.71438	9.94174	10.1494	9.69379	9.68861	9.79053	9.52114	9.94818	9.45178	9.59401	9.81538	9.49766	9.93861	9.73372	9.93858	9.8443	9.10609	9.10435	9.31118	9.93447	9.42744	10.2169	10.4289	11.1668	10.2134	10.2777	10.4596	10.2724	10.5592	9.98771	10.0416	9.46847	9.16625	10.2048	9.74201	9.53784	9.74891	9.51982	9.35921	10.1291
ARPC2	10.0124	10.147	10.4206	10.5845	10.6259	10.4135	10.2829	10.3777	10.7295	10.1876	10.1629	10.2389	10.0051	10.0986	10.0668	10.0274	9.91852	10.0307	10.0138	9.99712	9.94255	10.3089	9.84926	10.1681	10.1269	10.0053	9.80526	10.0396	10.2792	10.0475	10.2718	10.4185	10.3185	10.3507	10.6342	10.3555	10.5022	10.59	10.1585	10.2111	9.92793	10.0727	10.3566	10.0587	9.59367	10.1847	10.1395	10.0171	9.42384
ARPC3	10.5907	11.3516	11.8435	12.0005	11.9333	11.87	11.5273	11.248	12.0139	10.8987	11.0565	11.1967	10.7693	11.298	10.5591	11.0189	10.8684	11.0213	10.8998	9.9677	9.9811	11.3046	10.4486	11.19	10.7512	10.7235	10.6692	10.2752	10.7317	10.6515	11.3277	11.1736	12.0535	11.9031	11.4203	11.4616	11.8654	11.7996	11.4283	10.7572	10.4187	10.5141	10.501	10.9024	10.6274	11.0599	10.8579	10.4187	9.91017
ARPC4	10.3081	10.2456	10.6824	10.2457	10.2947	10.3974	10.334	9.85742	9.21029	9.37473	9.89913	9.91059	10.1642	10.0522	9.8026	9.766	9.79168	10.1773	10.0657	9.75019	9.58089	9.52271	9.99197	9.98595	9.92072	9.8969	10.1065	9.67554	9.8368	9.73414	10.2174	10.1448	10.4782	9.99838	10.2539	10.4171	10.2367	10.259	9.92255	10.0284	9.69671	9.52799	10.3481	9.76331	9.45554	9.60619	9.75814	9.5269	9.69438
ARPC5	11.0603	11.4153	12.2757	11.7475	12.6699	12.7751	12.054	11.346	12.1215	11.4731	11.2836	11.2621	11.3762	11.6414	11.4832	11.4611	11.4036	11.6135	11.5191	11.5878	11.2074	11.5785	11.705	11.4135	11.3883	11.2873	10.9453	10.8845	11.1175	10.8027	12.0924	11.9329	11.9563	12.0418	11.4331	11.909	12.9013	12.8266	11.9422	11.5472	11.5218	11.8175	12.0719	11.8774	11.4228	12.1449	12.0719	11.6973	11.0513
ARPC5L	6.48442	7.1318	7.26585	8.08888	6.95138	6.2928	7.27227	7.09726	7.66591	7.40826	7.58294	7.54097	7.32928	7.49284	6.94816	7.33747	7.26098	6.97072	6.89458	7.14097	7.41687	7.58812	7.63096	7.66092	7.10627	7.22631	6.9533	7.11337	7.51042	6.84837	6.93652	7.24927	7.71645	7.58353	7.10959	7.82715	7.62339	7.32687	7.2971	7.30628	7.31595	7.00309	7.88952	6.71311	6.42119	6.68075	7.17502	7.38016	7.42023
ARRB1	7.79265	7.94733	7.54555	6.90637	7.23671	6.83358	7.28738	7.44408	6.42972	7.47851	8.32691	8.49054	8.00204	8.01191	8.07383	8.04395	8.48531	7.81596	8.22998	7.87679	8.23	8.36443	8.43074	8.24476	8.26109	7.88285	7.62301	7.94646	8.40541	7.92751	8.12139	7.62263	7.30742	7.17575	8.14354	7.11049	7.40204	7.57914	7.92115	8.53661	8.90035	7.91453	8.03911	7.57448	7.47789	7.48496	7.59107	7.58071	7.78746
ARRB2	8.52659	8.73468	9.10294	8.6821	8.93749	9.29459	8.41844	8.08778	8.2394	8.06534	8.4484	8.4799	8.67994	8.51173	8.74073	8.19966	8.39207	8.64574	8.60928	8.14757	7.13266	8.47861	8.4799	8.4799	8.52855	8.27169	8.16442	7.98254	8.04188	8.06448	8.1861	9.11194	8.6575	8.19784	8.81799	8.8016	9.21207	8.94915	7.92976	8.19643	8.03098	8.03566	8.60216	8.64785	8.77338	8.44632	8.07721	7.94631	7.56566
ARRDC1	6.1496	6.13069	6.54888	6.33434	6.98989	6.31087	6.10544	6.57291	4.9655	5.54499	6.56424	6.54444	6.09327	6.22642	6.06381	6.12403	5.79519	6.40869	6.4188	6.07836	6.3657	6.26786	6.0666	6.2231	6.14237	6.05617	6.25622	6.10345	6.61997	6.05291	6.12765	6.75749	6.61319	6.21129	6.00261	6.02726	6.1377	6.15932	6.00478	6.35732	6.16042	5.7952	6.03039	6.34469	6.0317	6.14794	5.95736	6.00955	5.53644
ARRDC2	6.63147	6.17185	7.01152	5.81523	6.2031	6.35246	6.11197	6.12973	6.08742	6.30436	7.15157	7.11243	6.94468	6.9253	6.97475	7.04887	7.04547	7.04708	6.96989	6.99565	6.49768	7.20348	7.05343	7.09801	7.04716	7.02748	6.87111	6.82458	6.63074	6.13657	6.32949	7.46572	6.50076	6.3125	7.46162	6.56721	6.26589	6.56349	6.39077	6.52117	6.5025	6.64087	6.51177	6.47408	6.37617	6.5149	6.33428	6.60741	7.26917
ARRDC3	6.57449	7.05975	7.52122	5.87116	7.64041	7.1078	6.73261	7.56733	8.19651	7.65112	7.6107	7.82294	7.55705	7.85917	7.87586	7.93192	7.76348	7.37761	7.71461	7.28588	7.52223	8.31533	7.72771	7.6178	7.55489	8.15461	7.68464	7.08037	7.06856	6.65628	8.11024	7.76188	7.0566	7.14745	7.26723	7.53579	7.6714	7.51097	7.53386	7.59121	7.61072	7.47378	7.72631	8.07257	8.68545	9.77546	7.31818	7.10658	7.48483
ARRDC4	6.28444	7.02787	6.77746	5.83673	8.62805	6.66595	5.78787	7.65381	7.93301	7.05826	6.23411	6.46795	6.04919	6.54665	6.01009	5.94182	6.66953	5.80513	5.68252	6.0514	6.06932	6.87522	6.77466	7.11087	6.39636	6.95025	6.67748	5.95871	6.66012	5.96095	6.18596	8.50666	6.87525	6.83722	5.91378	6.26993	8.76022	9.10074	6.38454	6.23704	6.30157	6.39151	6.34205	6.5777	6.65347	6.86359	6.61853	6.62608	6.12199
ARSA	7.09615	6.92853	7.11238	7.30092	7.02996	7.21538	6.81986	6.67058	5.78394	6.72354	7.11596	7.6796	6.92809	6.62874	7.03595	6.34625	6.64737	7.28324	7.28137	6.85769	6.96865	6.66211	6.83712	6.79193	6.74133	6.78602	6.67411	7.24264	7.12546	7.42827	6.27313	7.07456	6.73932	6.76541	7.01124	6.76854	6.90052	7.22952	7.16308	6.79328	6.83691	6.73187	7.20669	7.27445	7.00601	7.23952	6.62817	6.44721	6.55864
ARSB	6.25361	6.15854	5.65912	6.16695	6.57312	7.14156	6.40652	5.93244	5.704	6.17505	6.17639	6.13545	6.50921	6.26059	6.10753	5.97967	5.98905	5.94522	6.14686	6.24082	6.00783	6.2636	5.85219	6.3445	5.68558	5.73273	5.92692	5.85691	6.20029	6.11502	5.7177	6.14299	6.00159	6.43071	5.82379	5.87015	6.59079	6.53965	6.14418	6.21347	5.76241	5.83528	5.78447	7.20099	6.07626	6.36696	6.35308	6.47939	6.18587
ARSD	6.99594	6.99146	7.49726	7.67984	7.78571	7.35501	7.25806	7.07063	7.68679	7.07738	7.1236	7.32803	6.61614	6.69269	7.07279	6.57868	6.99509	7.04971	7.14271	6.90519	6.92104	6.47476	6.22071	6.5534	6.57812	6.72344	6.91615	6.89099	6.97005	7.05965	7.28815	7.28317	7.09579	7.12918	7.05831	6.89121	7.18006	7.11449	6.90462	6.74747	6.53868	6.68575	7.01478	6.72409	7.20713	6.8925	6.75299	7.12422	6.63211
ARSG	6.19755	6.34104	6.49737	6.01384	7.49156	6.63643	5.82065	6.72314	6.43056	6.71431	7.0017	7.9297	7.20667	7.08147	6.95898	6.75752	6.90545	6.91689	7.02202	6.58381	7.30849	7.68266	6.91199	6.93862	7.02423	7.03366	6.68054	6.78662	7.55027	6.71097	6.06791	7.45697	6.57807	6.47014	7.3812	6.75423	7.20388	6.88233	7.05944	6.60853	6.63372	6.85433	6.26235	7.1883	7.17477	8.64295	6.65476	6.51507	6.7368
ARSK	5.62095	5.35661	5.2988	5.08066	5.03501	4.94105	5.34259	5.30651	5.78186	5.58094	6.06432	5.9784	5.47654	5.69803	5.9031	5.70771	5.52838	5.41361	5.43637	6.39427	5.60298	5.60003	5.43017	5.55252	5.82571	5.64403	5.88811	5.64014	5.53569	5.78965	6.02004	5.12701	5.26253	4.97331	5.24368	5.4573	5.72598	5.51719	5.45411	5.7161	5.83629	5.29938	5.45099	5.52588	5.85527	5.3089	5.78541	5.68011	5.44824
ART1	5.96369	5.75911	5.09323	5.76121	5.3305	5.58539	5.7912	5.25965	4.7131	5.15658	5.62146	5.30756	5.41143	5.37944	4.98898	5.33774	4.83019	5.25999	5.53497	5.72932	5.61185	4.64741	5.02001	5.45902	4.83689	5.50872	5.81689	5.83758	5.83516	5.53497	5.11569	5.57416	5.37727	5.36949	5.91188	5.21118	5.41158	5.28355	5.23671	5.18864	5.51914	5.35364	5.2084	5.54417	5.31821	5.25191	5.45822	5.12708	6.56844
ARV1	6.85489	6.84025	6.35967	5.76791	6.46447	6.42864	6.09968	6.07808	7.15132	6.72781	7.03871	6.25929	6.71116	6.81984	6.72289	6.99882	6.40961	6.04836	6.39672	6.7044	6.33095	6.5053	6.54477	6.6248	7.01701	6.97784	6.07355	6.34344	6.60166	5.95331	6.37405	6.08147	6.6842	7.15173	6.26682	6.26404	6.77998	6.77023	6.81367	6.35025	6.41567	6.84625	5.90321	6.53839	6.63789	6.93766	6.71617	6.76969	7.12838
ASAH1	6.96618	7.70578	8.18549	8.01107	9.25256	8.56904	7.99869	8.19926	8.84634	8.64938	7.30324	7.75367	7.57137	8.18262	7.93431	8.27713	7.86071	7.79393	7.75585	7.24793	7.44759	8.08112	7.95468	7.78281	7.92398	7.89211	7.40477	6.99385	7.48947	6.91827	7.68354	8.72559	7.82592	8.10064	8.22178	7.97887	8.10864	8.24571	7.83407	7.59408	7.2923	7.59857	7.44405	7.51487	7.47068	8.01043	7.25061	7.39642	7.63497
ASB1	7.08152	7.17978	7.26153	7.07872	7.78993	6.77912	6.64218	7.0464	6.81301	6.3882	7.5129	7.28201	7.72135	7.35514	6.98225	6.94937	7.35375	6.33854	7.08551	6.41127	7.17356	7.48593	7.37137	6.9467	7.07035	6.7837	6.90603	6.7751	7.23965	7.1655	6.49257	7.1688	7.85457	7.22773	6.92819	7.39023	6.97352	7.40234	7.27181	7.51467	7.41334	7.75301	6.97692	6.82424	6.66748	6.74039	7.18458	7.60171	6.9147
ASB13	5.49701	5.5194	5.03502	4.76646	5.41424	5.04068	5.18573	5.45079	4.95322	5.65232	5.89905	6.002	5.80315	5.92285	5.94151	5.8771	5.67975	5.55077	5.62014	6.05165	5.96256	5.83086	5.92771	5.72728	6.02401	5.99968	6.03591	6.03068	6.05132	5.43563	4.97767	5.30647	5.56915	5.71976	5.12262	4.93002	5.2581	5.59304	5.85786	5.43233	5.31716	6.01299	5.22719	5.10352	5.29986	5.72462	5.54716	5.56276	5.27646
ASB6	6.17945	6.53943	6.94688	7.00013	6.45089	6.45215	6.36906	6.58217	6.19979	6.37999	7.39665	7.21309	6.77436	6.81646	6.77583	6.97973	6.88141	6.65888	6.73072	6.57778	6.69369	7.26393	6.57723	7.11575	7.01228	6.83851	6.44255	6.89155	6.93486	6.45283	6.45422	7.07457	6.88994	6.46044	6.06338	6.29966	6.26137	6.47489	6.71762	6.64281	6.54075	6.66513	6.55963	6.84739	6.20198	6.76299	6.6417	6.37686	5.98695
ASB7	5.74308	6.29355	6.84701	6.99192	6.87252	7.1389	6.61742	6.53051	7.69785	6.62373	6.30887	6.22486	6.19524	6.38303	6.2389	6.16784	6.2565	6.19522	6.02256	6.20124	6.18371	6.47222	6.37675	6.26473	6.15611	6.00067	6.17471	6.34583	6.44634	5.60969	6.12121	7.31784	6.70429	6.80611	5.75849	6.95409	6.36577	6.92836	6.64246	6.50242	6.00716	6.23189	6.70717	6.43123	7.06598	6.32578	6.59131	6.09847	5.94146
ASB8	8.45841	8.45163	8.95558	8.81061	8.78811	9.07438	8.33952	8.50074	9.02563	8.40275	8.77915	8.75624	8.74797	8.57709	8.67749	8.6475	8.757	8.59842	8.73027	8.71264	8.17102	9.02835	8.55279	8.78341	8.5882	8.46236	8.25136	8.14536	8.43335	8.281	8.75672	8.91216	8.82947	8.89793	9.07639	8.86117	9.13761	9.13404	8.55371	8.71999	8.72842	8.6974	8.81579	8.88984	8.61928	8.81175	8.60336	8.68312	8.89732
ASCC1	7.06749	7.05961	7.14629	7.4013	7.97927	7.67721	7.57052	7.47789	8.36491	7.37848	7.65403	7.41985	7.44617	7.67521	7.16354	7.46557	7.752	7.38492	7.36402	7.28533	7.25144	7.99861	7.68338	7.66546	7.49871	7.32392	6.9698	7.02694	7.40246	7.31846	6.88756	7.50059	7.61313	7.5671	7.43636	7.45955	7.7944	7.90937	7.30407	7.56985	7.62383	7.43081	7.58005	7.42214	7.15753	7.30818	7.36411	7.33543	7.49776
ASCC2	11.4996	11.6606	10.7772	9.82683	8.9642	11.5295	11.7922	10.4423	7.38062	11.5739	11.0375	10.6778	11.3501	10.7842	11.3898	11.0914	11.104	11.5747	11.6606	11.0748	10.0304	9.82003	10.9383	10.3198	11.2161	12.1353	12.9404	10.7706	9.79169	10.48	11.9309	9.57898	10.5053	9.09073	12.0899	11.6714	9.44381	9.42097	10.5464	11.0842	11.1924	11.5639	12.0287	11.6572	11.4295	10.365	11.1574	10.8778	10.0414
ASCC3	6.15876	6.60482	6.12335	5.75518	6.1368	6.19318	6.08885	5.9412	6.52554	6.75467	6.29758	5.98829	6.67203	6.49546	6.34833	6.6754	7.08369	6.32374	6.33952	5.95751	6.32024	6.82697	6.90867	6.56495	6.54239	6.55633	6.15522	5.85552	6.0821	6.39951	6.04497	5.89868	6.14012	6.37638	6.25928	5.87858	6.43908	6.12706	6.74253	6.29917	6.43958	6.6719	6.1515	6.17856	5.9245	6.3674	6.97015	7.27634	6.42243
ASCL2	7.08445	7.28183	6.59249	5.92793	6.14505	6.83604	5.89907	7.15426	5.8934	6.634	7.60631	7.38	7.03269	6.51675	6.79343	6.80007	6.8466	6.69416	7.5601	6.53117	6.78126	6.88581	7.58789	6.84817	7.91973	6.65436	7.27147	7.24234	7.37277	7.01093	7.35387	6.74995	6.51436	6.96658	7.1256	5.99644	6.23982	6.59122	6.51485	7.34244	7.77168	6.86453	5.85495	7.16864	6.42375	6.44109	6.57044	6.69893	7.88056
ASF1A	6.75338	7.26912	7.05245	5.80913	6.76151	6.49526	6.89412	7.06305	7.62633	7.55458	7.74269	7.12751	7.84909	8.13557	7.21486	7.99857	8.02375	6.97868	7.31772	7.36871	7.4711	8.15881	7.76078	7.60571	7.64151	8.16118	7.30155	6.86811	6.61863	6.67983	7.46329	6.54778	6.71119	7.37845	6.82929	6.88482	6.99511	6.55459	7.37095	7.12633	7.27116	7.18604	7.04968	6.95403	7.40737	7.18088	7.56605	7.53387	7.42144
ASF1B	5.81744	6.36964	6.27591	5.51746	6.84567	6.1161	6.33659	6.03596	5.7096	7.09658	6.90486	7.14106	6.82225	7.22546	6.85284	6.95057	6.83071	6.54725	6.93727	6.6371	6.7076	7.73493	7.3087	6.93326	6.76093	6.8436	6.22558	7.30582	7.17555	6.84729	6.60975	8.43796	6.44445	6.40464	6.62904	6.2589	6.38051	6.93589	6.68215	7.25962	7.28079	6.9306	6.36801	7.01217	6.02422	7.45292	6.35709	6.55043	5.88561
ASGR1	8.49093	8.64432	8.47608	6.19246	7.91192	6.56706	7.29606	8.6657	5.75746	8.61425	7.13616	7.8866	6.99151	7.09223	7.4256	7.40487	7.02625	6.86306	7.35346	7.0808	7.75117	6.86859	7.10061	7.66229	7.63872	7.08301	7.36681	7.67803	8.37408	7.19714	7.6924	6.44495	7.99479	7.36918	8.00275	7.08156	7.02169	7.11544	8.60527	8.41317	8.55044	8.64192	6.64287	7.2145	7.20512	6.44739	7.93466	8.09754	5.46287
ASGR2	8.92911	9.08768	9.06278	6.59759	8.63093	7.24526	7.90918	8.5099	6.46589	8.21123	6.87914	7.28971	6.83865	6.50685	6.93522	6.60414	6.73742	7.12498	6.66449	6.78557	7.27427	6.30527	6.84098	6.77838	6.79227	7.04318	6.91464	7.0071	7.09097	6.55972	6.97764	6.17139	7.65989	6.88276	6.73108	7.26943	6.71043	6.8398	8.04303	7.09733	7.12625	7.83879	6.88632	6.47224	6.76493	6.28775	8.07841	8.2515	5.31272
ASH2L	8.45756	8.5653	8.72359	8.93428	9.2468	9.51052	9.11709	8.60218	8.906	8.85367	8.41501	8.48511	8.91818	8.66942	8.84922	8.72401	8.79974	8.70231	8.68813	8.66308	8.57281	8.76618	9.10666	8.82404	8.93379	8.55617	8.78401	8.39039	8.31591	8.13252	8.44228	8.62544	8.75406	8.89215	8.35306	8.75086	8.6781	8.52778	8.31243	8.38158	8.18671	8.25788	8.61037	8.7671	8.75461	8.67965	8.45311	8.45271	8.2639
ASL	5.48618	5.70426	5.96104	6.09307	6.17983	6.00245	6.23623	5.55202	5.24081	5.80534	6.05367	6.07721	5.48046	5.60055	5.46131	5.85451	6.02521	5.34091	5.68329	5.62937	5.92847	6.13115	5.99915	6.25779	6.23335	5.50308	5.66185	5.70919	6.15654	5.8808	5.22332	5.65992	5.71344	5.72341	5.17212	6.86353	5.78734	5.70795	5.75948	5.83632	5.76165	5.72322	5.76604	6.11671	6.33598	6.12169	5.38806	5.7845	5.33297
ASMTL	6.47651	6.46946	6.42739	6.77263	7.26808	6.42744	6.31796	5.94839	5.51973	6.39843	7.08854	6.93595	7.07577	6.79302	6.77625	6.69177	7.06721	6.48246	6.91491	7.0999	6.62286	7.10999	7.00698	6.97475	6.93548	6.73157	6.67735	6.67852	6.73078	6.74896	6.6603	7.05921	7.04615	6.90392	6.45068	6.75959	6.56542	6.74851	6.53748	6.61006	6.46553	6.48447	6.80576	6.23379	6.5942	6.69119	6.36543	6.52897	6.18397
ASNA1	6.58992	6.61628	6.3063	5.89535	6.4007	6.72445	6.25673	5.72764	5.52032	6.08942	6.69701	6.42432	6.74692	6.57768	6.36419	6.61782	6.42518	6.29137	6.52476	6.50041	5.51824	6.31988	6.55174	6.57154	6.68597	6.37221	6.7747	6.1107	6.14518	6.35268	6.33351	6.95732	6.44309	6.6658	8.33759	6.18833	6.31701	6.52875	6.09624	5.91688	6.50099	6.35114	6.2582	6.296	5.88404	5.95324	6.25461	6.48934	6.30637
ASNS	6.21338	6.34621	6.35133	6.99184	6.24205	6.07555	6.07953	6.13272	6.78982	6.62985	6.64988	6.63194	6.85887	6.62432	6.58341	6.59826	6.87586	6.19936	6.46491	6.51012	6.27851	7.00527	6.92709	6.45856	6.67291	6.17378	6.13973	6.1755	6.52047	5.69218	5.89338	6.43122	6.42944	6.68442	6.29484	6.63398	6.30148	6.53907	6.23962	6.15031	6.41995	6.36461	6.37195	6.31482	5.92143	6.41294	6.69906	6.87735	6.52247
ASNSD1	6.83367	7.51297	8.11031	8.05585	8.03348	7.82464	7.37256	8.11772	8.50402	8.33066	7.95463	8.00365	7.49787	8.04308	7.88109	8.37653	7.99022	7.30439	7.21312	7.49806	7.95304	8.47965	7.82129	7.95027	8.03914	8.39137	7.38041	7.65891	7.57834	6.7186	7.61252	7.75589	7.70261	8.24237	7.36282	7.56498	7.83606	7.85279	8.37356	7.96904	7.66184	8.33877	7.92938	8.02441	7.75414	8.21261	8.09232	7.88472	7.7378
ASPH	5.84789	6.08185	6.89207	7.31449	7.63544	6.79505	7.09981	6.85674	7.90338	5.93798	5.56822	5.76664	5.64989	5.81197	5.87784	5.92085	5.74117	5.72743	5.66873	5.70206	5.76659	6.08361	5.68162	5.73286	5.56354	5.82522	5.60946	5.7065	5.67592	5.54916	5.71288	6.65565	6.4146	6.59938	6.45822	7.12827	6.96228	6.86256	5.69341	5.77907	5.82843	5.76403	6.29053	6.10394	5.31496	6.571	5.91042	5.67943	5.66431
ASPHD2	6.11193	6.52551	6.81003	6.38269	7.03104	9.20166	6.18673	6.85159	6.99336	6.76968	6.66897	6.78856	6.96843	6.78731	6.59496	6.60079	6.56445	6.70123	6.54921	6.31649	6.56365	6.83706	6.95707	6.58292	6.8922	6.07908	5.86935	6.52161	6.74001	5.27465	5.47727	6.52239	6.79163	6.54806	7.27567	6.46493	6.41815	6.43631	6.4533	6.71523	6.32882	6.49502	6.16116	6.03052	6.02794	5.94628	6.4749	6.75115	5.42343
ASPM	5.46435	5.59436	5.92548	5.77242	7.22309	5.70957	6.41036	5.55683	9.122	6.22989	5.38735	5.36245	5.26215	5.35358	5.33346	5.45883	5.28816	5.22468	5.42291	5.54284	5.54458	5.39771	5.46251	5.43246	5.32178	5.51241	5.50344	5.53154	5.45046	5.61652	5.34419	6.09022	5.45277	5.66319	5.17874	5.57583	5.65432	5.4306	4.81236	5.25596	5.13383	5.78064	5.5357	5.57171	5.38894	5.46225	6.1235	6.26497	4.74422
ASPRV1	6.70048	6.6356	5.31042	5.94883	6.16427	5.94794	5.51903	7.50255	5.0026	6.52017	6.65867	7.78933	7.08864	6.89183	7.83257	6.72576	6.364	7.7678	7.64754	6.83638	6.31937	7.72262	6.69029	6.47619	7.00616	6.3827	5.96153	7.47214	7.16139	7.21155	6.34868	6.07858	5.96924	5.85332	6.1286	6.11759	6.06449	5.97727	6.45472	6.46766	6.15688	5.96852	5.70843	9.75638	8.0888	8.17903	6.12263	6.26703	5.69459
ASPSCR1	6.60152	6.82439	5.75509	5.71286	6.07724	5.99426	6.48354	6.2392	5.43358	6.25821	6.67989	6.91481	6.66989	6.75314	6.56454	6.58243	6.79484	6.6716	6.75961	6.38562	6.54461	6.93337	6.81454	6.71264	6.46219	6.65249	5.92061	6.40482	6.87731	6.4473	6.39353	6.08705	6.44009	6.21402	6.5577	6.12382	5.98286	6.17377	6.72537	6.70115	6.66594	6.48896	5.99389	6.05102	6.10392	6.12713	6.46812	6.46174	6.04088
ASRGL1	5.50615	5.40695	5.36427	4.86955	5.40235	5.09359	5.41427	5.4014	4.76237	5.71704	5.53963	6.07724	5.42403	5.52348	5.62527	5.77911	5.25295	5.00098	5.88914	6.04977	5.54526	6.17806	5.73808	5.96426	5.85214	5.84697	5.4998	5.57517	5.75561	5.57243	5.56337	5.65055	5.50933	5.55305	5.47136	5.43085	5.49785	5.50687	5.76749	5.53053	5.78568	5.50136	5.91733	5.48659	5.24956	5.83614	5.71655	5.92799	4.78767
ASS1	6.74669	6.47368	5.48876	6.16772	6.17327	6.13199	6.20394	5.90847	5.53138	5.83099	6.48561	5.94884	6.39093	6.27345	6.63311	6.1497	6.24951	6.03814	6.1497	6.38465	6.40039	6.16441	6.26724	6.3352	6.46352	6.08117	6.14029	6.61034	6.32814	5.84818	6.09644	6.39526	6.28487	6.42321	6.47702	6.26998	5.91721	6.27621	6.0368	6.0386	5.9477	5.97397	6.72834	5.95563	6.16625	5.83956	6.1441	6.12231	5.91083
ASTE1	6.45246	6.57249	6.41697	6.47229	6.6123	6.14229	5.9021	7.10366	7.29794	6.74496	7.51202	7.56321	7.22574	7.19735	7.06102	7.04514	7.14215	6.70223	7.01899	7.19306	7.46555	7.42789	7.02971	7.24716	7.34704	6.89034	6.76979	7.39456	7.21777	6.81929	7.50396	7.17311	7.02913	7.90908	7.64047	7.15312	7.34045	8.23964	7.09321	6.92273	7.49018	7.42499	6.66637	7.09282	6.86837	7.58092	6.78206	7.00149	7.31346
ASXL1	6.69033	6.93031	6.43012	6.64431	6.39001	6.42121	6.4079	6.62295	6.4676	6.79771	7.08349	6.90365	7.13102	7.0664	6.87596	7.18971	7.43793	6.93813	7.03462	6.97046	6.76529	7.2933	7.31725	7.13109	7.19252	6.85372	6.74062	6.88984	6.87867	6.71528	6.69279	6.44506	6.9887	6.80884	6.52356	6.80557	6.63496	6.59457	6.76089	6.78412	6.82392	6.91947	6.93036	6.66273	6.21632	6.63274	6.70745	6.95186	6.81931
ASXL2	8.52334	8.61298	8.82807	9.02121	9.05621	8.60217	8.45541	8.83112	9.21602	8.72071	8.26491	8.37315	8.63999	8.51871	8.46671	8.53928	8.89107	8.5679	8.2794	8.6261	8.11071	8.95215	8.72966	8.67218	8.66726	8.08619	7.82352	8.16833	8.21967	8.18638	7.98299	8.1907	8.40078	8.20333	8.50744	9.1415	8.5916	8.49172	8.69859	8.7804	8.64024	8.748	8.1829	8.55803	8.45387	8.76322	8.77848	8.77848	7.766
ATAD1	6.23033	6.6917	6.77287	6.63923	6.89812	6.88154	6.59915	6.91126	7.56449	6.94546	6.8898	6.78619	6.94411	7.1611	6.67037	7.2207	7.473	6.59746	6.7912	6.55478	6.75837	7.3747	7.31724	6.9658	6.90594	7.15159	6.6601	6.33231	6.45768	6.05555	6.52108	6.87842	6.7135	7.07035	6.56961	6.66665	7.42576	7.03701	6.90385	6.66738	6.53028	6.81631	6.82206	6.75791	6.83891	7.1191	6.98848	6.94096	7.59328
ATAD2	5.13234	5.56975	5.85049	5.73797	6.06238	5.29562	6.40855	5.6288	7.61774	6.56942	5.57301	5.52078	5.748	5.7693	5.46879	6.07794	6.39969	5.48744	5.54386	5.54098	5.68894	6.21457	6.22609	5.88454	5.7157	5.86847	5.72549	5.44691	5.46726	5.49263	6.01961	5.68384	5.69423	5.88676	5.72248	5.60478	5.24023	5.37907	5.79656	5.41564	5.4199	5.94792	5.53972	5.82607	5.74057	6.30854	6.1117	6.09439	5.39865
ATAD3A	6.59114	6.42054	5.75148	6.39292	5.49046	6.0181	6.12321	6.0857	5.42953	6.15189	6.52046	6.26165	6.41982	6.12321	6.3681	6.15347	6.10677	6.29053	6.31551	6.23005	6.73019	5.75706	6.13918	6.33645	6.20354	6.49904	6.49805	6.76215	6.52771	5.42264	5.76307	6.253	6.27139	6.11835	5.98794	6.14582	5.67857	5.97486	6.30058	6.29057	5.89857	6.40598	5.66727	5.84928	5.89267	5.64256	6.33757	6.42423	5.68159
ATE1	5.50414	5.86376	6.23055	6.60201	6.00756	5.98905	6.51077	6.06854	6.47151	6.1348	5.77392	5.72607	5.7039	5.73966	5.74003	5.59333	5.99318	5.49801	5.61367	5.72563	6.14957	5.95513	5.92319	5.7433	5.71967	6.00848	5.79829	5.95624	5.72095	5.51687	5.7121	5.81863	6.24185	5.87681	5.98579	5.96026	6.00081	5.61253	5.96992	6.02885	5.97521	5.81974	5.87243	6.08295	5.96143	5.98085	6.1292	5.78595	5.73113
ATF1	5.85318	6.39047	6.76385	6.82679	7.14559	6.96092	6.55713	6.70258	7.241	6.83566	6.93312	6.862	6.86177	7.24782	6.62228	7.17932	7.30907	6.6053	6.61681	6.21116	6.65142	7.40727	7.27447	6.66643	6.84794	7.33977	6.23697	6.17284	6.03257	5.92653	7.264	6.71335	7.17109	7.32299	6.1008	6.34314	7.46723	7.4053	7.1885	6.65504	6.47678	6.97361	7.0472	6.69317	6.55142	6.6253	6.93276	7.31742	7.4602
ATF2	5.88105	6.60421	6.67322	6.81228	7.10713	7.02326	6.63105	6.83647	7.4186	6.95375	6.71708	6.64422	6.56039	6.89066	6.25759	6.92109	6.93386	6.235	6.41068	6.40427	6.55913	7.00686	6.99469	6.55303	6.67997	6.76266	6.72866	6.29361	5.79007	5.67935	7.03757	6.49525	6.68237	6.70939	6.13517	6.54648	6.71483	6.80524	6.65804	6.65598	6.99408	6.75038	6.94975	6.68787	6.28418	6.94091	7.06103	6.36619	7.88819
ATF3	6.06194	5.64468	5.46786	6.08576	5.3871	6.67629	6.06644	5.11114	5.05573	5.45115	5.98724	5.22918	5.59247	5.58307	5.58688	5.12487	5.10103	5.56268	5.74694	5.83346	5.96013	5.09408	5.13233	5.60479	5.33861	5.59767	5.23162	5.85003	5.79082	5.56002	5.10064	5.51229	5.11832	5.15582	4.91065	5.23138	5.32895	5.59807	5.30094	5.79521	5.69994	5.13129	5.40055	7.07828	5.8027	4.96226	5.30145	5.30425	5.18743
ATF4	8.0028	8.67486	8.84203	9.03118	8.41389	8.8451	9.0389	8.45133	8.54133	8.63082	8.7454	9.01992	8.8972	8.5816	8.39783	9.04411	8.66391	8.69046	8.62869	8.46004	8.79665	9.30337	8.64831	9.09668	8.91544	9.07961	8.40843	8.32141	8.68149	8.19556	8.78802	8.5035	8.66804	8.63505	8.51813	8.63584	8.69168	8.73831	8.74885	8.90293	8.90727	8.7934	9.13051	9.10005	8.69803	8.65763	8.99277	8.98564	9.5884
ATF5	7.25621	7.12079	6.71851	6.36694	5.96923	6.44916	7.17889	6.60378	5.5489	6.22622	6.26001	6.48941	6.45702	6.14506	6.48251	6.3368	6.21335	6.7182	6.62145	6.70052	6.69281	5.57662	6.33125	6.06582	6.25836	6.60669	7.21772	6.97025	6.88723	7.14302	6.72595	6.25868	6.24142	6.12403	6.93429	6.26525	6.20439	6.03546	6.39456	6.7502	6.5494	6.25497	8.72061	5.94576	6.15534	6.09534	7.63221	7.37542	5.76659
ATF6	8.90692	8.94931	9.65817	9.11846	9.9407	9.75244	7.90961	9.21851	9.67999	8.49971	8.70075	8.67756	8.95961	8.63163	9.14011	8.81949	8.89639	9.05661	8.72001	9.18765	8.54365	9.05941	8.93284	9.14367	8.99793	8.58738	8.09144	8.94553	9.31401	8.51135	8.78116	9.60165	9.05272	9.21221	9.25208	9.29012	9.63614	9.65762	8.96171	8.80733	8.62832	8.4859	8.85054	8.99311	9.02039	9.07329	8.42127	8.69372	7.84823
ATF7IP	6.87341	6.86571	6.86157	6.94731	7.25636	6.54311	6.20589	7.34541	7.57115	6.97554	7.25673	7.49259	7.41154	7.1672	7.44648	6.83678	7.40128	7.20092	7.14804	7.66787	7.33333	7.51021	7.46507	7.46668	7.36114	6.70819	6.65675	7.11441	7.6196	6.94384	7.16477	7.34738	6.84284	7.22066	8.00206	7.52781	6.98391	7.40367	7.08585	6.99474	6.54454	6.78066	6.6125	7.2981	7.53835	7.63543	7.43786	7.14206	7.26132
ATF7IP2	5.91484	5.97332	5.70949	5.63706	5.3683	5.24563	5.7021	5.19599	5.99646	6.02673	7.07821	6.52754	6.24689	6.55702	6.35176	7.02981	6.65757	6.47576	5.76695	6.43784	6.75234	7.01986	6.63975	6.65614	6.68585	7.0654	6.31674	5.96772	6.29863	6.27743	5.6935	5.3304	6.40442	5.88286	5.7539	5.68102	6.13931	5.53537	6.48841	6.46608	7.00218	7.21683	5.20212	5.13391	6.02943	6.18476	6.11564	6.45615	7.31047
ATG10	6.34173	6.61129	6.79535	6.93278	6.73525	7.26974	6.90771	6.18724	7.78443	6.41777	6.12422	6.28614	6.44834	6.36435	6.32913	6.50363	6.25097	6.05675	6.44185	6.55458	6.32851	6.68701	6.54075	6.49251	6.31134	6.39555	6.51081	6.13982	6.54593	6.72026	6.51811	7.2906	6.36258	6.49428	6.57098	6.51051	6.6223	6.75657	6.52865	6.7491	6.9757	6.4862	6.89884	6.71791	7.81823	6.77866	6.08853	6.30778	6.61346
ATG12	7.04295	7.45971	7.73446	7.525	7.90402	7.57224	7.27539	7.6528	8.60588	7.70786	7.40403	7.37308	7.32755	7.43163	7.16588	7.56768	7.33111	7.20351	7.04456	7.35251	7.0604	7.76085	7.34948	7.27918	7.29256	7.35592	7.04332	6.94753	6.76324	6.51595	7.05311	8.16277	7.24939	7.40883	7.19515	7.03693	7.41773	7.47939	7.23465	7.56606	7.80392	7.29499	7.65796	7.48612	7.63497	7.41023	7.13007	7.15162	7.45812
ATG16L1	7.30928	7.21244	6.61932	6.63281	6.93657	6.79931	6.69538	6.80819	6.57063	6.82264	7.23362	6.87578	7.4291	7.30281	7.32859	7.33444	7.46176	7.5034	7.46853	7.37013	6.83397	7.31469	7.65567	7.24785	7.5455	7.03979	7.33701	7.27558	6.83681	7.28464	7.13223	7.03071	6.96376	6.9699	6.63503	6.84546	7.38293	7.35865	7.35063	7.17044	6.93752	7.13623	6.51426	6.98053	7.22203	7.35949	7.0034	7.13672	8.07517
ATG16L2	8.53178	7.9485	8.46489	8.08816	9.15622	8.36028	6.82707	8.8706	7.1807	8.39485	8.80922	9.37056	9.06461	9.07316	9.45456	9.04927	8.78222	9.3568	9.01165	9.49844	8.41685	9.32078	8.95801	9.12046	9.02225	8.56342	8.31055	9.12173	9.63814	8.6401	7.93513	9.40661	8.6449	7.90037	8.32089	8.26644	8.12751	8.28114	8.77547	8.539	8.6354	8.59833	7.35028	8.92355	9.30095	9.69232	8.05226	8.52453	7.6256
ATG2A	6.66019	6.76348	6.69372	7.4916	7.05476	7.10365	6.75918	7.05012	6.75912	7.37137	7.45544	7.92637	7.69774	7.48108	7.66771	7.12887	7.72404	7.31446	7.33898	7.49662	8.26028	7.94478	8.04329	7.51985	7.81348	7.51872	7.18758	7.94497	8.17596	7.45201	6.95324	7.79989	7.28203	6.91397	7.51813	7.45121	6.95998	7.19913	7.25571	7.29835	7.45621	7.50692	7.27068	7.49477	7.12274	7.88604	6.89495	7.08504	6.31389
ATG2B	5.74627	6.0019	6.38731	5.79139	6.21171	5.91098	5.76088	6.3966	6.86349	6.32976	5.96885	6.23782	6.07831	6.23098	6.05393	6.15546	6.49177	6.07631	6.1078	6.11772	6.20054	6.54518	6.57825	6.15684	6.25494	5.9109	6.07351	5.98673	6.0467	5.4957	5.98087	5.87585	6.02262	5.91604	5.95596	5.9548	6.19391	6.08469	6.04317	5.92932	6.15195	6.00961	6.46306	6.46604	5.76542	6.36982	6.06307	6.10366	5.67292
ATG3	8.48431	9.20235	9.54634	8.87703	9.60331	9.93041	9.10795	9.20552	9.94506	9.35236	8.6994	8.87694	8.73583	8.98854	8.75654	9.05569	8.59198	8.68534	8.74356	8.55542	8.68592	9.27382	8.60106	8.8762	8.79176	8.8652	8.27699	8.20612	8.44579	8.20725	9.73427	8.63674	9.0123	9.41697	9.09861	8.95369	9.78067	9.58382	9.29339	8.87983	8.63053	9.09498	8.93702	9.8773	9.06457	9.14475	9.02138	8.81227	8.27644
ATG4A	6.44977	6.61297	7.24123	7.12487	7.19271	7.58316	6.72479	7.06728	7.99645	7.24396	6.95669	6.80156	6.70777	6.92024	6.80949	6.92875	7.0087	6.51173	6.52969	6.40518	6.67328	7.12818	6.83009	6.84883	6.82801	6.69106	6.34874	6.56627	6.74308	6.37732	6.55559	6.70871	6.978	7.53167	6.68888	6.99521	7.25323	7.07532	6.76548	6.68282	6.56487	6.74217	7.39224	6.65936	6.33179	6.90911	7.18545	6.82514	6.77162
ATG4B	7.0522	6.51029	6.43749	6.83274	6.66956	6.52291	6.62025	6.58703	5.6156	6.52906	7.09936	7.19217	6.9668	6.88333	6.92855	6.84618	6.9154	6.96175	7.01687	6.80155	7.09102	6.98483	7.17102	7.14078	7.22535	6.69354	6.8421	7.09604	7.23745	6.38298	6.98436	7.13185	7.82649	7.39186	7.64725	7.11021	6.90022	7.06307	6.88891	6.92612	6.57535	6.86517	6.44468	6.8982	6.49306	6.9723	6.60894	6.76883	6.49139
ATG4C	6.4427	6.60829	6.95083	6.62908	7.48813	7.31275	6.6188	7.05452	7.96629	7.08215	6.79811	6.90745	6.63597	6.90516	6.53719	6.86667	7.3373	6.55068	6.36551	6.56588	6.90545	7.40177	6.92949	6.86874	6.56902	6.82909	6.50808	6.1101	6.16668	6.353	6.13345	6.43559	6.92065	6.86265	5.87069	6.08331	6.95048	6.98746	7.23166	7.02746	7.02877	7.28875	6.05792	6.21568	7.0189	6.74716	7.26316	7.24269	5.92877
ATG4D	6.25442	6.43713	6.85906	7.19583	6.0812	6.51937	6.62625	6.97148	5.73508	6.51451	6.82067	7.06146	6.43951	6.25881	6.45329	6.5403	6.43724	5.92059	6.2842	6.29753	6.53834	6.53858	6.29154	6.64061	6.32408	6.43724	6.44237	6.73846	6.81851	5.45095	6.56879	6.29747	6.47521	6.44624	6.5989	6.63414	6.40244	6.52009	6.20508	6.43298	6.20241	6.24884	7.19186	6.75662	6.58711	6.23376	6.20548	6.52162	5.86595
ATG5	5.71968	6.48203	6.58147	6.35471	6.73598	6.68611	6.24264	6.4101	7.52885	6.66722	6.49551	6.45232	6.36386	6.81301	6.21517	6.73954	6.68746	6.02141	6.15149	6.04706	6.49966	7.00733	6.56418	6.50709	6.45433	6.84257	6.22359	6.17843	5.8983	5.81891	6.85825	6.23402	6.42168	6.82085	6.10588	6.18086	7.14276	6.8223	6.84095	6.56788	6.30903	6.51718	6.10553	6.96803	7.2721	7.03403	6.66687	6.68982	7.0145
ATG7	8.32646	8.25561	8.38151	8.14564	9.31507	9.28571	8.09348	7.96842	7.7009	8.28438	7.9876	8.45113	8.57349	8.04423	8.3238	7.81448	8.46289	8.22197	8.3952	8.27212	7.59426	8.3904	8.4254	8.31005	8.44427	7.49959	7.5316	8.05264	8.12419	7.95682	7.9029	9.22786	8.24064	8.34819	8.23986	8.6208	8.47748	8.81746	8.3007	8.51476	8.49651	8.05243	8.29486	7.8265	8.00868	8.01668	7.89067	7.99851	6.19906
ATG9A	8.29684	8.39281	9.89917	9.68864	8.60335	8.78773	8.766	8.68573	7.7389	9.18633	8.32324	8.49998	7.97207	7.94287	8.04683	7.8919	8.09587	8.23945	8.29684	7.8203	7.89797	7.78419	7.87061	7.65723	8.17238	7.57938	8.22949	8.64195	8.44369	8.45794	8.68985	8.42951	7.82672	7.52769	8.22885	8.5987	7.67026	7.75185	7.41377	8.02473	8.14508	8.09704	9.38006	8.275	8.1313	7.6825	8.52715	8.59609	8.08247
ATHL1	7.68407	7.40793	7.6222	7.46533	7.94629	6.627	6.89464	8.44984	6.25889	6.78693	8.70173	8.87544	7.79347	7.99181	8.26878	8.50432	7.06094	8.10675	8.25791	8.30486	8.20661	8.13555	8.17278	7.93674	7.73102	7.83134	7.49609	8.0178	8.75833	8.20959	6.84634	8.115	7.44432	7.08304	7.63732	7.30833	7.29025	7.71023	7.89264	7.90404	8.00085	7.84987	6.67768	8.24274	7.92789	8.74174	7.218	7.60293	7.45455
ATIC	7.64996	7.5747	6.95491	7.05573	6.87914	6.33974	7.22685	7.52599	6.87875	7.8182	8.5488	8.42884	8.6379	8.4328	8.21006	8.40478	8.81996	8.05591	8.20844	8.32005	8.09026	8.62072	8.63378	8.32417	8.39875	8.26892	7.65969	7.93026	8.37983	8.20893	8.07622	7.0414	7.46323	7.90336	7.80319	7.0324	7.18315	7.04352	8.08403	7.823	7.9873	7.83133	7.29235	7.06275	7.77756	7.38954	8.04797	8.37149	7.94851
ATL3	7.36507	7.45368	8.04276	8.06403	8.20261	7.85474	8.12938	7.79591	9.10661	7.78613	7.15165	7.17392	7.03788	7.03553	6.93405	7.15576	7.50555	7.00973	7.05766	6.85752	7.30576	7.41724	7.55642	7.25628	7.50679	7.34971	7.39291	7.2327	6.91998	6.58836	7.35909	7.74067	7.84097	7.7747	7.37359	8.47042	8.55259	8.72544	7.16717	7.34766	6.97307	7.52241	7.71752	7.20642	6.73529	7.15927	7.26309	7.26376	7.34299
ATM	8.16107	8.30284	7.5809	7.58165	7.83563	7.588	7.33999	7.38542	8.52468	7.69716	8.23384	7.96106	9.1029	8.5996	9.20414	8.82302	8.94302	8.79001	8.57981	8.86308	7.80093	8.72535	9.38265	8.55612	8.84298	8.3343	8.52366	7.80604	8.15256	9.09462	8.1604	7.4254	8.34439	7.95546	7.85513	8.25609	7.91654	7.64597	8.52696	8.22836	8.26685	8.63472	7.70762	7.9363	7.93032	8.58007	8.82474	9.06187	9.25646
ATMIN	6.42419	6.72469	6.61462	6.39412	6.53379	6.10165	6.43942	6.38607	6.86376	6.82263	7.01207	6.90032	6.87274	7.16209	6.76	6.85812	7.40559	6.69771	6.97304	6.77663	6.84853	7.09744	7.32688	7.04572	6.9717	7.21186	6.68208	6.57813	6.6983	5.92701	6.07546	6.63972	7.29386	7.30966	6.17607	6.56864	7.4662	7.23317	7.2263	7.04346	6.92713	7.22158	6.8002	6.15842	6.32102	6.80652	7.43269	7.32704	6.85729
ATN1	6.08899	6.00567	5.69884	5.91203	5.61034	5.98415	6.24023	5.82641	5.4972	5.56656	5.52352	5.631	5.53798	5.60707	5.86509	5.44499	5.43972	5.92111	5.79637	5.9199	6.02779	5.08702	5.39006	5.64462	5.86412	5.91208	6.59258	6.11282	6.14451	5.71523	5.38799	5.82197	5.79609	5.55259	5.50653	5.60279	5.67725	5.50412	5.5591	5.75628	5.78906	5.85417	5.53264	5.37145	5.66349	5.16812	5.57631	5.94428	5.54491
ATOX1	7.97554	8.24225	8.91651	9.57689	8.31123	9.13399	8.61655	8.96724	8.72431	9.26416	8.58935	8.47489	8.16442	8.09396	8.1832	8.0871	7.65826	7.3276	8.18655	8.1832	8.48212	8.15032	7.69251	8.42288	7.81708	7.52957	7.81804	8.85206	8.60957	8.03342	8.41403	8.98425	9.13332	9.57084	8.8139	8.85126	8.83917	8.68184	7.99482	8.3218	8.72095	8.10321	9.07324	7.65549	7.22312	7.08804	7.91622	7.82198	9.56453
ATP10A	6.48489	6.50013	6.2446	6.17962	5.71835	5.49822	6.00811	6.18596	5.71876	5.74934	6.94216	6.47468	6.14385	6.2847	6.30247	6.28805	6.79728	6.24229	6.43212	6.61039	6.80298	6.18651	6.56271	6.34782	6.1902	6.57401	6.26887	6.36304	6.29731	6.59714	7.2622	7.08674	6.29455	6.30839	7.67106	6.4855	6.02749	6.33878	6.1844	6.36364	6.62372	6.11574	6.00986	7.00078	6.0127	6.05966	5.96233	6.13654	7.23969
ATP11B	7.80585	8.13289	9.6059	9.57058	9.4564	9.03285	9.28252	9.04934	10.3495	8.58131	7.68641	7.71392	7.69594	7.77071	7.6897	7.73826	7.74798	7.83643	7.64523	7.66236	7.63646	7.93288	7.79629	7.64846	7.76402	7.72638	7.68466	7.59268	7.59458	7.54017	7.7417	8.24576	8.73943	9.18228	7.88336	9.66762	9.91596	9.03753	8.4068	7.87692	7.92993	8.53896	9.02167	8.74015	8.01341	9.02979	8.8145	8.47388	7.81556
ATP11C	5.94087	6.34658	6.91839	6.70579	6.49229	6.44084	6.62257	6.76918	7.33938	6.5412	6.31602	6.70485	6.3464	6.44767	6.27425	6.5266	6.48702	6.1859	6.14206	6.25701	6.56858	6.50342	6.38107	6.36554	6.39374	6.3643	6.25714	6.16685	6.03832	5.72302	6.53781	6.59318	6.36981	6.75768	6.12778	6.39203	7.08569	6.73471	6.57361	6.32638	6.2896	6.64303	6.20713	6.41155	6.33602	6.56568	6.62082	6.83742	6.53137
ATP13A1	7.16619	6.87369	6.57972	6.41456	6.54312	6.67322	6.27121	6.37071	5.9658	6.7791	7.63454	7.37825	7.53901	7.37958	7.04625	7.38643	7.55336	7.16888	7.26444	7.33659	6.93291	7.56928	7.48499	7.30358	7.64615	7.01978	7.25442	6.94812	6.82979	6.79267	6.21937	7.11007	6.7304	6.66143	6.29631	6.86116	6.69857	6.9356	6.98747	7.21728	7.3699	6.95366	6.82346	6.88216	6.29866	6.5428	7.05916	7.27295	6.46211
ATP13A2	6.27281	6.73533	6.21318	6.06138	5.96104	6.26479	6.76677	6.11899	5.40887	6.28149	6.28498	6.32453	6.03807	6.17085	6.09376	6.18818	6.11591	6.15688	6.52869	5.58994	6.47018	5.74572	6.42241	6.3186	6.79114	6.38292	6.98802	6.22451	6.49657	6.69398	5.6179	6.07838	6.03116	6.23958	6.76362	6.49706	6.18263	6.19431	6.50806	6.22157	6.41282	6.3026	6.20468	5.73299	5.81647	5.75423	6.51928	6.25699	5.6196
ATP13A3	6.4705	6.70782	7.87625	7.05761	7.45573	7.10177	7.22363	6.90582	7.98243	7.00613	5.92534	6.24009	6.33363	6.23629	6.10462	6.35361	6.38887	5.98617	5.92847	6.30101	6.39097	6.56181	6.42202	6.24335	6.06996	6.18076	5.90417	6.06213	6.02935	5.67229	6.36435	6.3695	6.40618	6.3908	6.61432	5.99717	6.91471	6.49244	6.49117	6.54507	6.79533	6.17252	7.35475	6.98398	6.1968	5.95297	6.28384	6.47861	6.51922
ATP1A1	8.41532	8.47315	8.27082	8.35924	8.98888	7.98103	7.96284	8.05911	8.46267	8.03376	8.63802	8.41848	8.91009	8.99096	8.63095	8.76305	9.50624	8.48501	8.73392	8.03381	8.01348	9.09985	9.15725	8.62688	8.76556	8.82903	8.21084	7.92337	8.39963	8.65398	7.82025	8.28303	8.72629	8.20218	8.06008	8.51748	8.64732	8.47583	8.54166	8.07529	8.20531	8.23689	8.27208	7.718	8.18317	7.91076	8.46483	8.66525	8.12721
ATP1B1	5.80189	5.4439	6.25257	5.03434	4.8908	6.17895	5.25624	5.89777	5.17447	6.08591	6.1249	6.07726	6.34022	6.368	5.78241	5.35226	5.60959	5.46456	5.7327	5.79237	5.72214	6.33148	6.53487	6.33776	5.7387	5.57604	5.56828	6.07038	6.3744	6.2337	5.98849	5.54331	5.46222	6.15439	5.58057	5.08838	5.58629	5.81099	5.91099	5.4678	5.42147	5.86509	6.71261	5.38261	5.56864	5.57812	5.74692	5.89476	5.98057
ATP1B2	7.47588	6.15989	6.94244	6.89761	6.72399	6.30815	7.10583	6.5467	5.8404	5.88553	6.23606	6.27147	5.61668	6.15352	6.12453	6.31286	6.03087	6.50756	6.19778	6.58976	6.19426	5.80797	5.54346	5.68304	6.29457	6.28625	6.81122	6.02201	5.99006	6.04754	7.30722	6.11781	6.01832	6.06588	6.18448	6.4715	5.99338	6.02359	6.06588	6.33996	6.1839	5.63703	6.29026	6.43461	6.30833	5.97395	5.81035	5.7783	6.76661
ATP1B3	8.60327	7.98102	7.45986	7.99986	7.66315	7.94796	8.27666	8.05017	7.77615	8.43196	7.87183	7.87144	7.95063	7.98782	7.95126	8.14781	8.24924	7.69513	7.912	7.5745	8.04742	7.50592	8.17018	7.75432	8.48476	8.19894	8.1545	7.81363	8.18746	7.58303	8.12697	7.34866	7.93384	8.04478	7.56783	8.05882	8.08115	7.8067	8.36969	7.88061	8.06917	8.32196	7.9488	7.76511	7.72241	7.48278	8.52868	8.59077	8.03931
ATP2A2	7.45619	7.50978	7.13378	6.9715	6.99876	6.29129	7.52854	7.42654	8.04447	7.51021	7.22817	6.97684	7.29669	7.2378	6.83402	7.17103	7.29342	7.11617	7.22856	7.11508	6.94477	7.06761	7.55449	7.23407	7.41581	7.16615	7.27734	6.78803	6.94849	6.80381	6.59846	6.57848	7.30221	6.88124	6.64798	7.2544	6.94893	6.80141	7.09992	6.85932	6.9167	7.27767	7.07275	6.71046	6.81408	6.81098	7.45944	7.65831	7.65489
ATP2A3	7.13196	7.16963	7.33369	7.76663	7.64462	8.07045	7.70741	7.02125	6.34116	7.15236	7.71909	7.71325	8.27181	7.84224	7.82879	7.72493	8.24283	8.03097	8.01172	7.42087	7.3378	7.83325	8.3331	7.91794	7.83698	7.66699	7.70868	7.56396	7.58407	7.16933	7.31734	8.23444	7.36615	7.4375	7.38106	8.08663	7.39473	7.72967	7.30062	7.7705	7.43047	7.46485	8.305	7.44615	7.40938	7.87049	7.71837	7.46434	8.38279
ATP2B1	6.67765	7.04389	6.62049	5.31783	6.63171	5.2686	5.35533	7.06065	6.61837	7.0337	6.92982	7.16621	7.13633	7.54229	7.18161	7.33893	7.62715	7.04704	6.97706	7.21313	6.87014	7.59583	7.33107	7.41451	7.25034	7.30002	6.81086	6.55698	6.71562	6.49876	6.55534	6.615	6.3003	6.6429	6.04877	6.79833	7.59534	7.56825	7.67464	7.207	7.11511	7.58129	6.44899	7.86616	7.56343	7.76017	7.35858	7.69024	6.32162
ATP2B4	9.01181	8.26876	8.53827	8.2351	8.92309	8.25745	7.67553	8.16626	9.07196	7.80394	7.98452	8.04945	8.17577	8.28486	8.37916	7.6454	8.4294	8.04472	7.80781	8.67393	7.83797	7.99363	8.96155	8.32478	8.39809	7.75015	7.74246	8.295	8.47587	7.88716	8.13341	8.06264	8.26004	7.97325	8.3856	9.16386	8.49316	8.32008	8.35272	8.04435	8.13946	8.06746	8.03056	8.18487	8.14248	8.81067	8.22443	8.29822	7.72049
ATP2C1	6.13958	6.30426	6.82097	6.92061	6.9759	6.39554	6.91662	6.41211	7.56148	6.65825	6.27064	6.23545	6.08705	6.33886	6.07272	6.27054	6.46637	6.0004	5.98746	6.09298	6.23655	6.62719	6.48157	6.27071	6.19031	6.24098	5.99598	5.98442	6.05851	5.63609	5.99141	6.11017	6.41847	6.57998	5.89635	6.2744	6.58791	6.61307	6.27019	6.0675	5.99814	6.52638	6.76202	5.94172	6.16977	6.97029	6.51498	6.55739	6.65478
ATP2C2	5.72843	5.56765	6.22481	7.25867	6.07054	6.00556	6.25327	5.80016	5.67652	6.15982	5.17048	5.26114	5.14488	4.83847	5.07993	4.96702	4.94076	5.37089	5.48131	5.37501	5.30694	4.86136	4.67318	5.07848	5.17639	4.9967	5.60223	6.12383	5.31416	5.4029	5.59886	7.00537	4.69607	5.74921	5.09683	5.86988	4.82755	5.1651	4.86815	4.96949	4.87459	5.69084	5.37097	5.4304	5.33521	5.65548	5.68496	5.35644	5.15304
ATP5A1	9.72966	9.54576	9.61613	9.27028	9.89452	8.95579	9.64146	9.05814	8.83611	10.0349	10.2953	9.84121	10.1338	10.1977	9.90469	10.3968	10.1552	9.70796	9.61896	10.0902	9.94031	10.5147	10.195	10.3653	10.2204	9.43684	9.59173	9.64446	9.58989	10.085	9.4998	9.22165	9.7861	9.87623	9.45545	9.46398	9.65874	9.55258	10.0637	9.74531	9.72281	9.89515	8.80517	9.00644	9.11899	9.36384	9.88412	10.2506	9.25301
ATP5B	11.3577	11.6042	11.4855	11.0923	11.4755	11.6581	11.5302	11.1162	10.9131	11.9114	11.9532	11.7204	12.0218	11.7207	11.4729	11.7087	12.1562	11.3809	11.6948	11.7266	11.5457	12.1952	11.9187	11.9505	11.9472	11.2917	11.4108	11.2054	11.833	11.61	11.2785	10.9943	11.3473	11.7747	11.5379	11.7262	11.5195	11.2554	11.6974	11.3546	11.3646	11.7704	11.8042	11.2915	11.0386	11.1541	11.7704	11.7482	10.9369
ATP5C1	7.88611	8.62988	9.10354	8.52744	8.85216	8.38699	8.70311	8.67631	10.0275	9.1286	8.33847	8.22317	8.23208	8.63941	7.92583	8.9306	8.16413	8.00983	7.95968	8.60276	8.32372	8.96584	7.98005	8.84632	8.50613	8.54056	8.22715	7.78674	8.19876	8.01739	8.26501	8.05777	9.0211	9.05335	7.83524	8.16476	9.38591	8.81245	8.90212	8.25137	8.07034	8.84444	8.39299	8.21713	8.12056	8.18411	8.78672	8.50971	8.66356
ATP5D	7.75825	8.00654	7.34116	7.29163	7.21851	7.22495	7.59593	7.90606	6.54631	7.70929	8.80612	8.6203	8.26013	8.27378	7.94535	8.13368	8.13123	7.90478	7.96626	7.86334	8.7242	8.17247	8.1515	8.18957	8.2676	7.86564	8.14316	8.43727	8.82354	7.94119	8.18627	7.90152	7.75829	7.8302	8.50077	7.38595	7.42028	7.63471	7.6297	8.2363	8.47318	7.55448	8.18704	7.35669	7.24311	7.04585	7.9789	8.01953	8.0068
ATP5F1	8.28626	8.8367	9.34395	8.98222	8.98899	9.08307	8.81479	8.96693	10.181	9.24142	9.21373	8.69988	8.71122	9.27914	8.50969	9.38092	9.34882	8.45546	8.60472	8.49316	8.94547	9.19334	8.96968	8.99299	8.91694	9.05226	8.98386	8.50434	8.8279	8.44099	8.81949	8.81907	9.80657	9.89078	8.88648	9.18647	9.70924	9.64071	9.64105	8.88347	8.76723	9.08347	8.8896	8.42301	8.64855	9.05246	9.28766	9.21737	8.77163
ATP5G1	7.64325	7.73269	6.85582	7.02948	6.28805	6.50041	7.25644	7.50642	7.30307	8.04883	8.42435	7.81768	7.79206	7.63636	7.64244	7.84684	7.76909	7.6536	7.42984	8.27532	8.05723	8.00881	7.53618	7.75777	7.83778	7.48294	7.80803	8.16076	8.31458	8.23121	7.58084	7.3692	7.2176	7.79303	7.71651	7.01175	6.78681	6.91879	7.43098	7.72166	7.83122	7.58745	7.01293	7.14449	7.11668	7.02438	7.73241	7.95287	7.91271
ATP5G2	8.1465	8.45399	8.10712	7.39002	8.24804	7.83236	7.67042	7.7491	7.78949	7.77748	8.86643	8.37727	8.55584	8.78396	8.30433	8.69809	8.62671	8.28813	8.33901	8.6016	8.10088	8.49249	8.4797	8.58225	8.47544	8.49878	8.34065	7.96356	8.66221	8.97127	8.2963	8.07867	8.78293	8.67272	8.3126	7.95895	8.11369	8.08406	8.76856	8.51976	8.60281	8.16853	7.71211	7.92381	7.81529	7.8021	8.11378	8.42635	8.20671
ATP5H	9.12498	9.06032	9.16894	9.13532	9.05702	8.95365	9.22742	8.43338	9.63352	9.28635	9.35567	8.93679	8.91811	9.27379	8.9563	8.99916	8.8366	8.58897	8.92847	9.13934	8.95569	9.01674	8.92774	9.07143	8.89181	8.88627	9.11656	9.06451	9.50432	9.97984	9.41187	9.46116	9.81559	10.132	9.23601	8.97879	9.46784	9.32811	9.25635	8.98768	9.02857	8.97449	8.98106	8.39496	8.40444	8.09217	8.89991	8.8907	8.92137
ATP5I	7.82658	8.21457	8.09177	8.33485	7.92818	7.68931	8.21472	8.30481	8.57215	8.31526	8.28403	8.61532	7.68145	8.1225	7.86941	8.07805	7.66781	7.62072	7.62777	7.91266	8.53538	8.1482	7.37933	8.10896	7.71366	8.04642	8.26649	8.50231	8.60066	7.98433	8.26314	8.18598	8.44085	8.73562	8.2065	7.62896	8.11727	8.38202	8.11568	8.08249	8.23841	8.02227	8.05139	7.7902	7.74182	7.6066	8.02141	7.86812	8.8906
ATP5J	7.6104	8.28806	8.60773	8.69555	8.61459	8.3315	8.46418	8.39753	9.15486	8.73611	8.02412	8.04082	7.66194	8.28235	7.77581	8.11903	7.57175	7.53125	7.4512	7.65372	7.82042	8.34862	7.29806	8.07232	7.86888	8.06691	7.96616	8.04801	7.86225	7.46651	8.13624	8.06886	8.71418	9.09991	7.87853	7.89445	8.579	8.51311	8.38747	7.87502	7.7545	7.78081	7.94157	7.85091	7.84217	7.76369	8.0386	7.88238	8.71667
ATP5J2	9.02567	9.12214	8.76087	8.81543	9.09986	9.24136	8.93869	8.77942	8.70231	8.81532	8.47365	8.70501	9.18399	8.74906	8.88835	8.40876	8.40876	8.63166	9.06417	9.64061	9.13192	8.85408	8.52597	8.25706	8.42609	8.74725	8.84407	8.81685	8.49675	8.68093	9.07056	9.0139	9.11349	9.62414	8.88737	8.69134	9.207	9.09078	8.81508	8.72815	8.8953	8.81001	9.06064	8.22935	8.07918	7.82463	8.75926	8.56277	9.3959
ATP5L	7.96231	8.34621	8.76681	8.35163	8.44744	8.31083	8.54648	8.51747	9.38646	9.06015	8.34993	8.21909	8.02936	8.45176	7.76709	8.6875	7.9241	7.76113	7.72235	8.10152	8.42049	8.66141	7.68766	8.31074	8.09101	8.56644	8.29309	8.14041	8.19353	7.88597	8.90827	8.02479	8.5066	8.99153	8.26082	7.80235	8.69807	8.46896	8.10268	8.19045	8.19916	8.28398	8.35583	8.16684	7.82102	7.86202	8.42758	8.04656	9.10594
ATP5O	8.88813	8.97912	9.13609	9.04367	9.03879	8.65249	9.20506	9.3496	10.0332	9.2151	9.29033	9.41413	9.03646	9.36859	8.63545	9.44614	8.90746	8.42139	8.57773	9.02256	9.50345	9.62632	8.30557	9.20628	8.78616	9.13347	8.91659	9.06085	9.57691	8.81151	9.37846	8.91778	9.71106	9.8425	9.38565	8.59264	9.27751	9.49011	9.51665	9.09691	9.059	8.90713	8.96652	8.45598	8.26614	8.5788	8.99569	8.99838	9.43625
ATP5S	6.23439	6.02476	6.67744	6.93638	5.72418	5.89548	6.97083	6.29523	7.32143	6.66442	6.28766	5.94617	6.41566	6.38011	6.06292	6.8532	5.99035	5.92939	6.05329	6.54348	6.32869	6.58203	6.10236	6.33458	6.21914	6.22022	6.5321	6.1419	6.11772	6.18199	6.62437	5.88006	6.85312	6.59159	5.74062	6.14443	6.71271	6.6721	6.06429	6.18041	5.88772	6.27365	6.40585	6.21046	6.06327	5.75061	6.07678	6.26133	7.75222
ATP5SL	7.26829	7.34703	7.08722	7.36818	7.40355	7.37924	7.51306	7.44559	7.22054	7.8173	7.82373	7.76553	7.7379	7.29049	7.06401	7.72302	7.44882	7.33645	7.64986	7.62448	7.16027	7.92474	7.30925	7.75769	7.54217	7.17545	7.17804	7.60779	7.54162	7.71717	6.98282	7.89132	7.40394	7.5433	7.3008	7.49524	7.52201	7.40927	7.32213	7.50501	7.63609	7.30321	7.6212	6.95049	6.76348	6.81833	7.28096	7.40122	7.11519
ATP6AP1	10.0368	9.94548	10.6946	11.3637	11.3788	11.0162	10.6426	10.3882	8.96595	10.3456	10.3419	10.5772	10.414	10.2782	10.3073	10.0461	10.7489	10.4243	10.381	9.85171	10.3419	10.5501	10.6557	10.3137	10.3761	10.1866	9.80225	10.1395	10.468	9.93896	9.51307	10.7185	10.3249	10.5296	9.94133	10.5605	10.5169	10.5377	10.3839	10.1302	10.25	10.2286	10.4717	10.2918	10.184	10.4306	10.5733	10.7267	9.76223
ATP6AP2	9.58042	9.82168	10.0908	10.0689	10.7015	10.8558	10.1262	9.66518	10.4334	9.98403	9.94781	9.96281	10.0196	10.128	10.0351	10.202	10.7102	10.079	10.1607	9.79339	9.58228	10.2922	10.6385	10.2435	10.071	10.3042	9.40081	9.45099	9.62916	8.91972	9.84125	9.36095	10.1784	10.2291	9.58668	10.1798	10.2094	10.0956	10.6365	9.96574	9.96344	10.4649	10.1338	9.91339	10.0352	10.4722	10.5426	10.6191	9.87822
ATP6V0A1	9.43002	8.71027	8.81563	9.04516	8.97261	9.39099	9.16536	8.56176	7.86689	8.64207	8.41478	8.2923	8.85469	8.55282	8.82744	8.44659	8.45491	8.95129	8.80057	8.64043	8.62935	8.20318	8.40917	8.57739	8.47297	8.60811	9.01112	8.45143	8.58395	9.11649	8.26151	8.6424	9.10768	8.45593	8.90784	9.07903	8.42807	8.53571	8.78129	8.6365	8.6224	8.55236	9.08824	8.72002	8.47862	8.72116	8.64884	8.68459	7.98469
ATP6V0A2	6.81562	6.60121	6.14876	6.02729	6.277	6.11213	5.92324	6.49045	6.31945	6.56241	7.00906	6.81656	7.08296	6.93867	6.81943	6.9287	7.14797	6.67083	6.56795	6.79365	6.83782	7.56224	6.94904	7.25388	7.02027	6.82932	6.69748	6.58849	6.74572	6.73937	5.82367	6.49513	6.38682	6.97209	6.11684	6.16281	6.93678	7.04119	6.84819	6.73365	6.842	6.72953	6.27491	6.92044	6.90599	7.1495	6.77559	6.83368	6.32159
ATP6V0B	9.22459	9.60257	10.3765	9.89716	10.5157	10.2101	9.45718	9.94535	9.47039	9.9053	9.67523	10.1942	9.7658	10.0018	9.72439	9.70766	9.57792	9.75323	9.85437	9.88988	8.88204	10.2086	9.58808	9.96084	9.67405	9.57005	9.20121	9.38201	9.92117	9.75245	9.69649	10.3814	9.70523	10.1119	9.97053	9.90951	10.4945	10.5768	9.74096	9.84876	10.1099	9.7309	9.4159	9.85767	9.50654	9.81579	9.3083	9.10896	8.89814
ATP6V0C	10.7818	10.4335	10.8079	11.2792	11.0944	11.5024	11.4299	10.889	8.81574	10.309	10.8238	10.5425	10.4513	10.5126	10.6952	10.4869	10.7261	10.9487	11.2308	9.89524	10.5704	10.14	10.6305	10.4971	10.8359	10.4967	10.6086	10.9986	10.4977	10.0462	11.3828	10.515	10.8094	9.99521	11.4046	11.0161	10.2872	10.4975	10.3447	10.8823	10.8113	10.3024	11.2875	11.0701	10.7584	10.255	10.5485	10.264	10.7643
ATP6V0D1	10.3675	10.3433	10.8097	10.8219	11.2718	11.3072	10.3951	9.98359	8.9556	10.2736	10.3015	10.6445	10.7557	10.4317	10.5528	10.0091	10.6033	10.5273	10.6657	10.2868	9.75606	10.3524	10.6836	10.3627	10.5896	9.83889	9.30763	10.0121	10.6182	10.2061	10.1903	11.049	10.6989	10.4362	10.7012	10.4321	10.7577	10.9565	10.428	10.4381	10.2277	9.87096	10.6345	9.81223	9.70529	10.2294	10.1257	10.0464	8.38509
ATP6V0E1	10.7837	10.8409	11.3681	11.516	11.7795	11.6264	11.0421	11.3941	12.3529	11.459	10.997	11.0035	11.0238	11.0442	10.9019	10.9688	10.8861	10.9074	10.923	11.3667	10.7307	11.1491	10.6643	11.0119	11.0672	10.9651	10.8365	11.0267	11.3156	10.9411	11.0738	11.7442	11.2931	11.5794	11.0552	11.5008	11.8461	11.6305	10.8541	10.7862	10.7243	11.0603	10.9671	11.4536	10.9136	11.3899	11.0227	10.8458	10.9766
ATP6V0E2	6.63307	6.69241	5.98652	6.08781	5.52865	6.05386	6.11209	6.44762	5.32975	6.56491	8.04952	7.67497	7.47617	7.63335	7.45913	7.44836	7.76006	6.93901	7.60292	7.23496	7.95498	7.62329	7.33618	7.19081	7.50289	7.45345	7.21831	7.52111	7.986	7.04272	7.42044	5.97144	6.7124	7.03042	7.53726	6.34696	6.25418	6.62899	7.66978	7.61545	7.48034	7.33479	6.58709	6.3548	6.3029	6.79137	7.44182	7.76558	6.82205
ATP6V1A	9.58781	9.76483	9.97616	9.3516	10.805	10.8056	9.86225	9.11151	10.3781	9.81331	9.33545	9.44298	10.2818	10.0779	9.95623	9.97496	10.5538	10.463	10.3253	9.85884	9.06943	10.2925	10.6661	10.0784	10.0419	9.95503	9.46283	8.89366	9.4238	9.28426	9.70434	9.96121	9.94506	10.2816	9.68011	9.72889	11.0935	10.5889	10.3587	9.65703	9.64545	10.1392	9.75804	10.0935	10.1733	10.8818	10.3231	10.224	9.19619
ATP6V1B2	11.2477	11.4165	12.0551	11.3125	12.3819	12.7097	11.1445	11.4187	12.2832	11.8025	11.7553	11.7829	12.2232	12.0892	12.0631	11.8266	12.3059	12.3304	12.331	11.8089	11.4017	12.2897	12.3302	12.1188	12.0758	11.7039	11.2377	11.2415	11.7194	11.7983	11.5831	12.1633	11.5164	11.3482	11.3014	11.5328	12.2787	12.0296	11.6972	11.7743	11.5621	11.7834	11.328	11.7332	11.8069	12.4448	11.5709	11.7611	10.5624
ATP6V1C1	6.58437	7.06713	8.25665	7.97039	8.46077	8.35759	7.83658	7.70111	8.43154	7.53723	6.77341	6.84628	7.03448	7.08104	6.83216	7.03215	7.10166	7.04299	6.76695	6.64454	6.66434	7.27877	6.92772	7.01422	6.92559	6.86497	6.52527	6.43268	6.67471	6.3413	7.24687	7.30074	7.75078	8.40681	7.53294	8.37782	8.20998	7.48607	6.8386	6.65539	6.41768	6.9369	7.816	7.36157	7.06301	7.58566	7.5016	6.98881	6.9653
ATP6V1D	8.08168	8.45558	9.20333	9.14609	9.17946	9.32721	9.16837	9.05688	9.92551	9.1953	8.53938	8.77158	8.27165	8.50356	8.43121	8.39706	8.52383	8.11744	8.42194	8.39589	8.31843	8.56396	8.2936	8.45944	8.3576	8.27275	8.08587	8.28757	8.72447	8.26628	8.83614	8.5812	9.13395	8.99595	8.67674	8.69609	8.89579	8.71008	8.67166	8.29192	8.31491	8.5513	8.98982	8.2071	8.10462	8.23671	8.78249	8.60389	8.58595
ATP6V1E1	9.36748	9.69574	10.3669	10.3427	10.4973	10.6881	10.0774	10.0277	11.0657	10.1062	10.0827	10.1657	9.88405	10.1128	9.92608	9.89201	10.1335	9.76965	9.83732	9.82468	10.0836	10.2956	9.85377	10.0491	9.85456	9.72738	9.40649	9.96112	10.0257	9.72301	10.1275	10.2057	10.5234	10.569	9.9692	10.1236	10.3593	10.2666	10.1305	9.89528	9.87626	10.0314	10.4425	10.3601	10.0877	10.1401	9.98982	9.76512	10.5041
ATP6V1E2	5.82334	6.49819	5.83099	5.72846	5.8828	5.48341	5.26795	5.78756	5.37139	6.11366	5.71887	6.27818	6.57721	5.9001	6.0899	5.80383	6.03998	5.99619	6.11065	6.05951	6.70687	6.18525	6.16414	6.15717	5.92698	6.11737	5.92349	5.93223	6.41011	5.05152	5.3982	6.15552	6.45703	6.38587	5.40073	5.99641	5.94607	6.59198	6.0867	6.27856	6.18752	6.20684	5.58048	5.2469	5.54811	6.31539	5.97731	5.97651	5.95636
ATP6V1G1	8.86247	9.09034	9.46486	9.46659	9.49169	9.90475	9.41899	9.34688	10.445	9.23177	9.35279	9.23141	9.28855	9.56793	9.27281	9.67392	8.99001	9.09229	8.83303	9.64258	8.93193	10.0999	8.82786	9.75626	9.42121	9.53738	9.36089	9.09399	9.08358	8.66035	9.56813	9.04012	9.46616	10.2461	9.43027	9.11314	9.94641	9.67606	9.70488	9.4164	9.44329	9.37285	9.36189	9.86044	9.37987	9.49976	9.51751	9.29653	10.2382
ATP6V1H	6.66524	6.39097	6.74627	7.25583	7.07591	7.1375	6.52471	6.60246	7.49202	6.90881	6.88962	6.7515	7.14683	6.86786	7.01909	6.75277	7.1571	7.01874	7.10701	7.10416	6.49372	7.27898	7.23587	7.12903	7.02033	6.40929	6.59349	6.71504	6.88192	6.64412	6.40473	7.26558	7.19838	6.94438	6.68307	7.33513	7.14256	7.23049	7.12102	6.60591	6.69435	6.51354	7.11736	6.88997	6.85453	6.77915	6.85598	6.82906	6.16104
ATP7A	5.95656	6.19855	7.01655	7.06047	7.03421	6.64535	6.14104	7.74499	7.8343	6.79516	5.87384	6.52638	6.70591	6.59671	6.72182	6.64951	6.43218	6.50035	6.43588	7.22802	6.93966	7.23121	6.78031	6.48879	6.61068	6.30372	6.3276	6.4974	7.0961	6.22349	6.0919	6.39172	6.31352	6.61479	5.87389	6.57197	7.37323	6.87276	7.18107	6.70555	6.42708	6.89041	6.19186	6.73162	6.64548	7.33207	6.99816	7.38711	6.12858
ATP8A1	5.45869	6.00166	6.81993	6.31444	6.74981	6.25948	6.29237	6.72685	6.94449	6.90081	6.1288	6.39409	6.17801	6.42743	6.13309	6.36952	6.50959	6.12864	5.94409	5.97339	6.50634	6.49868	6.67442	6.16284	6.25853	6.43337	6.06765	6.04248	6.24778	5.58724	6.11587	6.38492	5.98709	6.15506	6.68352	6.29065	5.72032	6.32079	6.73806	6.59187	6.41581	6.08116	5.58736	6.43753	6.24916	6.41029	6.07386	6.37546	6.30746
ATP8B2	6.1808	6.38954	5.57998	5.72796	5.39074	5.09582	5.15514	6.2348	5.2111	6.47538	6.86644	6.72368	7.04555	7.06812	6.66914	6.86358	6.94484	6.74737	6.90896	6.38993	6.55223	6.99904	7.06936	6.79967	6.84367	6.75162	6.64334	6.36723	6.49792	6.70827	6.52814	6.22739	6.52796	6.35332	6.39168	5.94199	6.07081	5.99866	6.72669	7.09488	6.54995	6.6139	6.29317	5.62193	6.1724	6.45678	6.6561	6.74134	6.73261
ATP8B4	7.18611	7.37628	9.27067	8.15505	9.19431	9.33368	8.75745	8.10179	10.2695	9.20877	7.43343	7.33528	7.41124	7.59626	7.42402	7.68822	7.65356	7.39481	7.56607	7.52196	7.52477	7.90459	8.10834	7.52511	7.32787	7.5876	7.3472	7.22444	7.29747	7.19686	7.46096	8.34562	7.83156	8.94242	7.08941	7.48845	8.3991	8.15254	7.62849	7.14799	6.91501	8.30803	8.43679	7.47999	7.16676	7.85109	7.73762	7.90121	7.60638
ATP9A	7.55785	6.72738	9.99792	11.1423	8.93067	8.1553	9.47144	8.33232	9.30317	8.28872	6.83786	6.99171	6.95015	6.26802	6.57125	6.77636	6.71261	7.28522	7.20789	7.07034	7.04225	6.81297	7.307	6.93935	6.43584	6.60692	7.37297	7.12787	6.95626	6.76833	7.91901	7.07899	9.5198	9.52882	8.10027	10.4077	8.06177	7.4209	6.93342	6.74373	6.6893	7.56065	9.69123	5.7228	5.60118	6.10662	8.0988	6.43227	7.23863
ATP9B	6.62837	6.125	6.0381	6.34333	5.97296	6.00865	6.54133	6.072	5.4817	5.66079	5.92086	5.80162	5.80329	5.93747	6.09008	5.88985	5.8107	5.97763	6.12676	6.01939	5.92986	5.72765	5.76735	5.6593	5.63806	5.97007	6.38336	6.13428	5.98849	6.34709	5.68771	5.87627	6.37976	5.96013	5.68089	5.84584	6.40296	6.42606	5.85802	6.34564	5.75128	6.02174	5.85969	5.7041	5.54417	5.89864	5.98364	6.2034	5.86191
ATPAF1	6.4294	6.63572	6.81073	6.70959	6.33307	6.22494	6.79234	6.41802	7.48176	6.82043	7.05278	6.81701	6.78715	7.03294	6.61338	7.11185	7.11133	6.63183	6.74927	6.63285	6.90279	7.29627	7.06034	6.96816	6.92946	7.00146	6.47924	6.65044	6.87187	6.26162	6.54261	6.60918	7.1048	7.61284	6.62727	7.17666	7.28876	6.98454	7.14277	6.86908	6.81104	6.98815	7.03034	6.44327	6.07137	6.85484	6.92686	6.90771	6.66627
ATPAF2	6.04813	6.21837	5.45996	5.2742	6.31436	5.82128	5.75385	5.72426	5.08852	5.9546	6.11923	6.28675	6.15677	6.06911	5.81646	6.13162	6.06294	6.2263	6.07053	6.17908	6.00274	5.74784	5.83492	6.30091	6.03522	5.7188	5.90655	6.05916	5.95755	6.36511	5.27978	5.96315	6.3234	6.54095	6.02711	5.89565	6.11586	6.05748	6.27211	5.71398	5.8802	6.10273	5.84567	5.57343	5.29173	5.59225	6.13043	6.11972	5.26607
ATPIF1	6.31652	6.8647	7.11347	6.98734	6.97124	7.02049	7.08418	7.29647	7.84567	7.4052	7.40542	7.19284	7.02354	7.40441	6.93043	7.36106	7.12832	6.70273	6.98118	6.97087	7.0558	7.49875	6.94769	7.31826	7.21298	7.36722	6.97062	7.09276	7.23349	6.84976	7.09369	7.5738	7.63929	7.79099	6.9543	7.05827	7.40126	7.16361	7.19807	6.98226	6.87094	7.17147	7.03409	6.71591	6.64287	6.98709	7.16636	7.03951	7.09339
ATRN	6.11504	6.04122	5.94576	6.09424	5.8887	5.53998	5.98456	6.17784	5.71243	5.72619	6.05576	6.44273	5.99587	5.91001	5.99805	6.56304	6.52923	5.87205	5.70434	5.84996	6.29943	5.87448	6.4676	5.94965	5.99572	6.48905	6.11221	6.60667	5.86695	6.06869	5.59479	5.76573	6.03419	5.90058	5.82774	5.7155	6.17487	6.15073	6.3641	6.37284	6.27566	6.01069	6.2645	5.74527	5.68164	5.90023	6.45366	6.26466	6.21589
ATXN1	8.06449	7.87269	8.44166	8.53127	8.51311	8.26552	8.23696	8.40589	9.00308	8.39627	7.53378	7.74548	7.66701	7.77352	7.79649	7.62212	7.78725	7.88384	7.7146	7.93217	7.30028	7.91796	7.91951	7.8154	8.00764	7.34022	7.31073	7.79398	7.92861	7.49562	8.03897	7.99216	7.94258	7.95957	8.355	8.15618	8.91627	8.5637	7.91279	7.72563	7.81371	8.05191	8.04451	8.42369	8.08731	8.62873	8.50471	8.36935	7.60711
ATXN10	6.50557	6.80823	6.38662	5.85378	6.28231	5.91292	6.28539	6.8354	6.52606	6.87486	7.29892	6.91836	7.1019	7.24326	6.78876	7.18912	7.35982	6.80392	6.88456	7.04836	7.13266	7.42022	7.2191	7.18526	7.11852	7.04827	6.55219	6.86211	6.86353	6.45295	7.4964	6.36051	6.58962	6.56405	7.358	6.62812	6.6125	6.49669	6.65108	6.87015	6.80986	6.73098	6.92947	6.98511	6.56104	6.52333	6.4888	6.57693	7.08077
ATXN2	8.24391	8.33915	8.33204	8.84246	8.86277	8.19392	8.38264	8.04935	8.22118	8.21071	8.89094	8.90099	9.08481	8.77473	8.44273	8.68512	9.16147	8.78435	8.94223	8.66703	8.74952	9.14122	9.21266	8.90596	9.20221	8.50128	8.46897	8.64421	9.22249	8.57807	8.24021	9.21812	8.66289	8.43292	8.82657	8.81364	8.40413	8.44524	8.27009	8.94288	9.34102	8.77897	8.31415	8.32296	8.64194	8.2938	8.49542	8.6197	8.72262
ATXN2L	6.38674	6.41125	5.7231	6.35885	5.54819	5.92888	6.26879	6.1481	5.61092	5.85945	6.36198	6.01332	6.18288	5.76303	6.11415	5.87762	6.12447	6.43523	6.1755	6.20343	6.05436	6.03867	6.04965	5.8409	6.21772	5.90073	6.50505	6.76791	6.2606	5.93626	6.17201	6.0233	5.86373	5.81004	5.83549	6.16253	5.99394	5.66607	6.15575	5.9379	5.86074	5.92159	5.61897	5.9565	5.89112	6.04359	5.81222	5.97494	6.28522
ATXN3	6.49674	6.65197	7.009	6.94041	7.08379	6.54488	6.59452	7.00652	7.91821	6.86036	6.57047	6.68001	6.5301	6.44299	6.6998	6.74706	6.79868	6.23169	6.417	6.76223	6.2318	6.99465	6.68177	6.64776	6.54789	6.3744	6.56545	6.2863	6.43057	6.88737	6.29084	7.26728	6.87801	6.64591	6.62227	6.76921	6.51345	6.66751	6.50064	6.787	6.77238	6.69328	6.65807	6.70662	6.73762	6.78316	6.52292	6.46467	6.11643
ATXN7L2	5.9406	5.76357	5.32628	5.63741	5.21563	5.13656	6.17347	5.42238	4.30675	5.82809	5.34174	5.51406	5.3244	5.63335	5.42152	5.80986	5.24302	5.41882	5.78068	5.81943	5.75768	5.40782	5.08995	5.47954	5.73936	5.75398	5.56236	5.79386	5.29464	5.42881	4.6879	5.70335	5.55916	5.52353	4.97172	5.65246	5.63329	5.44619	5.52679	5.80517	5.71437	5.5346	5.40019	5.43076	5.15964	5.60749	5.60538	5.73436	5.31826
ATXN7L3	8.25029	8.06127	8.82474	8.99339	8.56141	8.89529	8.4756	7.89594	7.75904	7.95549	8.42407	8.20527	8.19429	8.08785	8.28606	8.04862	8.16572	8.08019	8.52509	7.62281	7.77084	7.92889	8.0303	8.03483	8.10799	7.98742	7.79294	8.03075	7.94786	7.23417	7.81222	8.92817	8.24754	8.07595	8.26819	8.31086	8.42561	8.32073	8.05986	7.97304	7.79901	8.01501	8.37907	7.81958	7.92109	7.96249	7.78295	7.62065	8.07775
AUH	5.56947	5.74256	6.9357	6.25074	7.13068	6.92329	6.26239	6.38226	6.51521	7.32629	6.80536	6.61664	6.3368	6.78312	6.53203	6.57649	6.70957	6.2206	6.28925	5.68993	6.54085	7.01898	6.70648	6.63734	6.40549	6.67991	5.81302	6.40492	5.91525	5.81485	6.18287	6.82662	6.77594	7.08153	6.8679	6.87055	7.3007	7.12005	6.48821	6.25168	6.01854	6.27679	6.34423	6.74865	6.47948	6.48246	6.6366	6.33743	5.44926
AUP1	7.86073	8.28369	8.11754	7.9137	7.8403	7.80313	7.76925	8.09244	8.0116	7.90988	8.45917	8.44933	8.29715	8.12177	7.73043	8.2512	8.19596	7.8672	8.05431	7.99892	7.55619	8.62476	8.03697	8.38924	8.02723	7.98044	8.0188	7.52973	7.87926	8.12887	8.31766	8.27582	8.37885	8.28107	8.48751	8.45069	8.18818	8.2016	8.08233	8.16551	8.02709	8.07736	8.24675	8.04856	7.59233	7.71285	8.00311	7.74916	7.94819
AURKA	5.3192	5.62467	5.86823	6.368	6.64514	5.5402	6.69761	5.56774	7.82357	6.45595	5.39629	5.26967	5.30455	5.25573	5.07115	5.26859	5.37886	5.17062	4.97824	5.27235	5.40527	5.11515	5.29477	5.2034	5.3602	5.36197	5.19664	5.32139	5.81924	5.29764	4.97463	6.066	5.34062	5.73652	4.90786	5.03867	5.372	5.29068	5.30456	5.03936	4.90822	5.41556	6.14512	5.22462	4.79685	5.4657	5.69488	5.89332	5.22002
AURKAIP1	9.30028	9.39076	9.25543	9.3933	8.94683	9.47309	9.07833	9.39933	9.06686	9.71373	9.46003	9.63119	9.46321	9.22047	9.2054	9.57598	8.99894	9.2608	9.54553	9.32163	9.75218	9.34736	8.93797	9.39514	9.34768	9.32396	9.20417	9.86701	9.79056	9.1507	9.38618	9.63398	9.30607	9.65281	9.73902	9.60167	9.56831	9.69421	9.33907	9.51532	9.42739	9.32543	9.42739	9.69181	9.22064	9.14803	9.2843	9.12463	8.8716
AURKB	5.81053	5.67348	5.74564	6.6661	6.08478	5.77798	6.70879	5.31544	5.64878	6.40075	5.43875	5.17646	5.2737	5.30546	5.902	5.47575	5.22637	5.97555	5.93511	5.75702	6.00292	5.02162	4.78021	5.54645	5.38505	5.85282	6.55999	6.26778	6.3927	5.3662	6.69534	6.04015	5.27765	5.45497	5.11589	5.35057	5.39702	5.35522	5.51235	5.27793	5.45642	5.3687	5.74232	5.32254	5.22859	5.44739	5.75016	5.87779	5.43017
AUTS2	5.59546	6.2074	5.07711	5.66547	4.86347	4.70647	5.70809	5.94018	5.9477	6.40479	6.9875	6.54852	6.93072	6.48158	6.62344	6.30422	7.11029	6.6703	6.66739	6.39865	6.90217	6.36964	6.88551	6.64903	6.74645	6.64432	6.44641	6.47998	6.58079	6.64234	5.59276	5.62182	5.80232	6.15345	6.13188	6.13143	6.3142	6.05821	6.67355	6.74439	6.65753	6.42054	5.35966	6.85701	5.99051	7.07716	6.94296	6.94296	8.65817
AVEN	5.24129	5.6395	5.34682	4.81119	4.57998	4.99848	5.31131	5.18829	4.87148	6.06353	6.14745	5.70379	5.96515	5.85684	5.61645	5.98794	5.56907	5.34876	5.59541	5.34682	5.14602	5.68591	5.4046	5.48552	5.72255	5.72383	5.18005	5.45363	5.40098	5.15208	5.08369	5.02471	5.25845	5.46267	5.2241	5.32315	5.08303	5.2108	5.51046	5.07891	5.84305	5.49693	5.45046	5.26404	5.60152	5.25773	5.65031	6.04861	4.87371
AVIL	6.50064	6.04604	6.11722	5.77408	6.95747	5.88865	5.82828	7.01565	6.18968	6.34935	6.14338	6.66925	6.59612	6.06967	6.86003	7.00092	6.84352	6.7159	6.35423	6.95572	6.59428	7.34236	6.07066	6.74031	6.706	6.37892	6.0907	6.46355	6.43786	6.7942	6.49652	6.83463	5.67251	5.60092	6.82715	6.00896	6.15075	5.8782	6.57769	6.66824	6.76767	6.42981	6.33496	7.3661	7.55183	8.62075	5.93298	5.8997	6.23125
AVP	5.65749	5.63553	5.4587	5.9736	5.53574	5.26655	6.07356	5.83226	5.00348	5.42785	5.35224	5.46051	5.41909	5.17874	5.32124	5.67641	4.83344	5.67722	5.48927	5.4587	5.91263	4.67591	5.0155	5.23009	5.4587	5.42257	5.54696	5.7175	5.51837	5.21222	5.78398	5.19532	5.44375	5.26503	5.02112	5.4514	5.25449	5.19117	5.30921	5.13477	5.41775	5.2192	4.9445	5.45026	5.2614	5.58261	5.14539	5.40289	5.24902
AVPI1	5.74433	6.19053	6.33127	5.75956	5.78816	5.79348	6.31263	5.42442	5.23798	5.80708	6.38994	6.36384	5.86893	6.38994	5.71746	6.01059	5.82544	6.17231	6.03026	6.06507	6.48607	5.42672	5.69258	5.91926	5.79222	5.88693	5.79151	6.51777	6.18128	5.18579	5.46603	5.64776	5.61087	6.44327	5.85318	6.03303	5.86478	5.85081	6.07687	5.71153	5.73671	5.70325	5.60287	5.43658	6.68777	5.76018	6.23465	5.89268	5.45254
AXIN1	6.86999	6.84981	7.16773	7.3498	6.99146	7.11653	7.05318	7.07768	6.68755	7.0822	7.7024	7.49138	7.14746	7.31886	7.14746	6.91443	7.50077	7.0212	7.4685	7.11453	7.05838	7.44255	7.45042	7.26003	7.34059	7.14746	7.27422	7.33686	7.10415	6.61839	7.08856	7.48592	7.29075	6.90214	7.11232	7.26408	6.95017	7.06976	6.87124	6.9057	7.11802	6.95252	6.97262	7.34847	7.19941	7.41894	6.73715	6.89184	6.7817
AXIN2	5.91463	5.55895	5.07113	6.10158	6.05587	5.26523	5.9994	5.80388	4.46069	5.62032	6.01493	5.82356	6.05658	5.96285	5.67097	5.91819	6.02743	5.8788	6.38352	6.08272	6.39352	5.90635	5.7535	5.67049	5.87567	6.10663	6.33311	6.53027	6.44878	6.71098	5.36518	5.18926	5.40835	5.72761	5.80126	5.12066	5.61291	5.49419	6.26748	6.59508	6.11429	5.98192	5.25267	5.22873	4.89558	5.34896	5.34729	5.81359	6.49775
AZI2	6.97549	7.37528	8.5167	8.43665	8.36486	8.04814	7.83228	7.9551	9.27656	8.24037	7.11535	7.16849	6.94257	7.03765	6.91639	7.41572	7.06752	7.04877	6.97987	6.96429	6.98407	7.42958	7.04687	7.09689	6.98259	7.12637	6.92303	6.88713	6.83212	6.66658	6.89011	8.47206	7.4554	8.22503	6.77763	7.82176	8.6523	8.09227	7.21171	6.78691	6.77015	7.60175	7.66769	7.61591	7.45982	7.59929	7.86267	7.37631	7.21662
AZIN1	6.30646	7.16528	7.94717	8.04994	8.47695	7.98723	8.11523	7.83615	8.99179	8.12346	7.36099	7.36416	7.48711	7.70769	7.24142	7.752	8.00068	7.16039	7.2855	6.99858	7.50172	8.04347	7.89207	7.35632	7.45118	7.9215	7.02703	6.87035	6.38608	6.66858	7.47099	7.87761	8.10674	8.67718	7.36825	8.75648	8.50983	7.98785	7.82711	7.5319	7.29461	7.80994	8.24419	8.14481	7.98098	8.94797	7.76062	7.68761	7.43432
AZU1	6.23722	6.36498	8.4777	7.71791	7.66018	6.14546	10.2738	5.90863	7.19564	10.2128	6.95481	5.9333	7.24552	5.3073	5.25402	6.27272	5.63639	6.24554	5.43245	5.20835	6.01174	5.47287	5.56207	5.67539	6.08797	6.57037	6.24456	5.75766	6.35922	5.46103	5.43185	9.21543	5.68512	5.45358	5.73193	5.35815	5.40442	5.64479	5.54652	6.16483	5.82833	6.77599	5.28146	6.06793	5.55111	6.76476	5.46762	5.67356	5.39761
B2M	13.1041	13.2965	13.0653	12.6991	13.2032	13.3818	12.3457	13.0989	13.285	12.9867	13.049	13.3776	13.2882	13.3719	13.6068	13.3038	12.8395	13.4424	13.3476	13.4204	12.4511	13.1685	13.2672	13.3009	13.3449	13.271	13.1969	13.1951	13.3124	12.8087	13.5136	13.123	13.2653	13.2182	13.0561	13.0706	13.4639	13.4799	13.7514	13.194	13.0191	13.3684	12.855	13.8396	13.1729	13.7629	13.4288	13.4952	13.5021
B3GALNT1	4.96735	5.05818	5.80435	5.22702	4.99113	5.18327	5.13553	5.77909	5.61766	5.38455	4.94311	4.96664	5.12746	5.03195	5.01828	5.04451	4.909	5.08417	5.00049	5.08953	5.20545	5.09523	5.1643	4.85125	5.31202	5.14433	5.4611	5.21756	4.8387	5.48261	5.0546	5.00598	4.83185	5.7735	5.26717	5.19017	5.48138	5.50708	5.37412	4.94143	4.87968	5.22027	5.26333	5.01825	4.74292	5.12022	5.56515	5.04935	4.92617
B3GALNT2	5.58153	5.41123	5.61955	5.21923	5.30694	5.30355	4.92486	5.40976	5.64977	5.76845	5.88362	5.63901	5.76205	5.78572	5.73181	5.52017	6.03677	5.69614	5.70562	5.87738	5.92811	5.69563	5.86852	5.80269	5.91078	5.67218	5.4299	5.44681	5.87661	5.4091	6.2695	5.58061	5.45717	5.96072	5.7127	4.99415	5.4798	5.88363	5.7543	5.5039	5.17807	5.65206	5.59138	5.63925	5.85052	5.86787	5.6256	5.80422	5.65442
B3GALT4	6.97165	7.27351	7.12123	8.3415	7.09401	7.39799	7.31927	7.49744	7.10769	7.40228	7.44464	7.69142	6.99408	7.39471	7.67842	7.4577	6.70619	7.37759	7.2496	7.42551	7.23269	6.73503	6.79666	7.38649	7.23931	7.35589	7.31018	7.55165	7.52548	7.36367	7.06252	8.10587	7.77972	7.64796	7.89141	7.67898	7.61782	7.77972	6.97735	7.22055	7.2798	6.83474	7.5163	6.91398	6.8127	6.88952	6.76414	6.74986	7.00559
B3GALT6	5.84175	6.40125	5.47045	5.7726	5.82457	5.65886	5.69394	6.28402	5.4401	6.30767	6.78678	7.1705	6.50761	6.61926	6.46068	6.67613	6.65641	6.39653	6.57178	6.66502	6.80768	6.55501	6.64133	6.61065	6.59787	6.61364	6.38648	6.52711	6.81242	6.89322	6.45679	6.09574	6.08276	6.351	5.58465	5.64537	6.35241	6.50689	6.67471	6.55437	6.3196	6.39762	5.66446	6.04074	5.73105	5.70562	6.30382	6.18012	5.94246
B3GALTL	5.22928	5.02088	5.06133	4.68007	4.69728	4.70898	5.00009	4.96165	5.20647	5.0354	5.75949	5.47114	5.16582	5.36114	5.02244	5.33486	5.67489	5.20155	5.08998	4.94839	5.92601	5.66242	5.47544	5.28265	5.09038	5.63576	5.33946	5.54292	4.82825	4.93305	4.8165	5.30945	4.86812	5.3952	5.15239	4.63435	5.33935	5.43728	5.00834	5.62588	5.11141	4.86676	4.69002	4.86528	4.86249	5.16088	5.65405	5.54641	5.3692
B3GAT1	6.13975	6.131	5.30113	5.50783	5.0237	5.52561	5.14025	5.80826	5.20644	5.57197	6.43429	5.56092	5.48515	5.49246	5.66876	5.62006	5.55592	5.45764	6.02042	5.77169	5.57266	5.20533	5.54824	5.34679	6.34458	5.79892	6.15299	6.04434	5.85929	5.34194	5.45867	5.38815	5.43381	5.23943	6.01327	5.67926	5.55186	5.69604	5.70867	5.43257	5.97111	5.53262	5.9884	5.91124	5.66205	5.71297	5.44855	5.47421	6.16154
B3GAT3	5.85789	5.47342	5.79307	6.41321	5.84312	5.68216	5.90547	5.7541	4.92342	5.26807	6.22455	6.24157	5.69085	5.54931	5.86945	5.54483	5.91784	5.43111	5.53681	5.41803	6.34392	5.77418	5.92063	5.82255	5.62577	5.68889	5.46394	6.07585	6.19319	5.20682	5.545	6.39362	6.09142	5.84629	5.5038	5.82664	6.17464	6.07956	5.54861	5.56373	5.74663	5.35139	5.67295	4.87	5.69347	5.29869	5.62416	5.40634	5.05884
B3GNT2	5.61599	5.68692	7.44048	7.11213	7.60336	7.91116	6.659	6.59857	7.89118	6.77657	6.27439	6.05076	6.39192	6.77397	6.24931	6.85086	6.93297	6.22144	6.20276	5.56303	5.95596	6.77656	6.67653	6.0837	6.35176	6.81454	5.63614	5.73357	5.54248	5.35493	7.46279	6.80028	7.54548	6.46836	6.26995	6.01917	7.19365	6.77182	6.52627	6.23132	5.62449	5.88797	5.87287	5.75546	6.69532	7.63409	6.66242	6.71453	6.71536
B3GNT5	5.61313	5.93855	6.7517	7.91626	6.87028	7.02469	7.22518	7.00021	7.46561	6.29528	5.31783	5.58632	5.20245	5.92077	5.63206	5.59089	6.05982	5.76569	5.2994	5.5225	5.71142	5.89615	5.48948	5.78643	5.65854	5.83141	5.16116	5.36168	5.25326	4.88344	5.62171	6.07721	5.72707	6.77532	5.41505	7.23057	8.07259	7.7325	5.78788	6.00549	5.38554	5.69245	6.50107	6.93206	7.29016	7.0249	5.66924	5.73929	5.97618
B3GNT8	6.78736	6.43462	8.05222	8.8117	7.94347	8.33969	7.60386	7.91938	6.49449	7.06168	6.85438	7.67483	6.70881	6.58551	6.73333	6.2706	6.22821	6.71233	6.70661	6.78068	7.01991	6.90545	6.09553	6.42141	6.42529	6.29922	6.99923	7.41529	6.99893	6.48297	6.67452	9.21526	6.79532	6.93714	7.28792	6.80279	7.31913	7.35174	6.48748	6.8948	6.74588	6.40789	6.87468	6.66291	6.74443	6.66083	6.28346	6.27871	5.94327
B3GNTL1	6.34081	6.47203	7.02723	7.25797	6.73032	7.35276	7.04999	6.98683	6.29122	6.50253	6.44739	7.07899	6.22227	6.40107	6.63628	6.2464	6.27122	6.69071	6.33906	5.95268	6.34217	6.43234	6.22756	6.35524	6.24256	6.31177	6.39286	6.97863	6.9301	6.47895	7.51344	7.24663	6.84334	7.06272	6.54655	7.53732	6.90742	7.05391	6.5197	6.8913	6.36548	6.64698	6.72815	6.24241	6.16508	6.84478	6.25938	6.22246	5.93137
B4GALT1	8.21446	8.00938	7.76919	8.28136	8.40401	8.22588	7.77428	8.11859	7.23002	7.68582	8.20441	7.83639	8.373	7.88294	8.04593	8.01848	8.0315	8.13353	8.07045	7.79257	8.06883	7.3387	8.12776	8.00827	8.26954	7.89676	7.99563	8.04784	8.29491	7.92905	8.3394	8.29825	7.47437	7.82198	7.93148	7.93114	7.88809	8.32775	7.84452	8.12102	7.97157	7.79035	7.88539	8.05363	8.11659	8.03326	7.61687	7.63873	7.82814
B4GALT2	5.82132	5.93662	5.36213	5.6888	5.24931	5.4064	5.91233	5.92181	5.56908	5.58994	5.56589	5.43241	5.33792	5.20347	5.50526	5.56487	5.13677	5.48472	5.52405	5.56589	5.56993	5.15297	5.45831	5.60078	5.43534	5.26843	6.25635	5.75402	5.62621	5.51146	6.4025	5.98894	5.72309	5.70414	5.99266	5.81279	5.56391	5.47088	5.44416	5.53288	5.75582	5.67103	5.85681	5.61503	5.35944	5.38874	5.88037	5.4665	5.50539
B4GALT3	8.24773	8.43541	9.06773	7.88991	7.33235	8.69194	8.69971	8.11274	6.91471	8.57293	8.77791	8.06444	8.17352	8.17808	8.35616	8.70402	8.57618	8.19181	8.48879	7.91451	9.01475	7.7341	8.24417	8.42754	8.57736	8.6259	9.63906	8.65673	7.96614	8.04216	8.81522	7.64796	8.16361	7.73008	9.11269	8.05855	7.44248	7.55312	7.73643	8.54553	8.68938	8.21847	9.47677	8.24176	8.55111	7.83089	8.96705	8.6755	8.17226
B4GALT4	6.06908	6.27836	6.99661	7.2417	7.58751	7.31606	7.17532	6.58383	8.17417	6.43456	6.44116	6.51982	6.37701	6.30267	6.02532	6.58375	6.75763	5.93763	6.16549	6.15034	5.93587	6.37535	6.29484	6.09168	6.34357	6.63449	6.221	6.03131	6.13325	5.79348	5.60718	6.49083	6.50249	6.62058	6.1987	7.67812	6.62254	6.29553	6.27024	6.14615	6.13425	6.24687	7.04701	7.01034	6.11431	7.19451	6.2429	6.02353	6.94291
B4GALT5	10.2074	10.1776	11.6204	11.6657	12.1658	11.8636	11.0603	11.4869	11.9964	11.0172	9.99181	10.2096	10.1042	9.93416	10.3241	9.75128	10.2584	10.5157	9.83963	10.0401	9.83116	10.6356	9.99369	10.1154	10.2764	9.65123	9.48929	10.0938	9.78521	9.56775	9.76973	11.4952	11.199	10.6917	10.0852	11.5432	11.0912	10.8728	10.2422	10.0409	9.60077	10.8395	9.86103	11.2105	10.4936	11.3202	10.7184	10.3694	8.63859
B4GALT7	6.94232	6.80102	6.26838	6.22143	6.12631	6.12571	6.67781	6.66291	6.3821	6.35063	6.87865	6.9519	6.71516	6.96572	6.87355	6.72603	6.84094	7.18758	7.05076	6.76089	7.11504	6.88342	6.75906	6.92811	6.86334	6.93041	7.21213	7.1278	7.73036	6.24184	6.80976	6.47359	7.07289	6.79129	6.12829	6.61742	6.34231	6.45681	6.86058	7.02891	7.0629	6.80045	6.35457	6.30913	6.63283	6.43807	6.68953	7.05057	6.24109
B9D2	7.60123	8.03008	8.03753	8.20537	8.38747	8.16787	7.98245	8.32402	7.17748	7.90956	7.47046	8.04338	7.78823	7.38049	7.39788	7.80164	7.31525	7.73468	7.82224	7.29926	7.62862	8.22456	7.37652	7.59425	7.51665	7.21943	7.22442	7.9844	7.80229	6.86035	8.29983	8.84459	7.7865	8.02958	8.66578	8.65117	8.17229	8.35712	7.43656	8.04323	7.75017	7.58059	8.02243	8.06828	7.76984	7.70769	7.30895	7.14236	6.78435
BAALC	5.25646	5.14803	4.95439	5.32006	4.92593	5.27787	5.15914	4.90941	4.90625	4.6286	5.165	4.87858	4.93208	4.93296	4.97608	5.13279	4.5855	5.0646	5.13106	5.33714	4.95938	4.55767	5.00246	4.96702	4.86422	5.14446	5.13388	5.53293	5.25136	4.94474	5.17069	4.91443	4.8203	4.85381	4.8179	4.78741	4.87151	4.93568	4.8206	4.81936	5.06689	5.02753	4.90452	4.92714	4.82487	4.86945	4.77795	5.01048	5.57815
BACE2	5.69308	5.44986	5.56033	5.64273	4.94006	5.39462	5.40457	4.78553	5.13292	5.60971	6.08722	6.48151	5.56847	5.79349	5.65619	5.46884	6.09708	5.9971	5.24857	6.14106	6.15126	7.96619	5.82101	6.33801	6.18319	5.51461	6.02098	5.92545	5.8858	5.56562	5.21983	5.3822	5.58404	5.50913	5.25228	5.58966	5.19947	5.36675	5.48669	5.80736	6.0723	5.55113	7.35799	5.26552	5.67364	5.29334	5.8455	5.49388	5.64466
BACH1	6.62611	7.00767	7.03357	7.20251	7.40341	7.52386	6.74643	6.56994	7.54469	6.98425	5.98292	6.40749	6.50145	6.74389	6.58812	6.63436	6.56119	6.42294	6.42879	6.5468	6.20852	7.17795	6.74176	6.38539	6.60282	6.60426	5.8992	5.71726	5.95277	5.5108	6.25128	6.68904	6.84244	6.35617	6.06225	7.02254	6.64209	6.92425	6.74667	6.59526	6.27583	6.50672	7.01519	7.34913	7.82758	7.25731	6.71045	6.64739	6.20849
BACH2	5.1963	5.35129	5.11249	5.52086	5.27388	4.9923	4.97274	5.58332	5.62334	5.44684	6.63458	6.46363	7.0317	6.71477	6.32338	6.77752	7.61858	6.89546	6.6054	6.56076	6.6712	7.08663	7.00227	6.53888	6.49501	6.50232	6.03867	6.16465	6.19507	6.10833	5.69347	4.95792	5.9236	5.51232	5.16743	5.30884	5.91961	5.86391	6.38447	6.42399	6.22189	5.97389	5.41781	5.52825	5.6356	5.8633	5.7652	6.24358	8.74452
BAD	6.02584	6.09693	6.7864	6.25547	6.84736	6.9805	6.67569	6.42081	6.51282	6.37616	6.53553	6.7007	6.57256	6.43087	6.04419	6.41732	6.13532	6.2956	5.93644	6.37354	5.61043	6.25645	6.04957	6.44125	6.7097	6.0313	6.57639	6.19496	6.45574	5.94679	6.51789	7.07818	6.60977	6.45785	6.70514	6.21236	6.40175	6.75301	5.94318	6.16967	6.09457	6.03515	7.4421	6.18021	5.91073	5.86479	6.28346	5.8859	6.92724
BAG3	6.35133	6.36816	4.89028	5.31993	5.25743	4.81819	6.81689	5.76006	5.40736	6.01486	6.90462	6.52147	7.04464	7.05252	6.79928	7.15734	7.8624	6.10975	7.04574	6.57538	6.60027	7.37358	7.50715	6.70613	7.1901	7.33266	6.07391	6.57768	6.3771	5.81303	5.87421	5.96156	6.36251	6.81973	5.821	5.83916	5.53935	5.61344	7.10092	6.15041	6.57683	6.66312	6.00959	5.88839	6.33556	6.30923	6.99909	7.10059	12.0677
BAG4	6.25623	6.28972	7.06524	6.58001	7.21764	7.20528	6.98115	6.58228	7.34446	6.77128	6.39602	6.35173	6.39516	6.49027	6.20636	6.5351	6.52616	6.15179	6.2264	6.53189	6.30395	6.67233	6.57069	6.4292	6.4148	6.43586	6.21044	6.15052	6.03864	5.87511	6.64061	7.21376	6.80197	7.25946	6.64667	6.8628	7.35554	7.37271	6.46208	6.39726	6.48608	6.66325	6.94944	6.44857	6.47858	6.48906	6.65752	6.43844	6.39117
BAG5	6.46267	6.35584	6.52948	6.54499	6.63073	6.12962	6.44873	6.46998	6.88716	6.70568	6.76132	6.79222	6.8932	7.02601	6.75873	6.8556	7.06419	6.61618	6.69941	6.72906	6.77071	7.08201	7.07728	6.65076	6.76568	6.71824	6.51316	6.48135	6.83465	6.42462	6.4675	6.59467	6.65577	6.8788	6.81111	6.85545	7.03225	6.75944	6.74718	6.56875	6.39655	6.60896	6.42193	6.38116	6.13419	6.71578	6.59705	6.63061	6.71796
BAHD1	5.61658	5.40617	5.30832	5.56368	5.13381	5.44026	5.7385	5.43585	4.68553	5.60018	5.73171	5.54085	5.74346	5.8133	5.74279	5.82389	5.97844	5.64222	5.88669	5.92135	5.98273	5.7245	6.19948	5.85973	5.79432	5.87605	5.70938	5.34997	5.61168	5.39193	5.45324	5.77484	5.57725	6.36653	5.42966	6.06808	5.67303	5.91265	5.43957	5.47983	5.51264	5.3145	5.79593	5.87369	5.35872	5.55049	5.64062	5.65235	7.399
BAI1	5.71262	5.55017	5.03567	5.51102	4.95466	5.32758	5.99869	5.34198	5.19295	5.23379	5.20703	5.06322	5.12562	5.28432	5.35291	5.39992	5.15832	5.37646	5.36503	5.36222	5.62448	4.8405	5.08676	5.34841	5.35305	5.3486	6.03192	5.42587	5.5295	5.8522	5.34374	5.6176	5.23829	5.6117	5.40602	5.50227	5.1393	5.3187	5.68696	5.46599	5.34507	5.29579	5.25692	5.33914	5.20747	5.14104	5.48163	5.34349	5.48408
BAIAP2	6.28894	6.09087	5.47067	5.76201	5.10935	5.30174	5.88693	5.69506	4.81295	5.43827	5.57851	5.75711	5.31694	5.81629	5.91658	5.53299	5.53737	5.89876	5.86254	5.69892	5.94981	5.25901	5.31099	5.69137	5.31476	5.98102	6.12347	6.08876	5.84755	5.69766	5.66127	5.40764	5.21941	5.18544	6.39247	5.82308	5.36623	5.79187	5.67494	5.97759	5.70126	5.2058	5.71431	5.79197	5.3953	5.40934	5.7207	5.40951	5.80716
BAIAP2L2	5.70689	5.42618	5.15359	5.3254	5.11681	5.25345	5.65789	5.51869	5.34809	5.38447	5.17074	5.19026	5.2053	5.08869	5.21122	5.31035	5.09701	5.47497	5.38786	5.43605	5.35328	4.83825	5.06214	5.23535	5.14	5.352	5.6556	5.41439	5.26665	5.45777	5.55818	5.42504	5.16356	5.29603	5.3885	5.1785	5.15015	5.27122	4.96156	5.56504	5.69769	5.41556	5.55298	5.3783	5.13936	5.29065	5.42504	5.31266	5.16676
BAK1	6.7224	7.00434	6.83976	6.14462	6.82216	8.28053	6.9254	6.51769	6.43544	6.83423	7.37715	6.54553	6.67537	6.86152	6.78518	6.53345	6.20684	6.14583	7.10973	6.07838	6.41392	7.24697	6.58927	7.00341	7.10035	6.54553	6.60699	6.83186	7.73073	6.29265	6.37919	7.49412	6.24454	6.72385	6.68928	6.47025	6.95978	6.94817	6.2728	6.62948	6.94781	6.48032	6.6185	6.00398	6.34748	6.40963	6.47264	6.78875	7.05272
BAMBI	5.03076	5.20145	7.39	6.69912	5.85903	6.44135	7.19736	6.08208	7.78574	5.97841	5.89221	5.50764	5.27186	5.08573	5.45924	5.65234	6.04755	5.4576	5.48388	5.27139	4.84265	4.44652	5.20683	5.20009	4.82392	5.03129	6.14695	6.17228	5.99075	5.36596	6.38689	5.79287	5.85256	5.31599	5.06362	6.56836	5.19806	5.49953	5.39736	7.30811	6.12825	5.8344	7.15945	5.7726	5.06069	5.58447	6.30964	5.44384	6.74391
BANF1	7.55577	7.72791	7.45663	6.61264	7.04109	6.72701	7.43172	6.9679	6.94902	7.25995	8.41898	8.0495	8.19091	8.13683	7.75524	8.05328	8.29883	7.72902	7.87465	7.79462	7.68192	8.05922	8.14803	8.06927	7.94579	7.75555	7.85888	7.6197	7.89551	7.80696	7.49952	7.27658	8.12867	7.77936	7.60428	7.57138	7.3391	6.84328	7.97464	7.73748	7.61448	7.59734	7.52332	7.01512	6.96777	7.01474	7.45206	7.5602	8.15669
BANK1	6.13125	6.18773	5.24994	5.97535	5.46305	5.73542	6.20506	5.85883	6.27849	5.77525	7.07173	6.7468	7.08567	7.31367	6.46211	7.08001	7.9908	7.75653	6.48676	6.64303	6.53481	7.78016	7.43696	7.60125	6.97144	6.44817	7.05493	7.02839	5.98706	6.31361	6.12854	5.43155	6.24123	6.9394	5.93263	6.27767	6.44513	6.21811	6.39367	6.29531	6.36648	6.74448	6.55602	6.0592	5.48367	5.96328	6.72766	6.35964	8.73006
BANP	7.6112	7.63243	6.94545	7.09382	7.68137	7.59847	6.87499	7.91495	7.02426	7.47305	8.09763	8.25866	7.93895	8.03969	8.08664	8.13636	8.18765	8.10802	8.21191	8.06551	8.4823	8.20129	8.03673	8.20609	8.01534	7.84061	7.5941	7.84265	8.16064	7.94138	7.82784	8.02122	7.04635	7.38836	8.0757	7.44339	7.39231	7.63986	8.14552	8.23197	8.27039	7.95961	7.07888	8.33462	8.12671	8.57728	7.38915	7.71167	7.4564
BAP1	6.87725	7.22734	7.31278	7.22967	7.36931	7.3608	7.14264	6.51678	6.52246	6.93542	7.67575	6.98344	7.47219	7.3527	7.26892	7.15358	7.55473	7.27718	7.57796	7.02954	6.33544	7.25107	7.40864	7.40589	7.30334	7.23233	6.80896	6.58916	6.91306	7.07435	7.40046	7.52226	7.60562	6.913	6.62198	7.62177	6.90669	7.32547	7.01398	7.37414	7.11789	6.90934	7.80628	6.95969	6.83946	6.9024	7.11364	6.94886	6.39307
BARD1	6.24547	6.64549	6.98943	7.01209	6.68485	6.41359	7.27076	7.54008	8.69776	7.42657	6.5599	6.49701	6.48102	6.70256	6.47081	6.6656	6.84392	6.66254	6.31013	6.76654	6.53661	6.84659	6.89005	6.86026	6.76225	6.55108	6.70605	6.51327	6.67315	6.63385	5.67436	6.77669	6.19451	6.44956	5.77447	6.42725	7.06747	6.53432	6.12682	6.72093	6.62333	6.61999	6.87602	6.2938	6.28037	6.39853	6.93122	6.78093	7.90617
BASP1	12.6801	12.7537	13.4752	13.9278	13.6355	13.7043	13.4548	13.3462	12.6334	12.9556	11.6741	12.3931	12.2694	12.3574	12.9315	12.0405	12.1289	13.1459	12.5413	12.0284	12.4572	12.1848	12.203	12.3262	12.2923	12.0362	11.6717	12.5606	12.3271	11.955	12.6127	13.4642	13.133	13.1601	12.5864	13.2413	13.6759	13.3881	12.0349	12.1514	11.8015	12.0207	12.5776	12.3814	11.6712	12.6325	12.5954	12.3337	9.77881
BATF	7.63961	8.40922	8.44757	8.57112	8.72354	8.88113	8.44199	7.68309	8.77087	7.6525	7.7948	7.13664	7.29107	7.08777	6.85031	7.17348	6.75565	7.0275	6.59982	7.10587	7.29802	7.06142	6.79458	7.22712	7.19807	7.07996	7.56928	7.70413	7.49291	6.5728	7.50633	8.20782	8.00497	8.90149	8.4357	8.11118	8.66375	9.11543	7.25904	7.14968	6.98735	6.77735	8.20548	7.60772	7.55231	7.09903	7.22922	7.12964	8.05
BATF2	6.41745	6.342	5.88951	6.34048	5.95472	11.8432	5.23802	5.64945	7.17597	6.10144	6.88048	6.70883	6.9355	5.58534	7.23167	5.58352	5.6344	6.25377	6.77116	6.0832	6.51419	6.47091	6.18766	5.92641	6.96879	5.23547	5.76021	7.52943	6.8877	5.41914	5.6225	6.42205	5.47635	5.64072	6.11393	5.53104	6.03634	6.60331	5.6842	5.95199	5.80964	5.79106	5.55623	10.5554	8.15412	6.03154	5.63416	5.53338	7.36463
BATF3	6.30197	5.94653	6.24553	5.07114	5.37545	5.70182	6.2092	6.28174	4.82719	5.43179	5.79203	6.43641	5.60267	5.86379	5.24269	6.28299	5.1572	5.57269	5.70182	5.91341	5.67099	5.60659	5.33415	6.01952	5.73468	5.42177	5.94733	6.64252	6.40964	5.43817	6.61473	5.47283	5.79382	5.26623	5.75621	5.63625	7.10944	6.26698	5.30046	5.22969	6.10874	5.52857	5.80492	6.34483	5.06204	5.97061	5.27685	5.49938	6.10199
BAX	6.77692	6.94713	7.68497	6.79332	7.49415	7.33163	7.01192	6.58871	6.39468	6.35528	6.82244	7.18957	7.30095	7.00815	6.78146	7.20514	7.29989	7.23078	7.14938	6.63732	6.42996	7.33031	7.53181	7.08309	6.9004	7.09797	6.71862	6.8828	7.05625	6.70412	6.71481	7.2472	7.18727	6.95847	6.83443	6.95276	7.06211	7.14648	6.80633	7.10649	7.02759	6.65361	6.7938	6.50371	6.21713	6.21917	6.54847	6.69487	6.46509
BAZ1A	8.55974	9.15829	10.4723	10.6893	10.6697	10.3282	9.94952	9.76797	10.8408	9.65495	8.66778	9.08202	8.99362	9.17856	9.09327	9.17644	9.22432	9.11439	9.07721	8.85229	8.64069	9.66894	9.06838	9.19892	9.18024	9.08603	8.43529	8.65315	8.57947	8.2788	8.68478	9.6671	9.93306	10.0859	8.74771	10.6214	10.3187	9.81462	9.59573	8.83813	8.78715	9.29888	9.49054	9.54013	9.27424	9.71892	9.56493	9.17226	8.40886
BAZ1B	7.20531	7.1956	6.43622	6.68801	6.25331	6.41826	7.04866	6.75667	6.54067	6.71795	6.97151	6.52323	7.08358	6.54205	7.04908	6.93755	6.92015	7.01817	7.16762	6.85954	7.07822	6.55331	6.85126	6.77175	7.1225	7.18309	7.69316	7.30289	6.98238	7.32154	7.41785	6.67903	6.65184	6.45389	6.87631	6.59691	6.60869	6.26769	6.65282	6.7826	6.71522	6.59103	6.81264	6.73016	6.35602	6.50121	6.55333	6.8301	6.96087
BAZ2A	7.25225	6.62506	6.41274	6.73021	6.32702	6.81373	6.31514	6.45409	6.26593	6.51984	6.4414	6.92584	6.95843	6.67448	7.01174	6.50346	6.44913	6.9743	6.93164	7.04111	6.53853	6.61007	6.76142	6.81904	7.15434	6.67681	6.6355	7.29042	7.24124	6.45744	6.95864	6.97286	6.51509	6.39737	6.68577	6.81191	6.59167	6.58832	6.63024	7.08107	6.88753	6.13997	6.43054	6.62874	6.95151	6.72192	6.34183	6.57732	6.94754
BAZ2B	8.12839	9.08015	9.64843	8.60433	9.55723	8.97663	8.43289	9.94859	9.77698	9.79327	8.42643	9.10871	8.7456	9.08882	8.66682	8.99516	8.81727	8.73787	8.69882	8.46162	8.72969	9.56172	8.79192	9.00543	8.67552	9.14045	8.34211	8.48785	8.2411	7.53604	8.66158	8.53445	8.11862	8.75157	8.39822	7.99283	8.85256	8.94768	8.8456	8.52041	8.8065	9.06681	8.01954	9.29428	8.79604	9.39416	8.7825	8.8456	8.61756
BBS1	6.21116	6.42935	6.08879	6.19527	6.21134	6.69752	6.5629	6.32087	5.79959	5.94034	6.27693	5.91813	5.93952	6.27166	6.40951	6.34655	5.77066	6.48741	6.36187	6.07904	6.55727	5.57804	6.00188	6.24834	6.01511	6.48354	6.68175	6.4976	5.97576	5.81681	5.8618	6.45108	6.43915	6.09073	5.47056	5.99792	6.24231	6.70822	6.32954	5.9275	6.44276	6.15755	5.63457	5.83898	6.0674	6.12094	5.96027	6.16433	7.13412
BBS10	4.95767	5.43172	6.11634	4.89804	6.3937	5.80623	5.21936	6.34906	6.51974	6.31223	5.82998	5.91238	5.71221	6.27317	5.70601	6.47198	6.46009	5.55019	5.79742	5.5648	5.84258	6.52212	6.21421	5.8435	5.65284	6.39737	5.87978	5.63763	5.29859	4.94165	6.55401	6.44703	5.73456	6.55796	5.57882	5.40871	6.04648	6.46211	6.3104	5.38439	6.24084	5.90438	5.5702	6.11388	5.7785	7.11216	5.94917	6.15823	6.54514
BBS2	6.28882	6.11767	5.94565	5.96887	6.79886	6.14812	6.10066	5.87787	6.67415	6.48566	7.16125	6.89268	7.11304	7.35148	6.87737	7.1754	7.90544	6.72031	6.68211	6.9034	6.8702	7.04197	7.93764	7.1425	7.1716	6.93891	6.5465	6.46519	6.83263	6.57813	6.7428	6.29317	7.09283	6.86724	6.61566	5.90321	6.61835	6.60442	7.04293	6.96625	6.67427	6.80427	6.13813	6.64587	6.04791	6.92739	7.03412	7.42033	5.7564
BBS4	6.22587	5.8579	5.48034	5.59357	5.95419	6.50039	5.88022	5.74195	5.22653	5.09227	5.90357	6.32063	6.02075	5.88732	5.90612	6.1149	6.24172	6.19531	6.2493	6.10565	5.98917	7.1501	6.25967	6.15069	6.13312	5.85371	6.17225	5.80276	5.80833	5.98509	5.42122	6.18532	6.22017	6.66301	5.81581	5.90831	6.56603	6.54053	6.12775	5.5518	5.67019	5.80866	5.65714	5.84844	5.73027	6.01726	5.90019	6.21024	5.54816
BBS7	5.7549	5.54446	5.92887	5.83475	6.02833	5.88117	5.91814	5.8931	6.79541	6.23582	5.8647	5.9633	5.93237	5.83978	5.61036	5.85975	6.39645	5.72713	5.7599	5.5864	5.90209	6.09394	5.97122	5.68557	5.82811	5.92612	5.96085	5.50471	5.71429	5.59867	5.55921	6.01666	6.05555	6.18385	5.74661	5.74436	6.37347	5.67615	6.1632	5.62108	5.92655	5.95444	5.64382	5.85967	6.29976	6.22535	6.03132	6.15465	5.56923
BBS9	5.85138	5.55186	5.3109	5.31838	5.38368	5.16425	5.13483	5.69085	5.40931	5.44254	5.82416	5.74955	5.70775	5.7262	5.76971	5.60729	5.9163	5.44074	5.60798	5.71145	6.07711	5.86132	6.00856	5.84875	5.75304	5.66331	5.43104	5.78478	5.52296	5.33892	5.78006	5.42124	5.84856	6.11854	5.19439	5.32883	5.84796	5.34932	5.19314	5.52862	5.62633	5.96736	5.50447	5.64661	5.61931	5.55031	5.58535	5.90381	5.8326
BBX	8.17289	8.15876	8.03005	7.50219	8.32454	8.24594	7.40158	8.49883	8.60931	8.01869	8.71726	8.48893	8.87551	8.64805	8.68687	8.65426	8.87281	8.61346	8.63676	8.98561	8.34512	8.93665	8.92403	8.7526	8.87151	8.22011	8.33488	8.59553	8.46469	8.39582	7.55435	8.31371	8.03043	8.00152	7.69086	8.17944	8.07937	7.88807	8.37942	8.36134	8.36609	8.61198	7.62191	8.70833	8.63371	8.66738	8.49204	8.67327	8.09061
BCAP29	6.14594	6.05421	6.09114	6.68029	6.4198	6.27692	6.57822	5.97317	6.84469	6.2133	6.05984	5.87206	5.99586	6.09419	5.84443	6.1093	6.20637	5.8073	5.79724	5.8776	5.87988	6.09673	6.2289	6.11477	6.05292	6.19668	6.01793	5.95229	5.71947	5.7302	5.81997	6.23662	6.26751	6.32741	5.6897	6.3367	6.63054	6.26671	5.91781	5.72833	5.88857	5.94629	6.36559	5.80267	5.65574	5.95087	6.06367	6.1129	5.98175
BCAP31	9.27537	9.21309	10.0225	10.9287	10.1029	9.41013	9.76073	9.81882	8.72029	9.49835	9.6397	9.92811	9.8384	9.69894	9.16038	9.6765	10.0985	9.54451	9.59836	9.21304	9.53804	9.92932	10.0189	9.70945	9.50479	9.47354	9.16161	9.70356	10.0199	9.3363	9.59318	9.9752	10.203	10.166	10.1733	10.6738	9.53591	9.78798	9.69405	9.46746	9.38058	9.57916	10.0787	9.30216	8.99787	9.42246	9.60685	9.55967	9.45938
BCAS2	5.31666	6.03275	5.81414	5.64937	6.16116	6.07141	5.80026	6.06031	6.34158	6.25787	6.28404	6.25224	6.21568	6.41622	6.08191	6.46555	6.45344	5.95793	6.09335	5.90378	6.24698	6.52094	6.27531	6.22951	6.07141	6.40006	5.92045	5.90196	5.91057	5.67495	6.05019	6.22643	5.98447	6.12423	5.9477	6.12589	6.40645	6.64807	6.34283	6.38402	6.29452	6.16092	6.07241	6.26028	6.00692	6.14104	6.37845	6.24525	5.97731
BCAS4	6.10709	6.05979	5.37431	5.96027	5.42885	6.02538	6.06079	6.05315	5.54479	5.71817	6.96863	6.576	6.61043	6.57128	6.19033	7.20423	6.96361	6.79042	6.71689	6.29506	7.03651	6.67887	6.30534	6.57959	6.1752	6.80542	6.57029	6.83937	6.66547	6.28817	6.3323	5.67175	6.03348	6.34727	6.64124	5.69139	5.80342	5.60262	6.46684	6.66539	6.67703	6.22185	5.42841	5.79949	5.59685	5.89787	6.2263	6.46928	7.79298
BCAT1	7.05617	7.6357	7.91618	6.02107	8.66413	5.63896	7.28603	7.10344	7.59608	7.09496	6.04959	5.79935	5.18112	5.41481	5.37832	5.49707	5.49378	5.44738	6.33889	5.73597	6.16061	5.93956	5.96811	5.34519	5.63925	5.90494	5.54638	5.50011	5.36967	6.03384	5.875	7.77013	5.73652	5.76894	5.511	5.73376	6.48265	6.85034	6.83771	6.46576	6.01755	8.02449	5.31432	6.32879	5.42768	6.29974	7.62477	6.90491	6.33896
BCAT2	6.47187	6.79712	5.72568	5.78556	5.42719	5.67967	6.56005	6.00821	5.23715	5.89128	6.33916	6.28227	6.11271	6.42106	6.22353	6.39493	6.19309	6.33097	6.48979	6.39256	6.54104	5.90277	6.16974	6.38261	6.232	6.41505	6.44934	6.94544	6.42757	6.04418	5.92427	5.59614	6.46772	6.1022	6.36963	5.86254	5.86996	5.91965	6.73485	6.27512	6.5487	6.29703	5.84883	5.85627	5.8104	5.93215	6.32128	6.32335	5.89333
BCCIP	6.08196	6.36269	5.76552	5.62658	5.83245	5.59426	6.19829	6.31804	6.48371	6.3148	6.61914	6.3043	6.40366	6.42017	6.20248	6.66186	6.48154	6.06888	6.31482	6.16683	6.10372	6.58038	6.35529	6.3308	6.24905	6.39126	6.15929	5.86309	5.81705	5.62131	5.89906	6.3913	6.30437	6.49107	5.91456	6.00376	6.26803	6.10607	6.64477	5.892	6.17632	6.06693	6.04523	5.83214	6.00747	6.09767	6.19191	6.34069	6.0897
BCDIN3D	6.54462	6.9792	6.74153	6.79684	6.93325	7.20378	6.60623	6.62468	6.1954	6.65365	6.66618	6.58808	6.27349	6.83445	6.54877	6.83574	6.73719	6.43269	6.63737	6.25216	6.86114	6.75368	6.87779	6.65536	6.32442	6.95402	6.66171	6.51531	6.42265	6.13007	6.63791	6.59444	6.77586	7.43401	6.58553	6.55412	7.39734	7.11965	6.80304	6.55703	6.59779	6.55721	6.77406	6.88502	6.43603	6.76441	6.72436	6.77406	6.73558
BCKDHA	7.43725	7.39129	7.51408	7.67072	7.58326	7.77883	7.72292	7.5446	6.77502	7.48267	8.49197	7.92108	7.85963	8.04264	7.70659	7.5446	8.14614	7.30007	7.91507	7.83853	7.90209	8.10241	7.50265	7.83224	8.17054	7.41259	7.2454	7.60116	8.31773	7.26292	7.06671	8.39355	7.77518	7.83859	7.37643	7.6675	7.66555	8.16044	7.85209	7.72905	7.79257	7.59443	7.46999	7.25294	7.43652	7.66608	7.35043	7.63986	6.72977
BCKDHB	5.49921	5.7477	5.39038	5.6298	5.50834	5.09934	5.2879	5.19815	5.74355	5.24209	5.76862	5.50824	5.83315	6.2097	5.79947	5.83055	6.69356	5.50537	5.6932	5.82422	5.64431	6.067	5.84605	5.77434	5.63786	5.55677	5.67354	5.92181	5.72027	5.49785	5.85969	5.39835	5.89283	5.79294	5.43613	5.18273	5.52176	5.55147	6.05184	5.52137	5.69843	5.66137	5.60686	5.53204	5.69754	5.82839	5.71931	6.1427	6.29372
BCKDK	8.58565	8.63618	9.55594	9.64173	9.76839	9.5962	8.95575	8.70444	7.84953	8.59127	8.57271	9.05797	8.57891	8.53371	8.5302	8.38416	8.81419	8.75879	8.83258	8.47751	8.52211	8.8815	8.68254	8.95175	8.77958	8.14493	7.9548	8.76007	9.10171	8.76007	8.2787	9.30665	9.17658	9.06551	9.25408	8.93945	9.29719	9.6712	8.95719	8.933	8.91088	8.91727	8.88961	8.23024	8.50822	8.39335	8.59022	8.65508	7.36399
BCL10	6.0017	5.94065	6.5195	6.80356	6.76667	6.84898	6.08915	6.83387	6.99563	6.76802	6.43782	6.3614	6.40155	6.74524	6.3306	6.46368	6.68567	6.03888	6.45539	6.26431	6.5602	7.02899	6.44718	6.48165	6.38803	6.51044	6.30923	6.22302	6.20009	5.50691	6.80751	7.13865	6.63588	6.19187	6.59353	6.42505	6.61514	6.93309	6.43725	6.6834	6.28533	6.25741	6.68185	6.93858	6.37245	7.063	6.50575	6.50451	6.5962
BCL11A	6.47641	6.45028	6.29449	6.08391	5.97934	5.74946	6.10954	6.43289	6.49751	6.62993	7.15697	7.4608	7.22278	7.19009	6.84046	6.86439	7.94551	7.6134	6.80127	7.34881	6.94502	7.55314	7.435	7.61134	7.21755	6.42968	7.28679	7.3768	6.9546	6.74355	6.12871	6.6211	6.451	6.23228	5.87134	5.64651	6.12471	6.14674	6.69843	6.84511	7.01931	7.02296	6.67691	6.05948	7.30174	6.1383	6.30934	6.73408	8.48218
BCL11B	7.3123	7.42163	5.72391	5.46836	5.46155	5.04178	5.14561	6.50236	6.68892	6.90437	8.25919	7.82532	8.81202	8.55908	8.25862	8.50658	9.13027	7.99076	8.48026	8.56363	8.20221	8.60741	8.9353	8.09515	8.43275	8.43265	7.97673	7.81138	7.87303	7.75114	6.95285	5.68144	6.54427	6.70073	7.19524	6.16119	6.35076	6.24693	8.5576	7.93629	8.04386	7.8204	6.12446	6.97549	6.34321	7.53486	7.41548	8.85316	7.86604
BCL2	7.58603	7.60985	6.13422	6.30653	5.52622	5.88972	6.36008	7.23319	6.34385	7.04385	7.40121	7.32936	7.44351	7.31913	7.01374	7.37394	7.22684	7.5314	7.36935	7.29022	7.99735	6.87007	7.11523	7.44	7.26133	7.62805	7.72877	7.50355	7.0843	7.17853	7.12623	5.94803	6.31949	6.60116	6.37911	6.13376	6.45131	6.28908	7.79749	7.34856	7.44797	7.14531	6.20275	6.13603	5.90862	6.51384	6.70427	7.51659	7.41697
BCL2A1	6.94565	7.69246	9.34124	9.31185	9.23986	8.95107	8.83137	8.73418	9.69137	8.40181	6.07609	6.68938	6.3725	7.0782	6.32757	7.08002	6.29897	6.63333	6.39742	6.37758	6.49407	7.69188	6.07499	6.79819	6.8713	7.2834	6.42528	6.47699	6.71787	5.36375	8.33145	7.81758	8.11463	9.42583	7.79056	7.84664	10.342	10.1563	7.03407	6.61799	6.37137	6.85028	8.66307	8.33924	8.07849	7.42293	7.88418	6.85215	6.66671
BCL2L1	10.9538	11.097	10.97	9.01069	9.06234	11.599	11.7974	9.04524	8.58392	9.90129	9.38505	8.86461	10.6234	10.6504	10.8964	11.2017	10.5371	10.9102	11.0825	10.0739	8.90011	8.67372	10.0666	10.0338	10.2832	10.5683	11.3802	8.94228	8.73114	9.57536	11.4836	8.97061	10.0144	8.40143	11.3251	11.0981	8.57341	8.52893	9.17859	10.0383	9.98967	10.7577	10.6706	11.2374	11.0499	9.8892	10.8273	10.608	9.35513
BCL2L11	6.48632	6.61664	6.04235	5.43492	6.61001	7.1884	5.34234	6.0599	6.03452	6.37568	6.49784	6.66409	6.3293	6.73063	6.5361	6.51377	6.69005	6.91594	6.61591	6.14187	6.15991	6.64639	6.40507	6.51595	6.59548	6.42309	6.29899	6.69238	6.32864	6.17642	6.06222	6.14212	6.06613	6.29376	5.85104	5.9492	7.02032	6.92284	6.15801	6.33315	5.95996	6.23826	6.27572	6.85041	6.35386	6.71282	6.33118	6.67364	6.128
BCL2L12	6.07863	6.34363	5.68808	5.67646	6.35748	6.07867	6.43856	6.0229	6.20771	6.04165	6.70237	6.39799	6.65834	6.35946	6.2168	6.12691	6.83872	6.25147	6.41457	6.27899	6.25091	6.44683	6.69938	6.14222	6.52771	6.08072	6.60305	6.89904	6.75799	6.25147	6.11112	6.95293	6.23894	6.27719	6.31133	6.33102	6.16508	6.20398	6.13513	6.17277	6.44448	6.21847	6.2607	6.43005	6.17684	6.29584	6.0992	6.09744	5.84945
BCL2L13	8.72206	8.60285	8.6408	8.03327	8.23524	8.8838	8.84608	8.13958	8.33145	8.5398	8.22489	7.81238	8.05901	7.99327	7.91467	8.36147	7.98006	8.28481	8.19679	8.04609	7.95362	7.60865	8.24478	8.0689	7.97402	8.37285	8.80547	8.52355	7.60858	7.72238	8.68738	8.23313	8.55118	8.01002	8.4107	8.35234	7.7598	7.731	7.94798	8.09658	7.9331	7.90273	8.78154	8.90964	8.64195	7.89678	8.25641	8.2671	7.88053
BCL2L2	6.63408	6.64904	5.98151	6.22519	6.13835	7.12294	6.54011	6.4109	6.10933	6.25267	5.75803	5.76104	5.37145	6.08341	5.62715	6.03069	5.70074	5.81322	6.00226	5.92901	6.39829	5.41799	6.16092	6.04725	6.15991	5.74166	6.80021	5.99929	6.01622	6.35773	5.58016	6.3708	6.24359	6.48813	5.54527	6.45887	6.45997	6.34368	6.36786	6.71994	5.91698	6.54562	7.34867	5.57861	5.62125	5.71306	6.41054	6.28559	7.86173
BCL6	9.84376	10.0128	11.0407	10.5287	11.4421	11.1499	10.2109	10.5462	10.3629	10.2649	9.15656	9.78055	9.68229	9.76427	9.95653	9.57085	9.47496	10.0781	9.68779	9.03198	8.93631	9.70504	9.59904	9.40164	9.613	9.08049	8.31628	9.14693	9.20707	8.54462	9.02891	10.3194	9.60174	9.57506	9.35632	10.9815	9.90554	9.64726	10.113	9.27229	9.01582	9.67827	8.82852	10.2446	9.64781	10.3879	9.9286	10.252	8.84733
BCL7B	6.89171	7.10369	7.06496	7.51905	7.15291	7.15133	7.34638	7.17602	6.41106	7.31524	7.92587	7.51622	7.39727	7.50272	7.06216	7.4205	7.66068	6.96512	7.17247	7.01159	6.96132	7.46294	7.42886	7.42116	7.49847	7.30139	7.0651	7.04057	7.26924	6.95474	7.02401	7.70028	7.73698	7.77078	7.19692	7.70179	7.75046	7.85638	7.31387	7.58486	7.34307	7.19314	7.51785	7.29778	7.10769	7.2294	7.02432	7.16897	6.77102
BCL7C	6.28215	6.4666	5.64756	5.64021	5.88142	5.95843	6.01077	5.24668	6.05161	5.76261	6.35152	6.18974	6.34468	6.42418	6.12759	6.51336	6.04501	6.1902	6.25371	6.37455	5.93393	6.04015	6.1881	6.23144	6.28384	6.35359	6.60374	6.19308	6.44325	6.10055	6.78607	6.27466	6.30731	6.31944	6.12922	5.823	6.0708	6.21602	6.00256	6.21199	6.26785	5.87021	5.75655	5.71708	5.74596	5.68482	5.77953	5.89733	6.13598
BCL9	6.60153	5.88796	6.13498	6.41405	5.83038	5.70823	6.02122	6.02718	5.43278	6.35192	6.49502	6.36759	6.54797	6.90662	6.6184	6.5114	6.72732	6.11308	6.70824	6.89457	6.35192	6.73197	6.41761	6.42276	6.44056	6.73447	6.25763	6.71323	6.29758	6.077	5.7029	5.71025	6.78033	6.77653	5.70618	6.63761	6.12341	6.2735	6.17766	6.18664	6.59859	6.13982	6.52435	6.13566	5.57612	6.01608	6.23219	6.39198	6.53507
BCL9L	6.27908	6.22525	5.31286	5.42855	5.26142	5.64184	5.53737	5.66943	4.79954	5.49681	6.83971	6.71005	6.77429	6.58864	6.67318	6.20842	7.25375	6.504	6.64827	6.39121	6.49504	6.6626	7.09744	6.47712	6.58574	6.69193	6.36206	6.81641	6.65117	5.63147	7.22355	6.04866	5.93582	5.9507	5.42147	6.07437	5.24419	6.22428	6.4282	5.75864	6.47416	6.10527	6.0208	6.04166	5.33465	6.0957	6.36813	6.41472	5.9664
BCLAF1	6.97893	7.39325	7.44564	6.99161	7.59648	6.92036	6.66143	7.09787	7.78575	7.38739	7.40602	7.70466	7.66029	7.75308	7.63828	7.763	7.96525	7.35955	7.4822	7.68507	7.37137	8.1983	7.99364	7.76234	7.63713	7.57507	7.16269	7.09497	7.33682	6.84271	7.24919	7.05155	7.40087	7.57048	6.96731	7.27698	7.89996	7.66445	7.65977	7.39324	7.39003	7.87156	7.05457	7.3406	7.38512	7.879	7.76089	7.70411	7.51076
BCOR	6.05655	5.98172	5.5582	5.80289	6.03902	5.84353	5.74193	5.9368	5.88962	6.07944	6.50684	6.6504	6.72364	6.45577	6.36453	6.57261	7.3041	6.33672	6.46681	6.1824	6.3296	7.25839	7.26601	6.63821	6.7191	6.44771	6.20753	6.28828	6.53928	6.14908	5.7609	5.69785	6.13285	6.06619	5.96395	5.96457	6.12122	6.25323	6.6551	6.36907	6.65623	6.42318	5.65927	6.55495	6.62839	6.60363	6.28528	6.95681	6.63682
BCORL1	7.09918	6.47734	6.7215	6.9735	6.33354	6.50365	7.19509	6.86198	6.05139	6.39712	6.18081	6.3273	6.2126	6.47638	6.69362	5.99429	5.95006	6.64342	6.504	6.69099	6.86322	5.86319	6.36215	6.21536	6.22604	6.61761	6.54509	6.72436	6.6577	6.17919	5.83346	7.01921	6.48639	6.39297	6.74852	7.26437	6.43798	6.38214	6.33197	6.53468	6.23824	6.63954	6.67319	6.54234	6.21146	6.47977	6.16238	6.16221	5.54305
BCR	6.06461	6.04389	5.84405	6.22264	6.14709	5.71141	5.98509	5.69678	5.49113	6.07225	6.89064	6.61457	6.66731	6.49564	6.42113	6.12751	6.78455	6.10188	6.40242	6.28049	6.51039	6.54766	6.71209	6.47053	6.56166	6.38156	6.0112	6.27676	6.50169	6.26191	6.83825	5.87393	6.15185	5.89703	6.90636	6.54324	6.0689	6.10392	5.99684	6.58712	6.67938	6.32926	6.28165	6.46675	6.30475	6.01682	6.19211	6.17088	6.60944
BCS1L	6.67397	5.97283	5.42924	4.96206	5.30497	5.03666	5.98681	5.77684	5.03592	5.83806	6.35545	6.28282	6.28411	6.20888	5.85124	6.20664	5.90189	5.95252	6.18657	6.0524	5.9769	6.86331	6.24232	6.12365	6.60922	6.50272	6.12698	6.45743	5.85124	6.31018	5.64072	5.55975	6.09752	6.32993	6.72076	5.55379	5.68619	6.00167	6.21531	5.64596	6.59171	5.8876	5.14244	5.5321	5.18923	5.76217	6.27367	6.31891	6.04554
BDP1	5.69464	6.07104	6.59665	6.37827	6.3122	5.65629	6.06803	6.54564	7.45784	6.60254	6.28658	6.13891	6.51596	6.30415	6.46678	6.68863	6.99646	6.12423	5.88869	6.2215	6.84124	6.8944	7.2998	6.56353	6.45558	6.24202	6.33817	5.79767	5.88706	5.62185	5.86048	6.90555	6.58143	6.03032	6.06016	6.36901	6.59081	6.4295	6.34299	6.43506	6.46854	6.80002	6.13566	6.10365	6.69323	6.37042	5.55976	6.43127	5.98287
BECN1	8.13083	8.23246	8.22142	8.20496	8.40148	8.47757	7.86833	7.91575	7.74599	8.50609	8.37398	8.45937	8.37536	8.47325	8.47711	8.33904	8.64304	8.15798	8.42423	8.05723	8.21134	8.47031	8.57625	8.57315	8.2291	8.33811	8.13406	8.0866	8.26817	7.64952	8.67963	8.68622	8.56878	8.51239	8.53925	8.64419	8.61714	8.69526	8.21173	8.15088	8.23753	8.01686	8.28607	8.45761	7.99329	8.47541	8.15147	8.24696	8.04278
BEST1	8.29557	8.02194	8.08114	8.30061	8.26107	7.957	7.66383	8.20462	6.81729	7.35975	7.75277	8.12772	8.0793	8.14621	8.28113	8.24865	7.41692	8.57906	8.23493	8.38933	7.46438	7.56121	7.71684	7.93152	8.13689	7.73916	8.1999	7.63452	8.09119	6.95115	8.82038	8.13658	8.36706	8.24431	8.54281	8.77408	8.24783	8.37043	7.9151	7.51275	7.95212	8.03542	7.50472	8.76987	9.07672	9.76363	7.60159	7.49262	6.73189
BET1	5.21507	5.74554	6.45314	5.68953	6.24149	6.46107	5.90892	6.14703	6.53018	6.35251	6.57956	5.98852	6.06416	6.3134	5.60349	6.64918	6.62991	5.67394	5.49299	5.10983	5.96457	6.48683	6.53834	6.36716	5.8312	6.59347	5.58381	5.1683	4.86605	5.22778	5.95621	5.35838	6.15022	7.04481	5.30424	5.07093	6.75109	6.55984	7.07176	6.74356	5.9125	6.25915	5.29559	5.26565	5.81354	6.25459	7.07271	6.09851	7.18032
BET1L	5.70192	5.94703	6.16644	6.31077	6.27746	6.02007	6.184	5.84283	5.11782	5.82931	6.30906	6.35928	6.61424	6.46311	6.37699	6.47399	6.16352	6.41851	6.38004	6.35709	6.39934	6.53994	6.23154	6.51508	6.42255	6.20489	5.88922	6.31021	6.72106	6.28701	5.79835	6.75756	6.26864	6.41803	6.14257	5.96477	6.0155	6.69706	6.16515	5.90736	6.01624	5.98734	6.22379	6.07948	6.09137	6.34042	6.06712	6.24374	5.99927
BEX1	5.45512	5.18667	6.21021	6.16086	6.1366	5.59916	6.51098	5.17693	5.00795	7.19173	5.14519	4.72764	4.68973	4.99416	4.75111	4.80404	4.67554	4.87767	4.83757	5.19932	5.38786	4.63672	4.68447	4.91616	4.8452	5.04828	5.41924	5.27815	4.98362	4.88189	4.7203	6.18033	5.11936	5.56889	4.76762	4.88514	4.64083	4.8613	4.73775	4.77285	4.76182	5.13879	5.08718	5.45312	5.17796	5.47399	4.84836	4.71824	5.05375
BEX2	5.15213	5.81529	4.67021	5.08219	4.8238	4.63753	4.46586	5.45644	5.39314	5.67187	6.47195	6.53298	5.98585	6.44844	5.91575	6.72248	5.97366	5.33995	6.04384	6.05255	6.62655	6.715	5.8155	6.85056	6.43725	6.39236	6.06039	6.20588	6.37694	5.76473	5.14882	4.79497	5.6059	6.02905	5.80395	5.34918	5.31955	5.28899	6.53599	6.29015	6.16979	5.65987	5.35362	5.84684	5.07693	5.92788	5.72871	5.78486	7.68145
BEX4	4.92202	5.6946	5.69507	5.45147	5.72676	5.6791	6.11555	5.4602	6.2022	5.81762	7.14259	6.75475	7.06543	7.13542	6.40097	7.26743	7.1004	6.51508	6.63264	6.24984	5.90035	7.40581	6.87084	6.63261	6.53214	6.9991	6.21888	6.04628	6.00253	6.05976	6.9471	5.74744	6.28532	6.96985	6.03955	6.53327	7.07555	6.85873	6.76238	6.56302	7.06959	6.39782	5.7896	5.78854	5.03863	6.13601	6.15146	6.07414	8.30361
BEX5	4.61097	4.56617	4.53658	4.59683	4.38865	4.43391	4.75512	4.75873	4.54258	4.70415	5.23393	5.12056	5.3744	5.57685	5.14704	5.5204	5.1449	4.66118	5.03534	5.13139	5.31636	5.46586	5.20759	5.39419	5.1163	5.45626	5.10157	5.08001	5.14893	4.99809	5.10915	4.69666	5.31396	5.15426	4.77815	4.8536	4.56689	5.55981	5.17685	4.7766	5.38083	4.94094	5.21076	5.01922	4.92096	4.83781	4.84207	4.93758	5.11671
BFAR	7.41139	7.74171	7.36417	7.89205	7.62008	7.06573	7.24648	7.55822	7.94599	7.85403	8.05114	8.06599	7.83639	7.93318	7.79414	7.84434	7.96523	7.56582	7.73566	7.93468	7.25939	8.14988	7.79136	7.77915	7.94743	7.98271	7.46046	7.6557	7.77866	7.57194	7.18972	7.78875	7.50775	7.72481	6.96328	7.77798	7.77524	7.66458	7.81368	8.03372	7.47222	7.80071	7.77426	7.37288	7.07841	7.37101	7.79229	7.69793	8.03631
BICD2	8.6911	8.42944	8.91956	8.78271	9.5759	9.34183	8.78491	8.81515	9.35064	8.81629	8.32597	8.94505	9.00071	8.95789	9.17163	8.74733	9.13735	8.9946	8.98085	9.20642	8.08764	9.08107	9.2087	8.84404	8.80032	8.50713	8.23998	8.00687	8.36659	7.85351	8.45775	9.77912	8.65898	8.3018	8.53826	8.62302	9.06815	9.13613	8.90404	9.16029	9.28829	8.99396	9.02077	8.79126	8.89791	9.35691	8.79697	8.94374	8.15425
BID	7.85221	8.41559	8.33132	7.87982	8.40151	8.55316	7.6276	8.53082	8.10169	8.49162	8.12221	8.90067	8.39655	8.73675	8.33673	8.50788	8.22351	8.40975	8.20629	8.30751	8.13877	8.9384	7.91555	8.33659	8.26683	7.93011	7.38944	8.07651	8.27502	7.42221	9.17131	8.63143	7.8844	7.92779	8.54107	7.81284	8.13109	8.62008	8.47568	8.71969	8.22184	8.37721	7.73604	8.71898	9.21834	8.90959	7.81516	8.15181	7.02281
BIK	4.98976	5.32678	6.32696	6.44989	6.01471	6.19174	5.76879	5.4351	5.79854	6.45686	5.36684	5.29303	5.02208	5.32718	5.18361	5.10155	5.34199	5.30568	5.29303	5.41548	5.12131	5.69649	5.08583	5.2354	4.91212	5.28066	4.92443	5.02208	5.06788	4.86199	6.79038	6.38149	6.22069	5.69216	5.36592	6.07453	5.95895	5.39587	4.97834	4.69442	4.89131	5.29455	5.64441	4.97897	4.74029	5.22915	5.58424	5.25471	4.90855
BIN1	7.61923	7.75079	6.4608	6.60355	6.45333	6.73812	6.6762	6.88459	6.18146	6.88583	8.84139	8.08322	8.77285	8.36318	7.91119	7.97597	8.07762	7.98054	7.99613	7.94844	8.09137	8.13823	8.19296	8.29014	8.18168	7.98465	7.98274	7.9861	7.951	7.72143	7.76499	6.4792	7.05584	7.29406	7.8542	6.42283	7.19297	7.27268	8.22817	8.25155	8.23268	7.7475	7.3453	7.02272	6.93753	7.21997	7.43557	8.05068	7.42708
BIN2	7.18214	7.5672	8.12258	8.50916	8.46038	8.64736	7.75315	8.19284	7.68668	7.5104	7.73457	8.09561	7.75827	7.62208	7.71731	7.70145	7.85322	7.89175	7.92606	7.2673	7.30597	8.20915	8.06354	7.61039	7.821	7.40702	6.95625	6.93406	7.16965	6.94655	7.5155	8.23208	8.0024	7.92507	7.45792	8.28694	8.17676	8.16696	7.80916	7.67202	7.7287	7.77816	8.03925	9.02867	8.38841	8.5041	8.0648	7.91979	7.19332
BIN3	6.62397	6.76004	7.74242	7.57942	7.0554	7.35557	7.06422	6.37868	6.34152	7.22796	7.02984	7.80082	7.42953	7.51565	7.13646	7.51536	7.0645	7.27143	7.72651	7.74985	6.77948	7.74461	6.99098	7.17569	6.79313	7.54075	7.17365	7.67214	7.63436	6.46252	6.98375	8.11382	6.79882	6.49457	7.79222	7.63669	6.73642	7.00691	7.03346	7.86865	7.55517	6.92455	6.34288	6.98031	7.15615	7.43527	6.75217	6.97395	6.3122
BIRC2	7.69573	8.50932	9.64641	9.14626	9.19863	9.33373	9.33663	9.53689	9.67809	9.03479	8.15037	8.48706	8.27361	8.63608	8.12993	8.79083	8.76359	7.99455	8.11152	7.7764	8.3998	8.9799	8.47579	8.28222	8.44807	8.84262	7.99632	7.82296	7.74363	7.1067	8.63044	8.10399	8.14641	8.3433	7.9494	8.44305	8.58051	8.44496	8.48412	8.50385	8.3043	8.23419	8.52171	9.25158	9.32102	8.47164	8.88003	8.71316	9.45797
BIRC3	7.3106	8.09574	7.53458	7.28067	7.32152	7.65656	7.03041	7.98274	8.06068	8.08744	8.6425	8.54284	8.92017	8.89537	8.20653	8.73137	8.91733	8.65805	7.96254	8.12246	8.68267	9.19958	8.78561	8.8059	8.56097	8.9164	8.15352	7.81324	7.83666	7.36628	7.55684	8.59799	7.59973	7.07953	7.5718	7.5845	7.29554	7.72793	8.57361	8.98397	9.22007	8.08684	8.2008	8.27659	9.75788	8.49918	7.63703	8.23275	9.89491
BIRC5	5.50741	5.44983	6.21428	5.99883	6.68096	5.59098	6.57326	5.26758	7.20586	6.39349	5.38363	5.21444	4.86077	4.78369	5.13753	5.17666	4.7319	5.4624	5.18192	5.01303	5.25488	4.83042	4.64155	4.86991	4.99357	5.26348	5.64192	5.47343	5.56869	5.0371	4.89542	5.92651	4.98798	5.67755	4.76092	6.05438	5.34302	5.27574	4.86595	4.99075	5.10856	4.87747	5.42558	4.86548	4.8033	4.84401	5.96963	5.80318	5.30344
BIRC6	6.94161	7.39463	7.57579	7.36805	7.59745	6.99934	7.20939	7.52998	8.11904	7.69339	7.29367	7.38687	7.58624	7.57177	7.38315	7.4439	7.94536	7.2851	7.34468	7.3259	7.63958	8.02186	8.09154	7.56174	7.60668	7.51164	7.19873	7.2436	7.15435	6.80789	6.91738	7.3276	7.51031	7.7694	6.95145	7.3562	7.74321	7.58099	7.48216	7.01317	7.39717	7.59451	7.33577	7.57046	7.39821	7.72926	7.6965	7.6505	7.49477
BIVM	4.95863	5.0332	5.64098	4.89732	4.77401	4.71269	4.94181	5.22734	5.61238	5.29889	5.54109	5.28154	5.46209	5.5661	5.31561	5.48002	5.54054	5.3143	5.12247	5.28519	5.65465	6.29892	5.63967	5.86436	5.11732	5.98432	5.11763	5.22725	4.97159	5.21396	4.84424	4.75621	5.4452	5.24657	4.45157	4.86365	4.81094	4.60258	5.81242	5.25828	5.73287	5.74747	5.30195	5.18492	5.05508	5.8422	5.70221	5.91614	5.72744
BLCAP	6.90961	7.1516	6.7138	6.9196	6.79543	6.71523	6.56076	7.43717	7.02474	7.21905	7.8421	7.89928	7.54381	7.58003	7.45068	7.59251	7.88303	7.30042	7.50966	7.19395	8.05848	7.65603	7.77417	7.70612	7.48201	7.43971	7.38124	7.6733	7.68078	7.22543	7.507	7.09417	6.84731	7.49523	7.66529	7.2268	7.13263	7.25321	7.10487	7.2227	7.64959	7.25164	7.36141	7.34561	6.41724	6.82018	7.25404	6.99269	7.89428
BLK	6.25563	5.75414	5.2492	5.95934	5.1412	5.21015	6.0397	6.18172	4.95516	5.39402	6.78319	6.47582	6.79583	6.93246	6.17803	6.35664	6.62627	7.57091	6.28685	6.69652	5.56761	6.9895	6.56987	6.88023	6.67132	6.07542	7.04968	7.36096	6.36151	6.27167	5.20281	5.40332	6.28838	5.69686	6.09965	5.55768	5.74643	5.775	5.88153	6.43164	6.86348	6.24112	5.90892	5.44735	4.93041	5.32295	5.73118	6.07136	7.86841
BLM	5.84972	5.89325	6.92128	6.37101	7.24797	7.94434	6.83932	5.73317	7.73026	6.24054	5.70843	5.98164	5.76522	5.82209	5.66494	5.82796	6.00797	5.69364	5.78594	5.62579	6.15782	5.93945	6.06041	6.13504	5.98423	5.77889	5.60176	5.83868	6.23744	5.31546	5.59337	6.41856	5.81556	6.91003	5.47146	7.18343	7.41669	6.95814	5.52174	5.57115	5.95668	5.62995	5.45803	5.58898	5.39148	5.75243	6.13918	6.14952	6.19038
BLMH	6.19472	6.31974	6.07335	6.14667	6.31577	5.74893	5.94241	5.74903	5.20198	6.23773	6.78781	6.2418	7.05474	6.49964	6.29557	6.88962	7.27821	6.50542	6.73595	6.1674	6.50483	7.04889	7.16478	6.88616	6.6091	6.22419	6.38121	6.14777	6.30324	6.58422	5.51678	6.6009	6.44328	6.90442	6.21013	6.73551	6.10888	6.16994	6.98387	6.36061	6.8434	6.5486	6.2516	5.83805	5.63424	6.24886	6.58603	7.15297	5.91116
BLOC1S1	9.41123	9.58932	10.3613	10.4538	10.2957	10.3497	9.84504	9.76696	10.6875	9.33749	8.94146	9.1755	8.62968	8.69611	8.46383	8.80025	8.29869	8.55963	8.51388	8.90963	8.78448	8.84003	8.25215	8.8239	8.69263	8.38934	8.83241	9.01332	9.30027	8.58599	9.36991	10.136	9.66646	10.0107	9.03258	9.12288	10.0176	10.4109	8.4869	8.755	8.99654	8.74133	9.45448	8.14077	7.94562	7.96232	8.62035	8.02163	9.70074
BLOC1S2	5.75377	6.24292	6.62192	6.50198	6.66911	6.51871	6.15867	6.5435	7.19185	6.55169	5.97926	5.98759	5.9187	6.34339	5.73519	6.30114	5.94788	5.92924	5.83459	5.77288	5.92134	6.47945	5.97405	6.23117	6.12013	6.45486	6.03634	5.90376	5.8619	5.6086	6.46348	6.07791	5.93465	6.40131	6.24235	6.53297	6.63281	5.99497	6.20022	5.83065	5.76579	6.35541	5.84086	6.58582	6.34485	5.92636	6.00009	6.01645	6.23467
BLVRA	8.10262	8.13087	7.97645	6.16052	7.6437	7.47443	7.27326	6.95433	7.83941	7.70087	6.87583	7.19389	7.32041	7.3655	7.29644	7.66013	6.83231	7.42247	6.97212	7.63857	7.18177	7.41236	7.28829	7.71033	7.16087	6.83002	7.11358	7.12669	7.64857	7.65757	6.98333	7.14991	7.52589	8.19207	7.43128	7.45082	7.35134	7.24443	8.0472	7.41824	7.37597	7.57475	6.82804	6.99207	7.00423	7.00423	7.45909	7.45026	6.93401
BLVRB	11.0755	11.1816	10.5837	8.66204	7.82089	10.6082	8.95839	10.1537	8.03272	10.3965	9.28015	8.78758	9.12327	8.41392	8.71453	9.70456	8.48689	10.014	9.52784	9.68288	8.92048	7.61491	8.59192	8.9644	9.49533	10.2552	11.0616	9.95156	8.22494	9.65214	10.5409	8.61494	9.77915	8.86758	11.3709	10.4156	8.58954	8.54891	9.29023	10.0645	10.2563	10.1976	10.0473	10.6786	10.1696	8.96647	10.0536	9.66077	11.1153
BLZF1	8.67948	9.13771	9.70526	9.90325	9.74339	10.081	9.3975	9.65675	10.9297	9.42343	9.18964	9.1578	9.15545	9.42167	8.96241	9.36103	9.13831	8.57715	8.84178	8.92407	8.94379	10.0751	9.12032	8.98237	9.11916	9.07256	8.92764	8.87027	8.60699	8.27302	8.46872	10.1336	9.06104	8.1781	9.39686	9.4466	8.68188	9.17976	9.48787	9.91226	9.91854	9.53278	10.1429	9.39395	11.4845	9.93697	9.00155	9.23632	9.11868
BMF	6.25362	6.63045	6.0977	5.64986	5.95579	5.53123	5.48249	6.58766	4.98265	6.49284	6.09971	6.37438	6.19956	6.28758	6.48137	6.17636	6.71488	6.22867	6.26814	6.15853	6.18272	5.49384	6.53165	6.5784	6.33661	5.83767	6.0879	6.66376	6.47886	6.86811	5.78775	5.93	6.02211	5.87522	5.65792	5.70187	5.70208	6.23873	6.25139	6.36097	6.65096	6.48238	5.64472	5.88454	5.89941	6.30456	6.18264	6.36893	6.41574
BMP1	5.83852	5.4934	5.21313	5.56941	5.20586	5.33461	5.89373	5.66449	5.10437	5.33716	5.35389	5.12174	5.23009	5.315	5.33752	5.21215	4.99601	5.46664	5.54875	5.43647	5.49455	4.83939	4.98254	5.34509	5.48388	5.49258	5.96674	5.81358	5.41178	5.37079	5.42021	5.08387	5.23202	5.21945	5.24677	5.08804	5.38908	5.4718	5.15467	4.94555	5.23129	5.11224	5.30486	5.12265	5.3371	5.24282	5.22784	5.53718	5.49904
BMP2	5.83202	5.37187	4.68249	5.28229	4.93094	5.18055	5.44322	5.17396	5.44345	4.90105	4.92057	5.39449	4.94697	4.9652	5.10044	4.81933	4.90979	4.97615	5.0212	4.84099	5.22425	4.92701	4.84528	4.75066	4.66141	4.95909	5.7291	5.31936	5.05583	4.77387	6.17049	5.42014	4.83181	5.09813	4.86587	5.40259	4.9516	5.09935	4.90995	4.67241	4.78467	4.72234	5.53821	5.75948	4.9778	5.29294	4.68506	4.87151	4.86594
BMP2K	7.64673	7.86003	8.90145	7.2728	7.80045	8.45501	7.70759	8.13882	8.20439	8.27585	6.8703	7.11242	7.04882	6.94067	7.43591	7.22078	7.49042	7.32572	7.19973	7.51511	7.58606	7.57345	7.26683	7.52722	7.07135	7.24413	7.43817	7.1903	7.15437	6.43245	8.05927	6.90534	7.39114	7.08057	7.62481	7.67682	7.61165	7.75227	7.14482	7.22102	7.25774	7.64547	8.24773	7.69119	7.9348	7.50663	7.98163	7.73622	6.71191
BMP6	6.45977	6.54458	6.41524	7.07741	6.1019	7.11943	7.8678	6.68334	6.39391	7.16588	6.59362	6.59255	5.97484	6.12686	6.75939	6.71228	6.75234	6.41052	6.64552	6.68889	6.66277	5.42326	6.38138	6.6183	6.18687	7.18517	6.4669	6.54608	6.39068	6.26247	7.95638	6.73491	6.5436	6.17045	6.25719	6.5543	5.86098	6.28469	6.20614	6.46363	5.80672	6.77084	7.85729	6.29386	6.2434	6.49684	7.6855	6.45915	9.04195
BMPR1A	5.46284	5.57759	5.05647	5.46182	5.09263	4.94214	5.68036	5.61228	5.08622	5.38083	5.90173	5.63834	5.35233	6.0276	5.17502	5.42668	5.46389	5.09833	5.32377	5.45324	5.48456	5.44419	5.87063	5.31189	5.53677	5.56506	5.90425	5.47241	5.31784	5.35323	5.51779	4.56671	5.25438	5.13007	5.4861	5.34841	5.11763	5.81094	5.4846	5.63624	5.23799	5.18879	5.33464	5.39391	7.35185	5.67065	5.24702	5.26514	5.85909
BMPR2	6.91056	6.83307	7.36866	6.17105	7.42049	6.88218	6.37201	6.40806	7.6463	6.57394	6.88321	6.53094	6.91882	6.64371	6.70074	7.21767	6.97379	6.72231	6.51296	6.7665	6.28133	6.91997	6.84936	6.90216	6.72855	6.76537	6.86147	6.05497	6.18864	6.76202	6.42763	6.52412	6.76179	7.05613	6.20819	6.26429	7.64535	6.87409	6.82639	6.55976	6.58183	7.03591	6.52739	6.65699	6.4267	6.86791	6.93433	7.17116	6.81544
BMS1	6.68602	6.74006	5.80973	6.0061	5.54489	5.97132	6.26018	6.34661	6.04996	6.47241	7.20129	7.32802	7.37091	6.91288	6.87487	7.00202	7.08674	6.45045	6.73027	6.86709	7.68657	7.61597	7.4151	6.77677	6.85915	6.37946	6.61333	7.17523	7.16692	5.77553	7.10887	6.02966	6.32642	6.5015	6.53925	6.21002	5.86969	6.08195	7.31801	6.82491	7.38536	7.11247	5.82358	6.20761	6.45535	6.53193	6.69249	7.66602	6.22477
BMX	5.87382	5.93318	8.61287	9.52338	8.5729	8.94738	8.52	7.40834	9.08266	7.53659	5.88179	6.04875	5.76768	5.33062	6.21832	5.78249	5.42095	6.06988	5.96268	5.7948	5.78698	6.0951	5.70009	5.53898	5.89364	5.95106	5.44103	5.70998	6.04814	5.42366	6.07734	7.80719	8.68797	7.67528	6.40432	10.354	7.50893	6.69749	6.18075	5.46535	5.01683	6.52412	8.22781	6.09626	5.566	7.32393	6.29174	5.57597	5.62349
BNIP1	5.68656	5.60245	5.49031	5.33686	5.27988	5.21604	5.47541	4.9001	4.82857	5.26193	5.71552	5.33588	5.49937	5.61977	5.43159	5.62919	5.4434	5.47192	5.62872	5.44523	5.70935	5.58591	5.34117	5.4036	5.58463	5.48266	6.01692	5.56228	5.35641	5.33513	5.11552	5.59918	5.48585	5.60723	5.53586	5.33072	5.22276	4.97401	5.70251	5.92212	5.44117	5.18563	5.23757	5.30907	5.43016	5.12706	5.42142	5.54066	4.9975
BNIP2	8.08931	8.89266	9.96218	9.82908	9.94012	9.80173	9.52113	9.55005	10.2867	9.56352	8.65651	8.79661	8.71221	8.95929	8.63314	9.08473	9.06002	8.55265	8.4386	8.16532	8.64094	9.24554	9.00636	8.74723	8.71013	9.06995	8.30762	8.2662	8.0989	7.15186	9.19757	8.92269	9.51159	10.0424	8.67334	9.53008	10.3721	10.1168	9.19293	8.4766	8.53175	9.01444	9.3328	8.97245	9.04273	9.59209	9.23939	9.00599	9.23084
BNIP3	6.23606	6.40494	6.18642	6.52514	6.14154	5.97114	6.66174	6.49474	7.63081	7.36714	7.43119	6.99568	7.30154	7.35962	6.45999	7.56742	7.48341	6.12638	6.80072	6.97822	7.03402	7.64083	7.06765	6.82075	6.9674	7.25436	6.76565	6.53585	6.70743	6.14981	7.15016	6.88474	6.71061	7.56111	6.35736	7.30351	7.27758	7.21857	6.75486	6.88131	6.86678	6.98375	7.74546	6.24827	5.99605	6.10987	6.68954	6.77328	8.63386
BNIP3L	10.7286	11.2361	11.349	9.71629	9.37556	10.5833	12.3971	10.7277	10.5543	11.6073	8.97201	9.32341	9.25469	9.90478	9.45234	10.3627	9.51201	9.7616	10.015	9.65701	8.75815	9.33722	9.49274	9.72682	9.51786	10.1989	10.4493	8.57958	8.09479	8.25939	10.7736	8.85422	9.25336	9.00931	9.74094	10.0004	9.30728	9.40758	9.81816	10.0561	9.6826	11.031	9.94484	11.178	11.2952	9.82183	10.4567	10.5733	9.70739
BNIPL	6.29932	5.22993	5.74828	5.81013	5.82012	6.36154	6.14125	4.84367	5.77482	5.37443	5.58618	5.54959	5.32005	5.60934	5.73139	5.52111	5.67656	6.0883	5.4227	6.15904	5.94752	5.08561	5.81971	5.3768	5.26857	6.40109	6.19854	5.79029	5.85304	5.62616	4.91021	6.43905	5.55142	5.26168	5.98694	6.29711	5.08031	5.72651	5.70985	5.55227	5.9875	6.12458	5.77074	5.17958	4.95463	5.64632	5.43411	5.6548	5.5216
BOK	5.9423	5.77633	5.36868	5.67641	5.394	5.46227	5.8948	5.82178	4.93777	5.54929	5.89176	5.89116	5.38636	5.74742	5.97733	5.87822	5.51147	5.92994	6.2264	5.92365	6.09909	5.47907	6.96879	5.46998	5.93289	6.15837	6.55637	6.57346	5.6175	6.39469	6.06846	6.26295	6.28252	5.78779	5.81508	6.20401	6.28822	6.13611	5.71605	5.95033	6.04667	6.05588	6.80762	5.86118	5.25725	5.38088	5.75634	5.71093	5.9331
BOLA3	6.65808	7.2876	6.38064	5.92941	5.79782	5.90102	6.60776	6.66696	7.35965	7.94656	8.18651	7.20112	7.60798	7.68216	7.05738	7.62525	7.51047	6.90586	7.00703	7.3421	7.25114	7.79392	7.20154	7.21857	7.26198	7.42894	7.48271	7.16981	7.06421	6.75354	7.81236	6.84117	6.74514	7.28989	7.26557	6.62877	6.40813	6.44231	7.06251	7.04783	7.09817	6.98177	6.51117	6.75667	6.66641	6.42301	7.09214	7.15242	7.68006
BPGM	8.21984	8.24929	9.41686	8.09645	7.6809	9.21245	9.84201	8.72778	7.95036	9.43307	6.76781	6.7012	7.20981	7.20302	7.20161	7.62908	7.14614	7.02605	7.72158	6.91077	6.79732	7.00445	6.79512	7.34065	7.04493	7.43652	7.68999	6.82569	6.04067	6.10469	8.23692	6.56538	6.97688	6.62486	7.90972	8.31802	6.92035	6.90888	7.00903	7.31054	7.37032	8.31977	8.00404	9.04563	8.71681	6.90102	7.91167	7.80157	8.13488
BPHL	5.90875	5.1952	5.50844	5.27362	5.37905	5.10607	5.78465	5.90691	5.18841	5.08135	5.78874	5.62748	6.26804	5.48836	5.54992	4.95254	5.36395	5.52134	5.51415	6.04325	6.08702	5.75745	5.35627	5.34809	5.98844	5.5337	5.64924	6.13168	6.2616	6.80829	5.12368	5.12843	5.47869	5.13372	6.30827	4.71996	5.06499	5.37507	6.02594	5.59944	5.96183	5.72359	5.15066	5.04326	5.51071	5.24968	5.59965	5.94546	5.91673
BPNT1	5.49128	5.51428	5.79347	5.85437	5.90678	6.36981	5.51276	6.12397	6.83032	5.78031	5.74834	5.563	5.60461	5.6521	5.49739	5.58399	5.49985	5.44573	5.38456	5.52982	5.84992	5.48039	5.4527	5.54488	5.55395	5.58075	5.49906	5.85081	5.18884	5.43157	5.12454	6.1696	6.11686	6.0123	5.32756	5.85208	5.91196	5.91722	5.84232	5.33442	5.40061	5.62161	5.55605	5.29928	5.68878	5.63201	5.57875	5.72746	5.15773
BPTF	6.60837	6.65803	6.72553	6.49626	6.92197	6.58011	6.2598	6.74919	7.6052	6.70908	6.68413	6.74717	7.00033	6.89657	6.71956	6.78902	7.11712	6.77003	6.76845	6.84667	6.69166	7.27102	7.25656	6.95533	7.03419	6.67531	6.52583	6.54901	6.72158	6.49888	6.41973	6.81071	6.79291	6.55278	6.32935	6.74113	6.6513	6.96243	6.86956	6.96598	6.46966	6.52362	6.7862	6.79996	6.58919	7.11946	6.77603	6.77409	6.21627
BRAF	6.16225	6.36437	7.40913	6.88845	6.98165	6.87498	6.60181	6.68352	7.98541	6.90006	6.07679	6.52174	6.51195	6.44285	6.25519	6.49255	6.75742	6.64863	6.44107	6.35573	6.15492	6.97093	6.60396	6.47993	6.38437	6.2034	6.11961	5.97134	5.53402	5.60044	6.60138	6.50124	6.82034	6.20755	5.85703	6.73094	6.52923	6.2431	6.2941	6.43241	6.6278	6.47332	7.30875	6.70497	7.1515	6.1814	6.58618	6.63925	6.15999
BRCA1	5.84049	5.74391	6.07669	6.05408	6.37785	5.52205	5.79351	6.05896	6.14076	6.01311	5.54085	5.58346	5.72006	5.8527	6.01267	5.79823	5.60415	5.54672	5.84826	6.05435	5.92183	5.85272	5.74845	5.47084	5.25804	5.94293	5.75947	5.58051	6.00912	5.18901	5.64158	6.02906	5.68822	5.89201	6.18485	5.56565	5.60125	5.70429	5.51439	5.46754	5.45396	5.89726	5.56868	5.92885	5.68745	5.97074	5.70379	5.80767	6.40584
BRCC3	6.02315	6.19027	6.18472	6.38229	6.5616	6.42557	6.08893	6.30847	7.43394	6.53695	6.5162	6.66707	6.60054	6.57133	6.50346	6.75948	6.97987	6.21196	6.4294	6.00062	6.25903	7.47831	7.06069	6.62646	6.7477	6.57854	5.9531	6.0094	6.43821	6.02314	5.5783	5.99589	6.74438	6.65236	6.16457	6.93021	7.04396	7.09306	6.723	6.04918	6.54313	6.35554	5.89842	6.2567	6.19859	6.65715	6.71724	6.91577	6.39972
BRD1	5.74028	6.08338	6.21726	6.09962	6.49516	5.98233	5.93193	6.37932	6.11684	6.36721	6.36707	6.59308	6.28425	6.54199	6.44436	6.42195	7.28286	6.31677	6.42449	5.71982	6.59019	7.04465	6.91387	6.43775	6.27901	6.66947	6.16132	5.90017	6.1028	6.18035	5.85219	6.09161	6.39419	6.29377	5.64413	6.55401	6.42975	6.41636	6.76123	6.06465	6.39558	6.34337	5.98571	6.41688	5.99309	6.83992	6.63117	6.42525	6.56436
BRD2	9.4628	9.31115	9.269	9.21918	9.46395	9.2108	8.811	9.12095	8.59571	8.8811	9.60436	9.81152	9.84017	9.78238	9.90668	9.4768	9.83583	9.58178	9.63694	9.07104	9.21673	9.85953	9.94561	9.73666	9.77532	9.44521	9.18252	9.48265	9.48944	9.18219	8.6682	9.35632	8.95462	9.14948	9.2807	9.00012	9.36612	9.49774	9.57145	9.39068	9.65107	9.61697	8.82299	9.58456	9.56101	9.39598	9.22142	9.78562	9.54732
BRD3	7.78754	7.64778	7.40365	7.75007	7.64084	7.07172	7.5024	7.3303	6.63941	7.57856	7.66609	8.05141	8.02542	7.75335	7.9922	7.55271	8.20286	8.07351	8.24791	7.86299	7.98368	7.86918	8.40839	7.9779	8.13573	7.82852	7.48836	7.95355	8.42424	7.47378	6.88608	7.94366	7.86323	6.9631	7.46079	7.52299	7.19054	7.48274	7.70842	7.64266	7.99404	7.5257	7.9817	7.6408	7.77316	8.05207	7.9031	7.94117	6.65512
BRD4	7.27694	6.79129	6.66484	7.27114	6.5934	7.00516	7.1055	6.89971	5.5605	6.71396	7.00726	7.37844	7.06104	6.92306	7.28148	6.73292	7.35986	7.04708	7.2993	6.70574	7.09428	6.92801	7.44402	6.87175	7.28835	6.86158	6.75093	7.22934	7.10616	6.48129	7.56299	6.65497	6.77139	6.5492	7.12132	7.18954	6.83326	6.76617	6.64974	6.81174	6.96408	6.63353	7.37112	7.57182	7.6702	6.81348	7.28074	7.0986	6.67076
BRD7	7.05326	7.32777	7.42877	7.31124	7.30371	7.42231	7.13835	6.8253	7.36687	7.35099	7.72273	7.81038	7.79358	7.51919	7.51279	7.73664	8.03355	7.57701	7.66253	7.61882	7.39679	8.18399	8.05438	7.76758	8.00512	7.42673	7.24136	7.3335	7.40662	7.41481	7.22388	7.22778	7.91591	7.89365	7.06301	7.41326	7.92126	7.44858	7.85262	7.73097	7.56691	7.84508	7.73566	7.67742	7.25222	7.45181	7.90879	7.93875	7.53949
BRD8	7.05268	7.14037	7.2855	7.27802	7.39915	6.86812	6.87661	7.41869	7.38684	7.32825	7.08567	7.30403	6.90201	7.26792	7.57043	7.26658	7.21367	7.27	7.3677	7.07232	7.00571	7.43466	6.91758	7.27723	7.43911	6.8908	6.95431	7.26666	7.37755	6.97905	6.87661	6.9548	7.35216	7.03204	6.83624	7.34211	7.23929	7.08646	7.36976	7.08362	6.95224	7.14623	6.84343	7.33482	7.10605	7.54066	7.20235	7.2011	6.51518
BRD9	7.97352	8.09049	7.43449	7.49375	7.16628	6.81641	7.67929	7.39066	7.19338	7.51571	8.33487	8.35252	7.94076	8.12883	7.97711	7.86086	8.27204	7.98614	8.106	7.98782	7.82734	8.19158	8.15237	8.03972	7.90208	7.89967	8.10134	7.97083	7.78872	7.73281	7.37046	7.61819	7.67613	7.90984	7.59141	7.81124	7.39753	7.51377	7.96954	8.01463	8.08616	8.06264	7.60105	7.4205	7.36905	7.55596	7.76642	8.17625	7.6309
BRE	7.69667	7.39623	7.63326	7.94991	7.92912	7.84584	7.52413	7.24338	6.91588	7.09669	7.66643	7.72025	7.65248	7.4968	7.60356	7.24123	7.92508	7.1729	7.70509	7.58726	7.86424	7.84585	7.70746	7.96444	7.85792	7.1966	6.95936	7.70693	7.86259	6.95726	7.2326	7.85166	8.00517	7.782	7.63687	7.94379	8.00873	7.9881	7.66707	7.20864	7.23615	7.15668	8.05381	7.19654	7.31682	7.3553	7.31886	7.29752	6.73899
BRF1	5.67973	5.98451	5.5035	5.64512	5.33369	5.59487	6.06701	5.85721	4.77864	5.70714	5.54756	5.35913	5.65414	5.50853	5.77934	5.83961	5.12161	5.75113	5.64738	5.80983	6.03992	5.40403	5.32536	5.69058	5.56877	6.08231	5.80138	5.92088	5.84567	5.7442	5.78144	5.76077	5.76202	5.50975	5.81687	5.38578	5.48692	5.5201	5.74483	5.72495	5.45937	5.22665	5.48977	5.5289	5.60693	5.63348	5.56514	5.86333	5.8024
BRF2	6.59337	6.52513	6.02153	6.59604	6.67352	6.89186	6.46948	6.33454	6.17975	6.20827	7.25023	6.42199	6.89561	6.76138	6.74427	6.6031	6.63723	6.72579	6.77924	6.58604	6.43926	6.71577	6.79381	6.83434	6.80792	6.90723	7.0752	6.46439	6.72657	6.13604	7.0412	6.43392	6.40999	6.50678	6.90896	6.35501	6.57969	6.50389	6.4336	6.57948	6.63841	6.43552	6.65059	6.53407	6.60839	6.44997	6.31063	6.27514	6.70811
BRI3	9.38564	9.61021	10.5042	10.6184	10.5894	10.8644	9.94262	10.4618	10.2411	10.4448	9.56744	9.65506	9.59635	9.27297	9.52679	9.28378	8.78925	9.38351	9.45027	9.89568	9.34111	9.63182	9.04718	9.11485	9.62425	9.34156	9.5024	9.8356	9.84476	9.04457	10.2587	10.6752	10.1281	10.15	9.70498	9.74027	10.2097	10.583	9.20719	9.70498	9.37884	9.15927	9.17073	9.52566	8.9486	9.43658	8.78057	8.5685	7.72507
BRI3BP	6.25851	7.06156	7.06062	5.88907	7.48801	6.73879	6.97503	7.18388	7.3553	7.64922	7.02566	7.0879	6.98559	7.34923	6.82854	7.57296	7.85945	7.12067	7.07061	7.10886	7.03979	7.95509	7.50603	7.70161	7.15171	7.26583	7.15924	6.79994	6.90377	6.40916	6.99577	7.61447	6.94877	6.59163	6.97479	6.53583	6.62334	6.99154	7.07225	7.58874	7.49356	7.28422	6.49037	6.36495	6.61508	6.68352	7.06016	7.21226	6.50979
BRMS1	8.12794	8.07968	7.73387	7.83035	7.64307	7.80226	7.84731	7.52923	6.85701	7.62596	8.4489	8.38418	8.08659	7.99238	7.87278	7.78207	7.96313	7.80027	8.25075	8.08458	7.91914	7.9777	7.71379	8.01311	8.1907	7.82826	7.87768	8.22105	8.1293	7.89826	7.91387	8.40361	8.13502	7.96687	8.28466	7.86167	7.89584	8.37345	7.73217	7.99917	8.0558	7.55744	7.69957	8.04185	7.87718	7.88711	7.40471	7.56867	7.35538
BRMS1L	4.799	4.93748	4.9079	4.57371	4.87931	5.08452	4.78069	4.94165	4.91291	5.28354	4.82747	4.77751	4.91845	5.15001	4.66788	5.48692	5.16684	4.61971	4.81595	5.03501	5.15348	5.31317	5.31055	4.92635	5.03242	5.37483	4.78426	5.00792	5.04591	4.8219	5.27201	4.91996	4.68086	5.16988	4.79687	4.81727	5.11184	4.98497	5.02802	4.74807	4.75895	5.09838	4.80172	4.84591	4.87006	5.14739	5.19925	4.98001	5.2575
BRPF1	7.98928	7.74962	7.37726	7.81756	7.5629	7.61226	7.1373	8.13151	7.33411	7.6243	8.06158	8.31389	7.89797	8.02612	7.81467	7.74762	8.21461	7.74647	8.05271	7.99437	8.51789	8.3826	8.26862	7.89441	7.98953	7.66052	7.67339	8.0509	8.49046	7.96005	7.2614	8.44488	7.6579	7.80004	7.85176	7.75977	7.54147	7.8677	7.99795	8.21936	8.23051	7.88365	7.41349	7.7203	8.15979	8.02665	7.74924	7.94208	7.54269
BRPF3	7.40877	7.20186	7.29788	7.51532	6.96228	7.4326	6.9518	7.58545	7.63826	7.36458	7.39346	7.65407	7.2826	7.20141	7.49618	6.82511	7.1972	7.33061	7.41165	6.67396	7.58647	7.37409	7.39373	7.50915	7.14298	6.92058	7.43907	7.44304	7.38774	6.92043	7.38965	7.28402	7.44696	6.85969	6.80706	7.29002	6.8714	6.93243	7.10255	7.15779	7.11611	7.39257	7.70788	7.63297	7.69343	7.50625	7.28555	7.62605	6.447
BRSK1	8.1333	8.1313	7.92767	7.00051	7.29325	6.82846	7.66931	8.41239	7.38394	7.02622	7.26654	6.84603	6.73731	6.49491	6.68249	6.72192	6.3362	7.33604	7.24316	7.01488	7.1124	6.15915	6.59196	6.73675	6.82801	6.88348	7.36603	7.54519	7.26676	6.18461	6.44151	6.3075	7.03872	6.57815	6.70005	6.8434	6.4679	6.12437	6.8115	6.79477	6.95833	7.48476	6.74527	6.86845	7.77738	6.13904	7.66386	7.29129	6.59112
BRWD1	6.01352	6.40801	6.42318	5.98451	6.50906	6.17589	6.23557	6.41195	7.27569	6.71429	6.58024	6.54364	6.64686	6.73055	6.41491	6.93331	6.93554	6.34956	6.49778	6.66811	6.67381	7.25446	6.91238	6.62904	6.71906	6.42322	6.60612	6.35075	6.16653	6.18496	6.3152	6.45581	6.14352	6.66772	6.17815	6.09621	6.76443	6.84911	6.792	6.9818	7.14753	7.12177	6.39837	6.80636	6.82334	6.74973	6.78035	6.83264	7.10713
BRWD3	6.84573	6.40065	7.3784	7.06189	7.00581	7.26383	6.36962	6.723	7.2966	6.60436	6.0379	6.6365	6.43272	6.25615	6.98962	6.41969	6.35421	6.95055	6.80226	6.80623	6.38662	7.03155	6.36447	6.60758	6.8554	6.45693	6.50726	6.63478	7.09188	6.18203	6.9886	6.53014	6.87717	6.88078	6.85151	7.1646	7.52912	7.29004	6.59669	6.34797	6.52741	6.71209	7.16919	6.53045	6.18111	7.35492	6.67764	6.66975	6.53341
BSDC1	8.00587	8.18783	8.36817	8.96957	8.36187	8.01795	8.31624	8.61493	7.84245	8.54519	8.68709	9.08448	8.52914	8.45477	8.5893	8.45461	8.64655	8.37456	8.54713	8.38903	8.74912	8.81915	8.40274	8.57616	8.56195	8.18749	8.06321	8.71535	8.85412	8.16796	8.26869	8.66442	8.41148	8.39639	8.40261	8.78868	8.11662	8.07014	8.3281	8.47861	8.24663	8.2956	8.72459	8.30481	8.39972	8.3281	7.99056	8.17802	8.81573
BSG	11.991	11.984	11.8553	10.0503	11.1567	12.6317	11.7325	9.48976	9.24719	9.84657	10.7304	9.9149	11.5519	11.0869	11.4577	11.4452	10.6407	11.5688	11.4507	10.7747	9.25251	10.3125	11.0686	10.778	11.2959	11.3994	11.9166	9.23177	9.59808	9.67717	11.5809	10.2874	9.48722	9.38466	11.8117	10.9756	9.67912	9.47981	9.28529	10.4435	10.7583	11.3234	11.9045	10.4129	9.93482	9.58777	10.9415	10.8457	10.5846
BST1	8.25849	8.70387	10.0394	9.67837	9.98608	10.1779	9.5237	9.12832	10.4552	9.27306	8.13908	8.23308	8.02562	8.08675	7.91135	8.38901	8.28932	8.32254	8.35874	8.08941	7.65405	8.07127	8.03512	7.78729	7.9136	8.06957	7.72947	7.37157	7.49939	7.60774	9.06458	8.75406	10.5027	10.2742	8.52821	10.0136	9.67568	9.19142	8.7651	7.90597	7.48444	8.21792	9.55918	8.39202	7.66648	8.4554	8.3195	7.97833	7.55758
BST2	8.81561	9.16805	9.4149	8.74573	8.27521	10.7983	7.7609	7.44285	8.50361	8.02034	9.08951	9.09348	9.4846	8.79115	9.07421	8.94598	8.84353	9.43021	9.47837	8.22263	8.29337	8.94194	9.16961	8.76388	9.3319	7.89947	8.7481	9.11889	8.72159	9.00253	8.63858	9.0248	8.75906	9.33732	9.03342	9.23186	8.21392	8.08434	8.89802	8.93204	9.10536	8.82542	9.48689	9.03587	8.83958	7.96234	8.79703	8.79483	9.20222
BTAF1	7.10418	8.29532	8.1272	7.69102	7.99847	6.96269	7.59189	8.56916	8.78365	8.41787	7.89194	7.99941	7.89694	8.07853	7.83833	8.32187	8.367	7.89261	7.62583	7.61834	8.03226	8.56108	8.34739	8.16919	8.02328	8.31594	8.20158	7.67336	7.63462	6.95621	7.16738	7.63383	7.68538	7.85	7.35132	7.54165	7.97904	7.74348	8.28418	7.73599	7.93246	8.73353	7.51973	7.78054	7.92624	8.52398	8.28271	8.51657	9.12926
BTBD1	5.99807	7.10338	7.0006	7.04121	7.0049	6.9132	6.85383	7.51078	8.05699	7.35271	7.09554	6.97428	6.7895	7.13681	6.54151	7.09867	7.4143	6.52705	6.65366	6.29382	7.66954	7.27661	7.22806	7.25899	6.74853	7.16121	6.56677	6.19596	6.46783	5.92607	7.01288	7.34981	6.87744	7.3336	6.568	6.70452	7.66435	8.16474	7.29702	6.8846	6.85286	7.33842	6.51704	6.8796	6.64751	7.22674	7.5304	7.39234	6.88267
BTBD10	7.14914	7.51688	8.14953	8.30382	8.21229	8.36696	7.78142	8.16733	9.1371	8.00601	7.46228	7.53411	7.4339	7.7182	7.26782	7.73591	7.55467	7.69398	7.42591	7.24455	7.51946	7.7756	7.4769	7.46106	7.58223	7.73051	7.49509	7.15982	7.12946	6.67023	7.73637	7.496	8.06963	8.2571	7.46222	7.92173	8.75065	8.42116	7.87208	7.62752	7.12842	8.13247	7.97212	7.96406	7.7779	8.23339	7.76254	7.33891	7.40681
BTBD11	5.75487	5.70145	5.19807	5.57902	5.26803	5.00693	6.04157	5.3582	5.70515	5.71253	6.57178	6.42823	7.15737	7.11933	6.13075	6.81583	7.60004	6.41895	6.64264	6.80254	6.33386	7.10709	7.20763	7.2067	6.54606	6.99071	5.94364	6.31683	6.35118	6.7137	6.10157	5.61619	5.73801	5.91672	5.84569	5.5803	5.66022	5.48926	6.41962	6.95886	7.1011	6.90711	5.25109	6.15255	5.58608	6.06862	5.99947	6.12128	6.30704
BTBD3	5.30861	5.56555	5.89733	6.1862	6.584	6.05741	5.99105	5.69518	7.51065	5.72241	5.42798	5.37042	5.13898	5.41869	5.23303	5.54978	5.48076	5.45606	5.37926	5.53114	5.40011	5.54328	5.46603	5.39592	5.53689	5.09592	5.50649	5.2222	5.2928	5.20391	5.02305	5.60531	5.88141	6.13998	5.30444	5.20357	6.87439	6.47737	5.98829	5.55415	5.45921	5.72159	5.83685	5.90106	5.17267	5.41733	5.77648	5.64957	5.91035
BTBD6	7.60246	7.66182	7.24229	7.25615	6.71724	6.93762	7.49934	7.44127	6.77702	7.56797	8.31012	7.82506	7.92305	7.96232	7.61102	7.80001	7.84445	7.48781	7.8677	8.07812	7.78977	7.88053	7.80377	8.14506	8.24228	7.92607	7.91031	7.95446	7.79209	7.6724	7.79806	7.79157	7.58202	7.86119	7.82829	7.6737	7.56358	7.73241	7.65762	8.42129	8.03712	7.94445	8.42404	7.14274	7.15033	7.20981	7.86569	7.44039	9.45136
BTBD7	6.5976	6.65771	6.81444	7.11983	6.74345	6.1425	6.53248	6.78479	7.30253	6.65484	6.53207	6.69862	6.58432	6.40859	6.52546	6.40205	6.71468	6.37314	6.60817	6.62206	6.51509	6.78925	6.62817	6.70622	6.72446	6.26165	6.38066	6.54033	6.62718	6.40908	6.1959	6.51994	6.69379	6.7162	6.28425	7.02648	7.07488	6.82266	6.78677	6.51112	6.46211	6.61588	6.48476	6.47095	6.4005	6.76789	6.57344	6.55427	6.88906
BTD	5.59098	5.80614	5.74128	5.64608	5.89329	5.35034	5.2739	5.39982	5.56306	5.52492	5.69641	5.44098	5.69428	5.62963	5.74216	5.75256	5.55367	5.60797	5.83933	5.61547	5.28913	5.79989	5.64736	5.99162	5.75508	5.7136	6.07735	6.13041	5.40427	5.90238	5.35644	5.6803	5.74738	5.6487	5.05256	5.27218	5.8928	5.69072	5.56456	5.82345	5.65681	5.68572	5.13232	5.69263	5.25397	5.7546	5.41634	5.59442	4.87759
BTF3	8.60478	9.18506	8.90138	8.35581	8.55018	9.41614	9.17228	9.39972	10.2221	9.67422	10.0429	9.35099	9.8165	9.95983	9.22111	10.2247	9.95148	9.44195	9.34472	9.65491	9.59187	10.0524	9.55906	9.81608	9.59456	10.161	9.80386	9.48903	9.58799	9.24167	10.2811	8.83335	9.93176	9.44754	9.92475	9.52763	9.32424	9.24374	9.67873	9.69543	9.75479	9.59486	9.89795	9.64093	9.65663	9.10141	9.88323	9.8061	9.96775
BTF3L4	5.91616	6.50608	6.57413	6.12093	6.83308	6.18893	6.71176	6.41038	7.52635	7.15105	6.92558	6.71663	6.34838	7.0834	6.26623	7.22636	6.57919	6.21277	6.2197	6.63353	6.38196	7.24953	6.76637	6.72028	6.3557	7.08002	6.66269	5.96292	6.27798	6.14092	7.08757	6.57065	6.40816	7.03037	6.12878	6.49429	7.25657	7.14432	7.14647	6.49097	6.33097	7.30721	6.06681	6.86511	6.96352	7.12312	7.10501	6.99379	6.87295
BTG1	10.3034	10.7585	10.977	10.3528	11.2292	10.6895	9.93366	11.4037	11.2918	11.9037	11.6689	11.5708	11.5252	11.6168	11.3358	11.5638	11.9618	11.4077	11.3449	11.5778	11.3482	11.9062	11.5914	11.4097	11.4518	11.2862	10.8048	11.0869	11.3948	11.0763	11.3682	11.8271	10.8222	11.2755	11.0636	10.9523	11.1595	11.2959	11.6844	11.3504	11.2822	11.5016	10.4399	11.7871	11.2611	12.2771	11.4139	11.2894	11.4573
BTG2	8.33616	8.66622	8.39451	8.65392	8.5991	9.12085	8.21679	8.54454	7.82553	9.10093	9.19027	8.96157	9.59166	9.59901	9.32803	9.38443	9.79806	9.21984	9.1583	8.8774	9.09906	9.53586	9.42657	9.15144	9.22544	9.0895	8.77619	8.87051	8.84845	8.40433	9.83456	8.60887	8.88345	8.86956	9.30212	8.86803	9.00574	9.06717	8.82971	9.17933	8.81501	8.71335	8.02711	8.96413	8.56059	9.04103	8.904	9.0392	8.38686
BTG3	5.12728	5.46661	5.34291	5.0379	5.15241	5.17311	5.74614	5.7438	5.73369	5.87231	6.08495	5.53641	5.76493	5.88551	5.49185	6.04714	6.34249	5.27576	5.41767	5.26104	5.71069	6.22878	6.09669	5.84831	5.8773	6.09329	5.40044	5.59443	5.34548	5.58543	5.74862	5.21736	5.31494	5.79784	5.01664	4.9666	5.3706	5.19073	6.07283	5.70676	5.77209	5.76763	5.15886	5.13051	5.34759	5.68942	6.03134	6.19639	6.01388
BTK	8.44156	8.61263	9.35072	8.98126	9.56874	9.56369	8.78568	9.31218	9.10653	8.50761	8.67539	9.08948	8.71334	8.49899	8.66005	8.8736	9.29791	8.73908	8.9134	8.25183	8.58368	9.31456	8.76292	8.99165	8.6623	8.24601	8.23211	8.53053	8.8983	8.49278	8.89333	8.93598	9.34349	9.6452	8.73178	9.09143	9.52269	9.38997	9.40828	8.98166	8.90071	8.90071	8.73582	8.69537	8.79235	8.74368	9.16267	8.99839	9.00621
BTLA	5.73279	6.29856	6.62111	6.24588	5.22227	5.44438	6.23485	6.91231	7.30632	7.41469	7.61933	6.7817	7.11845	7.14074	6.13104	7.43913	7.01274	7.59362	6.55221	6.98693	6.98657	7.91104	6.52757	7.45998	7.30632	6.74497	7.36032	7.42439	6.831	6.40989	6.73453	5.75818	6.64498	6.30779	5.9959	5.76411	6.12181	5.93265	6.97373	6.78764	6.925	6.91167	6.48618	6.55359	6.20675	6.74982	7.01444	6.89434	10.159
BTN2A1	6.86551	7.14634	7.17281	6.77533	7.88478	7.84233	6.43107	7.52753	7.28849	7.26392	7.33124	7.63799	7.54137	7.5847	7.44001	7.72329	7.88582	7.43806	7.54042	7.04987	7.15868	8.03846	7.68388	7.69563	7.45452	7.57076	6.79147	6.89725	7.27583	7.01867	7.25379	7.51924	7.04033	6.99719	7.27478	7.25619	7.22626	7.13287	7.75452	7.47317	7.35432	7.31977	6.37211	8.49236	8.30058	8.55859	7.41187	7.633	6.46747
BTN2A2	5.35638	5.46943	5.51399	5.27348	5.50517	5.90169	5.12767	5.90635	4.88019	5.62453	6.07953	6.23839	5.67677	5.99503	5.67233	6.09151	6.23783	5.9497	6.1465	5.82703	5.94232	6.29357	6.48761	5.85072	6.11087	5.92761	5.73611	5.69539	5.9583	5.46125	5.39928	5.7253	5.93425	5.45566	5.62296	5.9599	5.23348	5.58416	6.18933	5.67724	6.0095	5.88868	5.53084	7.00767	6.44093	6.48779	5.59849	5.66459	5.79784
BTN3A1	7.39659	7.47687	6.362	6.09853	7.01545	7.80201	5.72332	6.75744	6.43027	6.82775	7.85367	7.46954	7.95432	7.63836	8.05598	7.90192	7.902	7.92064	8.05083	7.72848	7.44897	7.75395	7.79638	7.84297	8.11431	7.72378	7.76955	7.72056	7.60334	7.48883	7.42914	7.43067	6.69563	6.77147	7.50766	6.5131	6.64832	6.62408	7.35565	7.33382	7.55686	7.30282	6.35017	9.16042	8.54688	8.3316	6.90582	7.39822	6.75735
BTN3A2	7.53773	7.63063	6.69956	5.51691	7.40108	7.98043	5.47733	6.50492	7.2642	7.27429	8.30654	5.95973	8.17911	7.96446	8.11449	8.03924	8.23932	7.93104	8.04009	7.49014	7.47787	7.72013	7.58878	8.08519	8.2121	7.29338	7.67574	7.54489	7.80371	7.8493	7.60333	7.35781	7.31563	6.68656	7.72272	6.55876	6.55027	6.4075	7.95252	7.55958	7.42928	7.63142	6.94635	9.26404	8.60329	8.58326	7.15189	7.27958	6.66155
BTNL3	6.20835	6.1332	5.70558	6.23447	5.43159	5.23194	6.1911	5.16925	5.37703	5.09275	5.1663	5.74006	6.02937	5.9335	5.96813	5.20769	4.59942	5.44783	6.39769	5.9352	5.58008	4.3359	5.13188	5.70579	5.83872	5.48716	6.44345	5.30011	4.58169	4.31399	5.30716	4.97002	4.94351	5.08309	7.15143	6.28631	5.20089	5.16774	5.20294	4.81333	5.12722	5.07559	5.3257	7.6287	6.37757	7.30438	4.86399	4.65369	5.39298
BTNL8	6.60823	6.28538	6.5069	6.57056	4.47768	6.56201	5.87067	7.39659	6.24051	6.63254	7.16166	7.15775	6.51486	6.42953	4.40531	7.24353	7.09651	7.52201	4.97216	6.8374	7.12125	7.70402	6.52578	6.55795	6.56732	7.03551	6.47054	7.04102	7.35136	7.25442	7.93334	7.33095	6.71494	7.54913	6.21157	6.70092	7.77991	7.11481	6.52996	6.76111	7.05805	6.34704	7.28625	7.61974	7.66069	7.66252	6.59644	6.36452	5.91332
BUB1	5.57544	5.36873	5.8132	6.02932	6.39109	5.6098	6.49285	5.42446	6.91545	6.38049	5.21168	4.99514	5.23032	5.05026	5.47835	5.2079	5.0394	5.27426	5.15975	5.37896	5.30511	5.05075	5.2498	5.12223	5.23878	5.3266	5.76756	5.59683	5.24577	5.67162	4.66699	5.42122	4.84866	5.59805	4.90103	5.62567	4.91075	4.96548	5.04318	5.18681	5.41186	5.46636	5.06171	4.83485	5.31477	5.49307	6.52037	6.3872	5.06157
BUB3	7.0992	7.48277	7.19255	6.88587	7.2286	6.8714	6.90978	7.25115	7.83784	7.65285	7.84141	7.5965	7.82139	8.02818	7.5956	7.90385	8.08595	7.43785	7.64288	7.63791	7.6401	8.07718	7.91572	7.87686	7.77441	7.91988	7.73809	7.37155	7.49684	7.11622	7.19069	7.13824	7.46724	7.71716	7.22125	7.09333	7.56442	7.47679	8.06588	7.5278	7.72102	7.99518	7.25833	7.12909	7.02144	7.56572	7.90403	8.11403	8.36572
BUD13	6.14823	6.39362	6.15867	7.01765	6.56707	6.58279	6.49649	6.70666	6.48193	7.0195	6.64498	7.145	6.86011	6.88703	6.78611	6.66387	6.80736	6.33566	6.67038	6.642	6.74263	7.18989	6.93459	6.90834	7.08003	6.87332	6.28066	6.66387	7.1756	6.25148	6.16956	7.10881	7.02303	6.90675	7.02994	7.06333	6.97641	7.00219	6.7793	6.96722	6.71263	6.81149	7.00219	6.89379	6.53472	6.69792	6.74451	6.81509	6.59711
BUD31	8.36778	8.90081	8.98804	9.09381	8.60873	8.9247	8.71876	8.55351	9.36281	8.60743	8.6237	8.64144	8.33424	8.58506	8.45445	8.6511	8.23483	8.56826	8.69746	8.65634	8.6355	8.40339	8.66352	8.53756	8.43383	8.79943	8.91598	9.12108	9.17941	8.25725	9.05358	9.07434	8.90993	9.06517	8.87573	8.70177	8.76071	8.85982	8.19709	8.75159	8.7855	8.28908	8.7653	8.63429	8.47803	8.36367	8.44462	8.0654	8.80278
BYSL	5.85425	5.54942	5.56655	5.8864	5.38357	5.27884	6.16769	4.79585	4.79465	5.8521	6.19615	5.67504	5.887	5.97113	5.99981	6.04649	5.60277	5.30588	5.71772	6.11778	6.54371	5.62107	5.72652	6.39888	6.17544	5.9688	5.57376	5.6952	6.01404	5.55088	5.35175	5.39154	5.45635	5.84315	5.28503	5.61979	5.23789	5.34473	6.0047	6.09626	5.74349	5.49216	5.38651	4.93037	5.40025	5.71277	5.99519	5.99731	5.44056
BZRAP1	5.76944	5.52194	5.13165	4.82659	5.54072	4.94597	5.15805	5.81533	4.93967	5.35218	6.05785	5.92349	6.03455	6.05618	5.80704	5.64254	5.81249	5.48453	5.85378	5.95296	6.13508	6.02819	7.20776	5.97585	5.82798	5.60379	6.26279	6.38962	5.4684	5.17017	6.30777	5.88218	5.64118	5.35002	4.8289	5.1951	5.50084	6.22648	5.57145	5.0137	5.36829	5.41766	4.56859	5.77531	4.83607	5.4984	5.79218	5.72769	7.45138
BZW1	5.32241	5.82181	5.8345	5.9019	6.16433	6.02373	5.98346	5.75383	6.40311	5.94375	5.94636	5.74166	6.0036	6.10004	5.70613	6.18165	6.27979	5.70788	5.91851	5.52122	5.71263	6.18497	6.27469	5.93072	6.00312	6.10269	5.62734	5.54908	5.42907	5.16417	6.17709	6.00385	6.00892	6.14482	5.56111	5.89164	6.17011	6.17185	5.88775	5.44954	5.90078	5.73023	5.83646	5.83045	6.20578	5.62808	5.87385	5.94336	5.39435
BZW2	6.56267	6.78534	6.60236	6.28232	6.39695	5.6126	6.52286	6.89101	6.73525	7.28715	7.5093	7.51837	7.36312	7.44975	7.13553	7.54068	7.51629	6.90178	7.1509	7.47035	7.60766	7.60392	7.44354	7.19686	7.24355	7.60528	7.08435	7.30593	7.18147	6.51136	7.41996	6.51981	6.50777	6.90757	6.37734	6.5525	6.55061	6.2696	7.38034	6.89918	7.0248	7.21253	6.40096	6.92651	6.88031	6.59856	7.42329	7.70012	7.13913
C10orf10	5.95647	5.70374	5.60486	5.66723	5.31658	5.07771	6.55637	5.35979	4.85385	5.17305	5.35718	4.78335	4.65741	5.10172	5.28991	5.19322	4.63242	5.36965	5.6707	5.09049	5.40346	4.33296	4.93878	4.88857	5.10817	5.36618	6.38062	5.63702	4.91241	6.64373	5.37329	5.29932	4.90766	6.02804	4.95062	5.52701	5.13444	4.9376	5.00163	5.28316	5.22592	5.14502	5.21423	5.15595	5.15665	5.15595	5.09918	5.1495	5.49241
C10orf11	6.61456	6.82681	7.19092	5.25974	6.4961	7.07319	6.76017	6.0241	6.18707	6.16958	6.23809	6.52144	5.66729	5.22558	5.34719	5.09804	5.27049	5.4831	5.54612	6.35048	5.97128	5.61156	5.85177	5.78746	5.80624	5.54942	5.65886	6.12843	6.10338	6.22411	5.45315	6.98909	6.81494	6.71076	5.28955	5.43584	7.00039	6.6345	6.28577	6.22532	5.68304	6.08884	5.85682	5.43192	5.74845	5.55753	5.90246	5.90623	4.83572
C10orf12	6.61464	5.9957	6.33497	6.72114	6.27239	6.28652	6.60955	6.81422	6.96154	6.34025	6.33318	6.47175	6.30633	6.23697	6.24243	6.03944	6.24906	6.12567	6.23987	6.32465	6.97303	6.26518	6.12112	6.55161	6.39411	6.12124	6.65763	6.78517	6.47594	6.15347	6.33269	7.16698	6.34487	6.22153	6.2881	6.72658	6.71576	6.64659	6.37593	6.27028	6.13981	6.76989	7.14805	6.28133	6.25685	6.72462	6.21716	6.34445	6.08294
C10orf128	5.92954	5.74787	5.05897	4.61223	6.00417	7.25119	5.25144	5.4267	6.90708	6.73102	6.169	6.36974	5.77823	6.37522	6.49978	5.94348	6.10095	5.72011	6.23444	5.95994	6.22694	7.2702	6.58581	6.5139	6.41122	7.08268	5.48062	6.29855	6.43096	5.79894	5.71114	5.8381	5.70372	5.74843	6.2767	6.15465	5.64627	5.9853	5.77449	6.31884	6.89851	6.04242	6.09575	6.52906	5.67196	6.80582	5.76904	6.0051	5.99265
C10orf2	5.81959	6.42871	4.91508	5.00482	4.46358	5.17941	5.2198	5.39053	4.72841	5.18085	6.23675	6.06536	5.74943	5.72016	5.55919	5.86229	5.84193	5.7247	5.69681	5.75038	5.73625	5.50295	5.70871	5.76677	5.80259	5.37891	5.69271	6.01006	6.05366	5.86941	5.58967	5.58358	4.8617	5.42719	5.48587	5.27015	5.56208	5.47022	6.26874	5.50954	5.59798	5.6912	5.08253	4.91466	5.24564	5.56909	5.4627	5.80767	5.43154
C10orf32	5.36961	5.82844	6.51892	5.95348	7.19382	6.44385	5.5815	6.83726	7.59185	6.7192	5.97843	6.06169	6.0323	6.59357	6.07131	6.33805	6.55543	5.98466	5.84022	5.48035	6.68284	7.28285	6.57633	6.20364	6.69031	7.09719	6.29841	5.73902	5.26101	5.59339	6.17223	6.32616	6.71822	6.91909	5.42526	7.10196	6.29993	5.8803	6.88829	5.93705	6.03352	6.77862	5.53517	5.25114	4.96229	5.57163	5.9397	6.19222	7.09421
C10orf54	10.3802	10.4256	11.5606	11.7219	12.2457	11.5694	10.5807	11.7508	10.4455	10.8828	10.5465	11.5776	10.6769	10.554	10.9406	10.4191	10.9088	10.798	10.9634	10.5011	10.5902	11.0905	10.7812	10.718	10.7237	10.316	9.65566	10.7828	11.1211	9.95129	10.135	10.9402	10.837	10.8911	10.5624	11.5177	11.0661	11.1002	11.0424	10.837	10.4271	10.9497	10.4669	10.9896	10.601	11.188	11.4604	11.0555	8.93158
C10orf76	7.5329	7.15531	7.10879	7.40265	7.0705	7.00207	7.13865	6.92092	7.05053	7.05968	7.59131	7.27433	7.27637	7.39975	7.33997	7.36214	7.77968	7.402	7.37398	7.13407	7.53268	7.79127	7.52543	7.60842	7.26152	7.21113	7.02531	7.36719	7.46137	7.18936	7.30365	7.06849	7.2421	7.19304	6.65368	7.46682	7.04259	7.11508	7.14617	7.27068	7.11603	7.11704	7.34518	6.70642	6.46687	6.66693	7.32149	7.25936	7.19855
C10orf88	6.12422	6.47073	6.09502	5.8191	5.72367	5.42429	5.62226	5.88655	7.17101	6.15051	5.89501	5.7586	6.0151	6.55241	6.0411	6.23281	6.33709	5.50473	5.62091	5.75877	6.13786	6.64372	6.05089	6.2255	6.18062	6.38012	5.91052	5.74127	5.79157	5.44842	5.59008	5.66657	6.47526	6.65488	6.00221	5.83532	6.57037	6.68101	6.32229	5.77468	6.03255	6.32214	5.53624	5.71401	5.68304	5.9929	6.40656	6.5448	7.69082
C11orf1	6.1046	5.96665	5.73896	5.50535	4.89258	5.78179	5.29655	6.04837	6.29426	5.97826	7.0076	6.29832	6.63714	7.04777	6.45911	6.49234	6.34748	6.09296	6.252	6.57696	6.93925	7.24673	5.70172	6.58756	6.3307	7.10876	6.26751	6.72446	6.30075	6.28367	8.61897	5.92991	6.45659	6.88002	5.56698	5.09463	5.74288	5.89324	6.60482	6.53323	6.35684	6.60317	4.947	5.19658	5.3699	5.65808	6.21283	6.32888	8.07209
C11orf24	6.24618	5.99623	5.5147	5.88589	5.49836	5.32847	5.90263	6.18638	5.16321	6.06627	6.4789	6.22956	6.43002	6.27461	6.03869	5.99772	6.57278	6.11783	6.28663	5.94984	6.33203	6.55259	6.5171	6.40194	6.24832	6.14444	6.20947	6.62561	6.25121	5.54122	6.75905	6.01903	5.96342	6.35642	5.69383	6.30414	5.83194	6.36538	5.81734	6.19262	6.2941	6.06594	6.4321	5.81657	5.64501	5.71927	6.01153	5.96839	5.44125
C11orf31	5.88716	6.14288	5.87284	5.31259	5.53689	5.63301	5.51391	5.9686	5.57142	6.10528	6.2841	6.21467	6.2907	6.32765	5.87496	6.46825	6.00913	5.87456	5.79048	6.23347	6.49087	6.61765	5.90721	6.1935	6.24301	6.09936	6.03504	6.13789	6.29021	5.90577	5.6492	6.20866	5.88977	6.02783	5.6262	5.66552	5.77353	5.921	6.08233	6.24208	6.73082	5.98934	5.43848	5.46559	6.38503	5.96287	5.71738	6.06252	5.59845
C11orf49	6.37695	5.92453	5.27768	5.6959	5.46379	5.82235	6.07032	5.95205	5.21672	5.65137	6.24729	5.85798	5.98338	5.8774	5.9148	5.98141	5.93971	6.12505	6.02261	6.18684	6.25026	5.554	6.01571	6.06111	6.41209	6.19367	6.21682	6.31147	5.94799	5.80901	6.40535	5.99139	6.35605	6.4116	6.00771	5.84316	5.73026	6.4519	5.94415	5.67332	5.84754	5.85395	6.0618	6.01317	5.47484	5.92333	5.92115	6.00369	6.03124
C11orf54	6.56705	6.9723	7.44955	7.34728	7.82916	7.63225	7.10335	7.55448	8.10767	7.47752	6.94153	7.41002	7.21593	7.32116	7.37454	7.29661	7.22436	7.19827	7.10485	7.20334	6.95434	7.78691	7.10142	7.29153	7.01494	7.28769	6.95531	7.17324	7.12782	6.88271	7.75482	7.4015	7.32398	7.52563	7.2713	7.09498	7.64605	7.44435	7.32187	7.12369	7.14998	7.12095	7.24968	7.88981	7.79694	8.1386	7.14992	7.18944	6.87866
C11orf57	6.46854	6.60157	6.75476	6.42897	6.86188	6.57945	6.36918	6.72111	7.21912	6.79921	6.7816	6.76843	6.77489	6.89217	6.43627	6.97187	6.73696	6.60154	6.3821	6.74808	6.53931	7.2154	6.67571	6.76919	6.72066	7.01108	6.63695	6.49428	6.50608	6.35001	6.32532	6.79342	6.53774	7.04741	6.40818	6.65306	6.96582	6.83144	6.70757	6.74563	6.53774	6.81248	6.56396	6.63787	6.32721	6.5931	6.72673	6.67836	6.72975
C11orf58	5.99194	6.66597	6.75843	6.36813	6.7888	6.60252	6.83843	6.78201	7.21847	6.87405	6.72782	6.70301	6.58224	6.98093	6.3259	7.08089	6.78214	6.24215	6.47878	6.29374	6.61891	7.06788	6.6796	6.71171	6.61668	7.0582	6.47409	6.13519	6.20518	5.86741	6.6962	6.50852	6.70693	7.14622	6.42083	6.47849	7.17179	7.01556	6.62618	6.36146	6.46018	6.81732	6.37656	6.54457	7.05399	6.45602	6.88753	6.82087	6.69819
C11orf63	6.05922	6.08549	5.6175	5.59441	5.38465	5.31085	5.47036	5.44155	5.61506	5.82365	6.45161	5.90735	5.54397	5.73112	6.1912	5.61714	5.99025	5.79028	5.79919	6.15827	6.04594	5.73939	5.59696	6.07301	5.49097	6.02648	5.72171	5.84775	5.87048	5.94726	5.37499	6.25588	5.68269	5.51743	5.91462	5.87791	5.67286	5.76454	5.9623	6.13713	6.39802	5.90323	6.27421	6.02655	7.45506	6.13825	5.78007	5.63994	5.51811
C11orf68	7.02047	6.88172	7.6704	7.65516	7.79965	8.26281	7.08567	6.95838	6.97129	7.23715	8.09883	7.95466	7.82016	7.74434	7.78987	7.57035	7.69629	7.57771	7.86021	7.78529	7.63165	8.0369	7.59889	7.61642	7.90981	7.32847	7.12003	7.78174	7.96357	7.32105	7.63599	8.34714	7.35895	7.55466	8.18635	7.78311	7.62306	8.04939	7.21861	7.44046	7.77992	7.27533	7.79099	7.77112	7.41584	7.37675	7.15302	7.32468	7.28392
C11orf71	5.51195	5.73827	6.48025	6.4737	6.06161	6.50104	6.17391	6.12627	6.76601	6.29808	5.70218	5.48106	5.55994	5.90848	5.63627	5.75839	5.63724	5.53204	5.70542	5.61541	5.9257	5.94865	5.52909	5.7565	5.59632	5.8516	5.68947	5.30716	5.37876	5.01322	7.0936	5.87929	6.2257	6.35251	5.60761	5.84035	6.56096	6.42445	5.91816	5.38875	5.4111	5.31499	5.76084	5.56693	5.44265	5.71612	5.90826	5.88876	5.30859
C11orf73	6.1217	6.4608	6.37004	5.87234	6.54615	6.21132	6.21992	6.30733	7.42379	6.53045	6.49236	6.07497	6.10216	6.25876	5.84128	6.23118	6.00604	5.61025	5.81436	6.04672	5.84393	6.63449	5.8543	6.22506	6.22053	6.18503	6.03113	5.89643	6.12914	6.11312	6.19196	6.35953	6.47962	6.92226	5.69227	6.10087	7.03549	6.73481	6.50974	6.08308	6.14147	6.43682	6.54772	5.70116	5.4877	6.01439	6.4505	6.46915	6.73849
C11orf74	5.28785	5.65286	5.26758	5.33883	5.0337	5.07417	5.55061	5.44831	6.9381	5.48209	5.19347	5.14711	5.27551	4.84723	4.76317	4.95123	4.84299	4.84621	5.00173	4.8905	5.10253	5.41911	4.81224	5.07417	4.71292	5.15054	5.56087	5.28634	5.07417	5.26435	4.6456	4.97985	5.55849	6.48369	4.99107	4.66471	5.71508	5.6689	5.44625	4.93107	5.20587	5.4159	4.80664	4.97933	4.8055	4.86519	5.63009	5.37262	5.1562
C11orf80	5.52494	5.55698	4.62587	5.2724	4.89555	4.9746	4.79443	5.61618	5.10366	5.71479	6.11	5.96155	6.1873	5.95788	5.47792	5.75399	7.15687	6.19052	5.83108	5.793	6.09244	6.68172	6.55549	6.57736	5.99298	5.66662	5.64968	5.46372	5.5907	5.72379	5.31484	5.11308	5.71256	5.75512	5.02501	5.20964	5.31422	5.67829	5.97503	5.70196	5.6264	5.75794	5.32199	5.677	5.32315	5.82034	5.7268	6.25265	5.36122
C12orf10	8.02048	8.03493	7.64607	6.5799	7.96634	7.78269	7.69629	7.1077	6.58281	7.64441	8.81498	8.22079	8.26114	8.3581	7.9123	8.40835	8.43251	8.07466	8.26846	8.2197	7.81665	8.34461	8.21849	8.1292	8.50683	7.89881	8.35792	7.89881	8.08349	8.33132	8.61864	7.51584	7.96912	7.79119	8.8372	7.86923	7.64257	7.77563	7.80904	8.30822	8.54201	8.25754	8.01352	8.12228	7.48912	7.50147	8.00404	7.84412	7.98274
C12orf29	6.01622	6.43102	6.58139	5.99527	5.84324	6.05738	7.05192	6.97315	7.52109	8.05036	6.85343	6.61272	6.76247	7.34211	6.47391	7.29608	7.0234	6.24182	6.53661	6.8291	6.99365	7.17783	6.86868	6.71831	6.56021	7.59165	6.75567	6.3193	5.93275	5.78588	7.19824	6.40602	6.24206	6.81097	6.17382	6.16905	6.58258	6.41792	6.96614	6.76596	7.30404	6.90861	6.49714	6.76189	6.42902	6.96852	7.31693	7.12713	8.0419
C12orf4	6.05372	6.5122	6.64198	6.58019	6.45132	7.60681	6.22371	6.28351	8.34346	6.85694	6.4977	6.24037	6.30022	6.47907	6.26522	6.51724	6.3324	5.73184	6.00528	6.28633	6.76141	6.94648	6.52293	6.45182	6.55979	6.13271	5.99447	6.05727	6.27019	6.10533	6.0503	5.74841	7.16456	7.05459	5.91631	5.89233	6.8667	6.59535	6.87705	6.08679	6.20851	6.53735	5.80662	5.94841	5.81527	6.5531	6.85055	6.7862	5.79016
C12orf43	6.10838	6.21734	5.24154	5.2465	5.85056	5.74267	5.76848	5.91566	5.61778	5.8997	6.89916	6.77095	6.3346	6.46555	6.05631	6.39718	6.49369	6.14652	6.23768	6.14838	6.40345	6.5099	6.38544	6.40372	6.13348	6.22945	6.31479	6.20997	6.0916	6.07562	5.74903	6.19609	6.32708	6.30225	6.55802	5.84697	6.14284	5.95471	6.40172	6.24989	6.23313	6.24147	5.90237	5.53337	6.0384	6.10558	6.27987	6.40461	6.07429
C12orf45	5.90063	5.79508	5.42593	5.18706	5.2488	4.43902	5.38495	5.62519	5.34461	5.71781	6.36339	5.92133	6.19786	5.93976	6.13781	5.9516	5.78072	5.93786	6.08078	5.6676	6.21635	5.82868	5.53874	5.9425	5.59232	5.66462	5.69558	5.912	6.1489	5.75418	5.72779	5.00157	5.83285	6.22494	6.40137	5.35256	5.93035	5.55531	6.0484	5.44535	5.72848	5.3913	5.13461	5.62395	5.13828	5.54013	5.86672	5.89629	5.75357
C12orf49	6.49415	6.44177	6.21229	6.06069	6.46305	6.78886	6.5429	6.64167	6.83188	6.77638	6.78642	6.0513	6.48382	6.54463	6.29483	6.89457	6.47019	6.20055	6.36391	6.46801	6.99322	6.47442	6.49685	6.61257	6.4094	6.55259	5.98044	6.50087	6.35756	6.01463	6.96871	6.1272	6.92202	7.17707	6.45991	6.86581	7.36889	6.09016	6.72679	6.57948	6.20055	6.4885	6.23912	6.03546	6.47828	6.20792	7.02384	6.09694	6.50094
C12orf5	5.67936	6.36063	6.59006	5.93449	7.13065	7.02094	6.5811	6.57061	7.49476	6.92825	6.71989	6.69214	6.5551	6.84263	6.14421	7.27702	6.8504	5.96468	6.36057	5.8265	6.40709	7.22173	6.48464	6.97027	6.57061	6.53835	5.7915	6.02426	6.38378	5.45617	7.71536	6.73037	6.66396	6.92505	7.34714	6.73892	7.55098	7.43867	7.29773	6.91725	6.35068	6.65124	6.59893	6.68968	6.63353	7.32679	6.76562	6.73803	6.08617
C12orf57	7.84884	8.19165	6.95549	7.02229	6.96528	6.40783	6.81195	7.59381	7.68957	8.06184	8.97366	8.76448	8.90704	9.06459	8.28476	9.28575	8.71257	7.96332	8.27952	9.06254	9.0277	9.21611	8.40359	8.54532	8.46291	8.89951	8.8969	8.59459	8.8781	8.96885	8.95777	7.85718	8.40132	8.50698	8.5424	7.14131	7.27175	7.29903	8.22738	8.80575	8.94636	8.49619	7.71492	7.27771	6.88632	7.39956	8.14236	8.46595	10.6715
C12orf65	6.45664	6.50911	5.74545	5.96881	5.63173	5.8796	5.77484	6.43935	5.52773	6.27393	7.03622	7.26953	6.96027	7.00383	6.77596	7.23283	6.95094	6.52739	6.61962	6.66654	6.67374	7.20244	6.7274	6.65903	6.6741	6.74704	6.41527	6.61594	6.65842	6.36244	5.84474	6.45216	6.81815	6.96502	7.36711	6.27073	6.62282	6.42976	6.52611	6.81487	6.57562	6.30149	5.80308	6.2134	6.06583	6.40635	6.57224	7.03976	6.72624
C14orf132	5.22657	5.24951	4.93071	5.01886	4.69356	4.82735	5.03	5.01935	4.79582	4.99143	5.02549	4.99037	5.20246	5.33443	4.89742	5.78602	4.86445	5.08685	5.22263	5.13859	5.29823	5.1197	5.20966	5.40541	5.62715	5.41705	5.20328	4.99037	5.51785	4.95825	5.16159	4.66276	5.00287	5.15901	4.96389	5.28956	4.9155	4.9419	4.98206	5.04858	5.15778	4.84806	5.24911	4.89612	5.28269	4.98202	5.10292	4.80931	5.36655
C14orf142	6.09501	6.48314	6.64681	5.81735	6.66036	6.52142	6.47652	6.11889	7.00031	6.76505	6.46281	5.96791	6.19942	6.78232	5.91937	6.69279	6.3524	5.892	5.97365	5.95773	5.97751	6.85529	6.26922	6.26291	6.41297	6.54948	6.19456	5.63733	5.79467	5.75862	6.41946	6.24425	6.38599	6.85845	5.84935	6.04914	6.90256	6.54206	6.6979	6.22801	6.49752	6.62883	5.97678	6.5091	6.0559	6.64372	6.82335	6.50266	7.17163
C14orf159	8.68647	8.73089	8.01297	7.35706	7.7249	8.55704	6.78555	8.28163	7.33462	8.66745	9.00384	9.51237	9.2526	8.83351	9.46857	8.92328	8.56724	8.95718	9.18023	9.0338	8.8308	8.92108	8.59131	8.99091	8.88687	8.65887	8.28617	8.7205	9.04038	8.83194	8.14035	8.04811	7.51829	7.36808	8.25623	7.56297	7.59503	7.51002	8.75636	8.65417	8.98895	8.77336	7.16094	10.1099	9.04106	9.749	8.33683	8.85198	7.34464
C14orf166	7.67906	8.33802	8.19913	7.91663	7.97255	8.11618	8.24892	8.21253	9.12989	8.67535	8.80023	8.5531	8.48491	8.93628	8.17011	8.97254	8.63788	8.04147	8.225	8.28231	8.43919	8.94499	8.35385	8.79244	8.63818	8.92973	8.44432	8.38595	8.43283	8.0662	8.50783	8.67969	8.96921	9.2624	8.51716	8.55991	8.97572	8.63193	8.842	8.41162	8.82657	8.59801	8.40716	8.16182	8.03635	8.07261	8.5913	8.78644	8.94443
C14orf169	6.65549	6.60305	6.16349	5.74496	6.30747	6.05215	5.79346	6.56069	5.96447	6.73396	7.24643	7.06837	7.35513	7.1083	6.60123	6.97588	7.54289	6.60401	7.00866	6.73563	6.88561	7.3638	7.47763	6.99467	6.9694	6.99448	6.13357	6.53803	6.57308	6.26775	6.18461	6.75166	6.37878	6.61533	7.87414	6.10222	6.4752	6.44922	7.14873	6.95979	7.02132	6.81255	6.03235	6.23207	6.03694	6.54562	6.63779	7.15962	7.1136
C14orf2	7.68295	8.19642	8.67523	8.49287	8.55367	8.34014	8.34013	8.65002	9.09318	8.70527	7.5242	7.73004	7.39793	7.792	7.27759	7.95857	6.96234	7.33578	7.1557	7.66501	7.83156	8.10009	6.85468	7.74837	7.66034	8.04864	7.85315	7.77664	7.86162	7.40172	8.33414	8.10155	7.98317	8.54907	8.15952	7.32471	8.23914	7.8958	7.21036	7.61218	7.8896	8.12215	8.31593	7.86442	7.15237	7.08544	8.00668	7.21543	9.56734
C14orf28	5.37973	5.68337	5.1372	4.89523	5.32115	5.03849	5.03233	5.8597	5.87748	5.47147	5.90662	5.88917	5.61038	5.94656	5.61901	6.21535	6.39384	5.58527	5.89011	5.59431	6.24189	6.33544	5.77803	5.87097	5.89024	6.11031	5.99667	5.92473	5.50202	5.57577	5.61966	5.69106	5.54712	5.68396	5.4401	5.53604	5.81229	5.68821	5.81913	5.58791	5.62602	6.1394	5.10082	6.34894	6.40246	6.70194	5.77406	5.89474	5.82941
C14orf80	6.37547	6.47283	5.49155	5.29738	5.70458	5.78438	6.43541	5.56319	4.99415	5.57635	5.6942	5.97228	5.92191	5.33379	5.62323	5.38777	5.58371	6.30712	6.01353	6.27882	6.14156	5.13792	6.04682	5.60053	5.60822	6.13678	7.0184	6.07919	6.03538	6.41404	6.09635	5.89515	5.94129	6.22886	5.90025	5.73624	6.03421	6.00752	6.24104	6.17329	6.3961	6.05451	5.32287	5.7366	5.77172	5.73356	5.66983	6.09193	6.40193
C14orf93	6.4631	6.56519	6.63125	6.04279	6.96047	7.17594	6.14996	7.39994	6.39496	6.31912	7.05107	6.97923	6.93944	6.43754	6.53008	7.06634	6.88241	6.8096	6.71152	6.67835	6.90765	7.37975	6.73296	7.21883	6.99988	6.8786	6.49999	6.71533	7.10951	6.57463	6.65148	6.92809	6.80304	6.72159	6.79066	6.50836	6.823	6.98795	6.94489	6.87904	6.61952	6.96211	6.19296	7.58911	7.13092	7.44411	6.47177	6.64361	5.96059
C15orf26	5.01433	5.3445	5.97055	5.33249	5.04352	4.9051	6.26085	5.30197	4.74383	5.1258	5.27274	4.57539	4.95677	4.79179	4.54555	5.46798	5.07223	5.32094	5.12654	5.24864	4.94782	4.95603	4.44612	4.83054	4.65199	5.95472	5.31988	5.1084	4.93097	5.32796	5.05851	5.24064	4.92258	4.84824	5.20126	5.09701	4.87706	5.2032	5.01596	5.27036	4.88786	5.38903	6.05954	4.97978	5.00934	4.73578	5.16348	5.25003	5.69335
C15orf39	9.26095	8.80856	8.25639	8.91558	8.58418	8.99461	8.13698	8.46291	7.20403	8.35972	9.01269	9.64083	9.24343	9.21986	9.62896	8.78533	9.2596	8.86794	9.28354	8.75045	9.07629	9.47223	9.20698	9.14993	9.24347	8.77003	8.29934	9.27342	9.51763	8.62061	9.42602	9.54948	8.09419	8.40745	9.55452	8.44407	8.5923	9.02293	8.78881	9.44248	9.38789	8.4503	8.06586	9.08856	9.29636	9.20956	8.389	8.49671	7.21632
C15orf40	5.59138	5.91242	6.17386	6.11654	6.21607	6.00943	5.62471	6.30388	6.57321	6.40184	6.83666	6.71859	6.63163	6.73506	6.36459	6.82886	6.77006	6.25084	6.35398	6.26103	6.44446	6.89024	6.6689	6.5299	6.14645	6.74687	6.15315	6.26816	6.17	5.87736	6.34867	6.27905	6.28026	6.19038	6.6646	6.43485	6.0707	6.26958	6.18119	6.43672	6.43773	6.14096	6.40833	6.42329	6.37416	6.2862	6.21639	6.19483	7.01114
C15orf48	5.18574	4.89054	4.70499	6.07439	4.38687	6.95644	5.18891	4.72928	5.88546	4.7569	5.0155	5.08953	5.24515	5.14135	4.95577	4.51313	4.80166	5.05392	4.92966	5.04963	5.81426	5.59174	5.44417	4.97793	5.77668	4.5321	5.30828	5.45253	5.67895	4.85917	5.02423	5.13773	4.82715	5.11158	5.32702	4.89475	5.82443	5.92742	4.60769	5.00866	4.66639	4.89916	4.6301	5.35492	5.12789	4.80317	5.33556	5.1477	7.19685
C15orf52	5.62589	6.48831	5.43682	7.03888	6.01631	5.40172	6.5248	6.44343	5.76643	5.69484	6.01202	6.21209	5.89853	6.37909	5.79267	5.91291	5.93053	5.82479	6.61899	6.10615	6.99274	5.84569	5.57646	5.74755	6.60194	6.31397	6.69122	6.47203	5.73586	6.09204	6.03405	5.9823	6.34975	6.03001	5.71267	6.39422	5.7791	5.6411	5.85246	6.24176	6.16131	6.25909	7.38224	5.66861	5.52697	6.04306	6.6329	6.33233	6.41912
C16orf13	6.62904	6.59057	6.21861	5.97636	5.83682	5.88852	6.33844	6.06832	5.59562	6.11351	6.84181	6.29414	6.42452	6.46506	6.33428	6.61485	6.23109	6.56711	6.82853	6.27046	6.2472	6.04569	6.18361	6.34156	6.50933	6.4526	6.73489	6.43234	6.46685	6.61965	6.27761	6.19194	6.23917	6.3264	6.58095	6.18234	6.04825	6.22264	6.49826	6.56974	6.81468	6.60708	6.67393	5.83297	5.93873	5.82624	6.25498	6.00946	6.83105
C16orf54	6.57368	6.73506	6.66548	6.94421	7.15487	6.78213	5.97106	7.08985	5.81728	6.84048	7.21877	7.35782	7.10489	7.38896	7.38113	7.04638	7.27268	7.1456	7.30796	7.01751	7.01059	7.17421	7.01892	7.11021	6.8267	7.24188	6.62953	7.00716	7.04537	6.9672	7.13283	7.22951	7.20629	6.89876	7.18857	7.15832	7.01906	6.99477	7.02113	6.98834	7.01684	7.03336	6.8079	6.82335	6.80507	7.13731	6.90491	6.83745	6.99332
C16orf58	7.36542	7.49054	6.974	6.28031	6.39027	6.72104	7.26048	7.09242	6.46293	7.24664	7.91065	7.46798	7.48235	7.5214	7.58159	7.42902	7.54358	7.2873	7.9191	7.29878	7.7223	7.67473	7.21081	7.2856	7.9372	7.51125	7.49192	7.71236	7.70329	6.97571	6.86711	6.51982	7.16363	7.34843	7.22913	6.87681	6.65242	6.70775	7.59848	7.26158	7.42224	7.51853	6.68136	6.72336	6.5694	7.1727	7.39136	7.71188	7.37036
C16orf62	6.16799	5.8991	5.74449	5.89077	6.27782	6.06336	5.7667	6.55344	5.52084	6.35372	6.22485	6.36664	6.39695	5.93251	6.10114	6.22861	6.22962	5.86651	6.28934	6.43676	6.23484	6.30058	6.67208	6.40371	6.44137	6.2499	5.73558	6.38748	6.2518	6.64185	6.14444	6.15426	7.05996	6.61193	6.38361	6.75786	6.43288	6.50075	6.70058	6.09076	6.09139	6.29085	5.99053	6.11325	5.65401	5.87783	6.41932	6.42973	6.07571
C16orf70	6.92865	6.71981	7.16047	7.40873	7.2501	6.72736	6.69051	6.87182	6.9154	6.33483	6.58638	6.51095	6.42427	6.17859	6.57813	5.97793	6.29311	6.25327	6.43973	6.1856	6.51962	6.28157	6.18598	6.18215	6.20235	6.4519	5.95981	6.79251	6.24344	6.27611	5.85167	7.10675	7.08145	6.86479	7.03335	6.07795	6.63559	6.83961	6.66939	6.00592	6.21857	6.12707	6.18558	6.48589	6.25439	6.37128	6.85651	6.45911	5.71183
C16orf72	8.62044	9.06535	9.88443	9.48804	10.0721	10.1604	8.93183	9.90756	10.4749	9.82433	8.7838	9.13832	8.93943	9.17348	8.82653	9.13377	9.19246	9.05583	9.00656	8.8485	8.64781	9.65102	9.06701	9.04818	8.98707	8.87745	8.25425	8.68826	8.44648	8.33863	8.91031	9.59555	9.18714	9.3257	8.89864	9.2583	9.96576	9.53077	9.24311	9.83276	8.87899	9.56103	9.45003	9.45626	9.09139	9.87671	9.47885	8.96596	8.68918
C17orf53	6.37785	6.13478	5.51944	6.03594	5.14956	5.82857	6.7164	6.2007	5.51439	5.49651	5.46298	5.14992	5.25946	5.20291	5.9891	5.63582	5.00605	6.09789	5.66392	5.36629	6.03516	5.00673	4.73354	5.60685	5.28635	5.66392	5.89611	6.53187	5.96173	5.39949	5.23227	6.58943	5.52788	5.43151	5.32754	5.98	5.42858	5.29697	5.26412	5.09119	5.21719	5.40981	5.40222	5.63325	5.59082	6.80046	5.5846	5.36674	5.17302
C17orf58	4.96618	5.39927	5.07376	4.92039	5.21432	5.80456	5.8185	4.97904	6.07053	5.63604	5.2733	5.50274	5.39828	5.92343	4.82188	5.32444	5.4871	5.26055	5.09669	4.69344	5.60483	5.25921	5.7215	5.45896	5.01274	5.6665	5.59662	4.90342	5.32444	4.9098	5.08936	5.4492	5.55133	5.79586	4.7129	5.1657	6.03045	6.12187	5.41708	5.21709	5.10095	5.48682	5.26812	5.35618	5.30554	5.31099	5.65298	5.48448	4.97149
C17orf59	6.32072	6.73343	6.0241	6.43601	5.65819	6.59142	6.97559	6.4778	5.53106	5.67963	6.46072	5.92406	6.42539	6.42592	6.41974	6.68989	6.16028	6.32798	6.59587	6.1883	6.45231	5.86554	6.46994	6.22237	6.7999	6.87487	7.09828	6.73494	6.54536	6.27207	6.12457	6.80969	6.12241	6.52367	6.10906	6.12697	6.56008	6.87178	6.1318	6.41997	6.75214	6.18391	6.72809	5.89887	5.51967	5.55982	6.41376	5.99717	7.61583
C17orf62	9.44088	9.79072	10.3923	11.2235	10.5024	10.3408	9.67602	10.5059	9.69923	10.0013	9.41798	10.1246	9.18913	9.34774	9.70841	9.16737	9.36276	9.7683	9.61613	9.69685	9.32984	9.71874	9.22287	9.72984	9.31627	9.05215	9.16232	9.75387	10.184	9.82991	9.61032	9.84561	10.0352	9.80163	10.2095	10.4115	9.85591	10.0868	9.45618	9.62815	9.60365	9.15464	9.86371	9.41047	9.31536	9.19013	9.32244	9.08334	8.72657
C17orf70	7.53573	7.47982	6.92678	7.40345	6.85651	7.2848	7.08888	7.0884	6.16463	6.98481	7.68486	7.48537	7.15692	7.59523	7.76741	7.36842	7.14759	7.58185	7.60701	7.30168	7.29663	7.11111	6.99078	7.64408	7.0728	7.63175	7.97882	7.41237	8.01716	7.41876	6.7335	7.22436	7.00508	7.09371	7.18915	6.5991	6.80913	6.93132	7.78129	7.66667	7.59673	7.66954	7.00508	6.72519	7.05832	6.95267	7.15387	7.47881	7.00326
C17orf75	4.55535	5.02191	5.41111	5.52815	5.72578	5.08334	4.81854	5.35978	6.04112	5.74138	5.28295	5.5083	5.51866	6.08781	5.24072	5.80139	6.05257	5.2257	5.26649	5.13578	5.98066	5.41883	6.37085	5.70426	5.39088	5.63838	5.07145	4.9748	5.34632	5.11526	5.75152	5.41079	5.54324	5.78188	5.40132	5.02264	5.4024	5.26432	5.57176	5.46642	5.99571	5.2799	5.181	5.32512	5.5477	5.18494	5.66987	5.54216	5.30705
C17orf80	5.74581	5.82038	5.86309	6.14323	5.35547	6.1812	5.95073	6.27585	6.14071	5.89461	5.83231	5.57381	5.83758	6.18022	5.65684	6.08968	6.07828	6.16119	5.77833	5.85204	5.96653	5.65738	6.13324	5.55438	5.83179	6.37604	6.38072	5.98125	5.75122	5.18192	5.4665	5.70023	5.60485	6.52132	5.68855	5.233	6.03989	6.00214	6.1564	5.40943	5.36637	5.97842	5.8644	5.14676	5.6166	6.07605	5.54378	5.95514	5.85374
C17orf85	6.5362	6.5779	7.16179	7.26057	7.55977	7.09791	6.98503	6.8181	7.8776	7.03174	6.70375	6.91567	6.95844	6.90389	6.9868	6.91225	7.2766	6.68523	6.87926	6.78645	6.86988	7.41461	7.41668	6.99707	7.11393	6.89771	6.50683	6.49941	6.60789	6.13532	6.41263	7.05331	7.18131	7.33141	6.41168	7.38666	7.35259	7.23812	6.93751	6.88498	6.72643	7.00869	7.00726	6.74228	6.78443	6.97468	6.81601	6.75791	6.45508
C18orf21	7.10576	7.14858	7.59895	7.16429	7.62916	7.46527	7.26969	7.32185	8.01994	7.12108	7.11608	7.10691	7.23601	7.36108	6.9125	7.35707	6.91239	7.00183	6.95168	7.01318	7.07604	7.3743	6.95427	7.14923	7.15842	7.17993	6.54589	6.6639	6.8582	6.56399	7.11473	7.43573	7.32713	7.95368	7.09982	7.23947	8.00761	7.53622	7.22865	7.14022	7.24355	7.13741	7.35656	7.25356	7.07023	6.90057	7.08421	7.14214	6.99386
C18orf25	7.67818	7.82257	8.30366	8.23892	9.11067	9.41648	8.07574	8.92439	8.95316	8.48619	7.84956	8.2672	8.25919	8.43262	8.31273	8.38157	8.23808	8.40023	8.3145	8.11245	8.58992	8.4357	8.12713	8.01889	8.20924	8.34934	7.87257	8.12693	8.14077	7.53551	7.85493	8.17759	7.81144	8.40626	7.53495	7.90697	8.44854	8.44193	8.45358	8.18284	8.23359	8.57586	8.03439	9.7357	9.02222	9.48161	8.4694	8.63889	8.41002
C18orf54	5.39646	5.63303	5.88265	5.87597	6.08175	5.54338	6.08745	5.57757	7.14187	5.79437	5.62405	5.36189	5.50758	5.54517	5.47232	5.61742	5.34728	5.26069	5.24653	5.71233	5.76892	5.73528	5.43458	5.54727	5.42269	5.29095	5.43348	5.62399	5.45315	5.67508	5.11472	5.23778	5.90125	6.0944	5.05979	5.83251	6.11641	5.82248	5.35178	5.62645	5.44259	5.75993	5.98101	5.59996	5.28424	5.50989	5.58649	5.25721	5.5269
C18orf8	8.57008	8.072	8.02177	8.73495	7.95351	8.66925	8.48982	7.87473	7.88929	8.18868	8.30943	8.57183	8.1492	8.27726	8.49329	8.03352	8.34747	8.52611	8.38749	8.16703	8.2619	8.23579	8.20357	8.64195	8.61554	8.25861	8.22674	8.3046	8.30784	8.30772	8.60986	8.09683	8.08019	8.07404	8.57966	8.47348	8.16046	8.15312	7.94794	8.18864	8.04803	8.2329	8.98286	8.55307	8.14022	8.06659	8.50916	8.41076	7.78088
C19orf10	7.50581	8.09372	7.33781	7.20371	7.19108	6.51757	8.3416	7.01232	6.67295	8.19544	7.98124	7.40977	7.61886	7.88321	6.78964	8.09949	7.29663	7.11259	7.19587	6.71756	6.90761	7.345	7.47568	7.41715	7.64898	7.37718	7.9097	6.99681	7.45346	7.55707	6.69715	7.38086	7.4177	7.42958	7.21815	7.38341	7.37947	7.09683	7.57633	6.99495	7.14099	7.14706	6.98367	6.62147	7.0263	7.09462	7.53861	7.77427	7.13644
C19orf12	7.04355	7.12624	6.26049	6.38016	5.84252	7.9312	5.76785	6.52734	6.71934	6.82417	7.85381	7.10109	7.32869	6.96176	7.00121	6.94725	7.26208	6.42589	6.73594	7.21633	6.8596	7.27307	7.3711	7.09293	7.30595	7.1772	6.94374	7.40577	7.11724	6.8279	6.27027	6.48627	6.46406	6.87992	6.98809	6.39931	6.95823	6.94893	6.62158	6.60511	6.8603	6.71285	6.63973	8.26034	7.3072	7.10296	7.5491	7.68151	7.46373
C19orf24	6.3406	6.91128	5.83259	6.06131	6.00205	6.0396	5.90111	6.78975	5.95221	7.00491	7.09613	7.00082	6.56536	6.91198	6.68567	7.00191	6.79311	6.44798	6.60214	7.23703	6.97218	6.95256	6.31779	6.91034	6.57804	6.66417	7.29452	7.05465	7.04856	6.88294	6.96631	6.4213	6.58765	6.65609	6.81349	6.32035	6.30352	6.24677	6.31043	6.74424	6.79429	6.35168	6.71928	6.13533	5.94292	6.02845	6.66582	6.48188	7.32239
C19orf25	5.97672	6.81654	6.55894	6.57257	6.38298	6.65983	6.11678	7.03909	5.8061	5.95922	7.14594	6.97247	6.99782	6.59188	6.35789	6.62478	6.30237	6.48148	6.8329	6.85607	6.54024	6.94132	6.32627	6.77752	6.4739	6.54118	6.76333	6.45607	6.86286	6.33526	7.04167	6.67492	6.34156	6.26008	6.35517	6.46555	6.14101	6.26696	6.19788	6.50757	6.54428	6.19763	6.37176	6.53741	6.27244	6.03371	6.1379	6.24264	7.13168
C19orf33	5.20893	5.49173	6.44546	7.79571	5.43665	6.56856	7.96538	6.82399	7.48389	6.56425	5.75004	5.8098	5.51104	5.00567	5.29063	5.27705	5.22968	5.52247	5.79505	5.87227	5.99622	5.57843	5.30688	5.22626	5.41004	5.73158	5.86176	6.68629	5.94209	5.33662	5.72007	5.71667	5.43525	5.46226	5.31661	6.27058	5.66063	5.52756	5.34671	6.4462	6.29197	6.16205	6.12119	5.33456	5.09999	5.25638	5.61061	5.29164	9.64298
C19orf40	5.59873	5.911	5.54745	5.43079	5.56721	5.42476	6.21963	5.86735	5.52981	5.59117	5.62482	5.34037	5.17344	5.50835	5.41205	4.92974	4.98613	5.5681	5.9716	5.98073	5.79387	5.34467	4.96519	5.45576	5.49531	5.36428	6.02635	5.73997	6.33986	5.92346	5.10912	5.64769	5.12386	5.17685	6.03583	5.02723	5.35072	5.76317	5.27321	5.54952	5.84355	5.54345	5.36076	5.66895	5.71923	5.36147	5.1907	5.40059	5.20798
C19orf43	8.89132	9.07556	8.82147	8.93984	8.95363	8.72418	8.59213	9.11317	8.7339	8.96526	9.3736	9.72675	9.16116	9.27243	9.22805	9.38784	8.94169	8.98355	8.95076	9.67686	8.97165	9.34811	8.8507	9.26358	9.29493	8.98044	9.15863	9.47842	9.59184	9.15603	9.44824	9.54767	9.82731	9.484	9.56269	9.48487	9.39784	9.31892	9.24638	9.13721	9.01785	9.04529	9.24412	8.85628	8.7271	8.88847	8.89881	8.88206	9.51135
C19orf47	6.07183	5.61115	5.89497	6.27854	5.70638	6.16243	6.11045	5.92864	5.1493	5.77836	5.77239	5.83398	5.7784	5.56375	5.71225	5.43259	5.43131	5.73459	5.9212	5.89999	5.76301	5.38183	5.43154	5.70427	5.59839	5.77075	5.77429	6.09997	6.04249	5.64678	5.17043	5.80672	5.73492	5.96586	5.61396	5.93285	5.74648	6.12235	5.89242	5.78007	5.73284	5.73577	5.59444	5.48495	5.47722	5.42442	5.76195	5.8183	5.43111
C19orf52	6.15711	6.15658	5.9412	5.58192	6.40769	6.0345	5.74915	6.07796	6.0169	5.95515	6.29473	6.25274	6.53319	6.24942	6.62035	6.29336	6.87506	6.02547	6.31467	6.56679	6.0943	6.39613	6.91874	6.43559	6.31616	6.14532	6.12955	5.96279	6.50264	6.247	6.10187	6.17856	6.16551	6.31409	6.24101	6.33115	5.96863	6.44919	6.10487	6.16345	6.01376	6.25617	6.05332	5.91644	5.97728	5.95656	6.44058	6.27339	6.26495
C19orf53	8.65613	8.87927	8.45255	7.80185	8.28321	8.04307	8.24242	8.53675	8.46311	8.72024	9.24031	9.18667	9.25955	9.26726	8.70602	9.20323	8.90301	8.58904	8.82043	9.31202	8.56002	9.31036	8.70325	9.18096	9.00557	9.07764	8.88448	9.18343	8.85577	8.95016	8.99655	8.81587	8.64447	9.22708	8.94552	8.15227	8.75301	8.97552	8.79982	8.9694	9.19859	8.83883	8.93362	8.08406	8.0574	8.00218	8.70525	8.55344	9.01714
C19orf54	5.89176	5.64062	6.30628	5.9505	6.60552	5.84415	5.56866	6.02833	5.55268	6.26233	6.34571	6.28621	6.04842	6.01207	5.9505	5.94994	6.33798	5.78763	5.88564	5.09394	6.08875	5.84623	5.76945	6.09441	5.97989	6.03563	5.50008	6.01925	7.10799	5.83862	5.20858	6.04357	5.92383	5.85703	6.54258	5.98077	5.92231	6.28788	5.84209	5.99525	5.91433	5.8185	5.73438	5.72668	5.65841	5.76923	6.07333	5.96271	5.48142
C19orf57	5.80096	5.48692	5.13301	5.30514	5.39121	5.55084	5.57237	5.48688	5.06363	5.19762	5.41192	5.63356	5.22051	4.98211	5.19015	5.82481	5.07206	5.83928	5.29993	5.46509	5.43211	4.93066	5.41192	5.26073	5.09475	5.52865	5.58334	5.8471	5.89607	5.71122	5.78657	5.22479	5.32681	5.26227	5.2931	5.28647	5.22688	5.28177	5.27743	5.33097	5.31109	5.22931	5.40881	5.22042	5.33842	5.26107	5.26257	5.28152	5.29287
C1GALT1	7.05282	7.22845	7.76562	8.20502	7.52389	7.88397	7.5877	8.08945	8.65826	8.01324	7.48916	7.4843	7.52197	7.3348	7.66608	7.67323	7.44382	7.11338	7.47206	7.37901	7.10478	7.81931	7.43046	7.22422	7.47132	7.43853	7.38763	7.14145	6.66628	6.53405	7.57368	7.90651	7.62766	8.21639	7.51949	7.83517	7.7851	7.45232	7.47114	6.99073	7.0835	7.66703	7.57612	8.09766	7.51517	7.83951	7.66136	7.76853	7.11466
C1GALT1C1	6.27782	6.95392	7.95727	7.63844	7.94438	7.94083	7.12011	7.5665	8.53442	7.61544	6.56759	6.8856	6.75097	6.75234	6.66733	7.03674	6.7868	6.60836	6.56595	6.34956	6.6434	7.21001	6.71618	6.79342	6.92487	6.89172	6.73321	6.57864	6.61357	6.2331	7.27752	7.42317	7.42701	7.61249	6.80364	7.28781	8.16978	7.67444	7.06868	6.3889	6.53672	7.04051	7.36497	7.3929	7.29873	7.5197	7.08135	6.79652	6.28638
C1orf109	5.05091	5.18694	6.16173	4.60194	5.04931	4.92042	4.7121	5.35905	5.20026	5.42441	6.21618	5.81432	5.51591	5.83744	5.39798	6.03463	6.36777	5.35964	5.73858	5.51587	5.79687	6.34573	6.47189	5.99415	5.85053	5.99846	5.34449	5.41216	4.97999	5.06507	6.10916	5.35658	5.28089	5.51132	5.58353	5.5993	5.65197	5.74698	6.03145	4.93926	5.79774	5.57148	5.39112	6.08662	5.16445	6.045	5.63626	6.03419	5.09452
C1orf112	5.99724	5.8623	5.77685	5.87327	5.65325	5.4068	6.36581	4.86842	6.45125	5.29372	5.56442	5.79285	5.24559	5.38753	5.27684	5.20816	5.85974	5.75349	5.23629	5.88736	5.7383	6.31514	5.41159	5.42637	5.76991	5.9791	5.61612	6.29874	5.18996	5.22566	5.54334	5.64628	5.08374	5.93343	5.20523	5.5809	5.19712	5.55079	5.93181	5.32102	4.92798	6.15877	5.2693	6.33857	5.5891	5.91192	6.00973	5.95595	6.55644
C1orf116	6.58297	5.87651	6.41187	6.12696	5.49194	6.56804	6.25391	5.65028	5.40702	5.84848	5.64808	5.54865	5.66739	5.79829	5.6394	5.52647	5.20689	5.84288	5.53352	6.0034	6.27298	5.06752	5.38506	5.61219	5.66313	6.13983	6.57596	5.92124	5.79782	5.60606	6.5978	5.48417	5.68511	5.34139	6.75313	5.76438	5.46553	5.49485	5.42575	6.00161	5.67376	5.56849	7.13605	5.92735	5.34323	5.22577	5.81227	5.32044	6.59006
C1orf122	6.63784	6.74841	7.26192	6.9396	7.11626	6.72948	7.05551	7.01684	8.03709	6.94624	6.82502	6.81417	6.15743	6.60281	5.82337	6.36047	6.12068	6.06003	6.2472	6.38478	6.50668	6.54194	6.22487	6.50197	6.70842	6.48288	6.93948	6.81928	6.9549	6.43877	6.51383	8.07104	6.80091	7.10247	6.34045	6.46953	6.9782	7.49504	6.47608	6.81932	6.17582	6.39928	7.32063	6.18931	6.29382	6.06067	6.29382	6.39361	7.25189
C1orf123	7.98788	8.13284	7.95396	7.53817	7.93394	7.9489	7.77978	7.35776	7.92133	7.88409	8.38947	7.97298	8.4608	8.38061	8.09388	8.17345	8.35426	8.19622	8.363	8.14352	7.77907	8.18135	8.31016	8.24587	8.18581	8.24113	8.11598	7.78109	8.23578	8.03798	8.25072	8.31277	8.07872	8.44007	7.45182	7.97448	8.16093	8.11873	8.08743	7.91805	8.25312	8.13301	8.12518	7.83653	7.72739	7.67295	7.87256	7.95616	8.00571
C1orf131	6.12648	6.71674	7.02801	6.65281	7.18948	7.15652	7.05106	7.12919	7.19756	7.27195	7.11219	7.01306	6.9693	7.22672	6.68175	7.43584	7.39858	6.60118	6.83304	6.51389	6.69969	7.29896	7.22137	7.19963	7.03143	7.12589	6.22556	6.35741	6.54841	6.20982	7.08322	7.05907	7.02337	7.42784	6.9275	6.76472	7.05939	7.1109	7.42657	6.8499	7.00127	6.94802	6.76081	6.93295	6.76033	6.94025	6.97132	6.89416	6.43999
C1orf159	5.9236	5.48513	5.65594	5.08429	5.28881	5.71645	5.9714	5.74332	4.96933	5.2686	5.62063	5.63218	5.39159	5.32772	5.5958	5.39428	5.34272	5.50206	5.64148	5.48513	5.57588	5.20605	5.41438	5.48513	5.66903	5.63999	5.75252	5.67625	5.46744	5.33083	5.72411	5.49088	5.2668	5.53086	5.11154	5.44383	5.29937	5.37781	5.67536	5.35794	5.54726	5.34622	5.41462	5.3469	5.27298	5.24641	5.42916	5.0629	5.63246
C1orf162	11.0286	11.1734	12.3316	12.7531	12.5691	12.4384	12.3603	11.7619	12.1715	11.0591	11.497	11.0661	10.9422	10.6932	10.6257	10.8092	10.8197	10.7277	10.7193	10.8925	10.3979	10.9803	11.1298	10.9423	10.7766	10.3716	10.4304	10.8406	11.2838	10.7939	10.6282	12.1043	11.999	12.2792	11.4575	12.3741	12.7492	12.5869	11.1171	10.9936	10.9461	11.2758	11.9101	11.3448	10.7706	11.3791	11.314	11.0801	9.96703
C1orf177	5.82567	5.36346	5.26121	5.06033	5.02725	5.22174	5.39082	4.87017	4.99727	5.06789	5.38667	5.26055	5.23287	5.05372	5.19885	4.77132	5.16217	5.24871	5.20113	4.93576	5.88001	4.52457	5.4944	5.21737	5.52213	5.12745	5.7853	5.33315	5.5053	4.92312	6.01681	5.43025	5.05239	5.36602	5.0428	5.45356	5.13485	5.29816	5.15494	5.10466	5.3282	5.26218	5.74574	5.70597	4.9418	5.34636	5.25412	5.20961	5.05029
C1orf198	6.82099	6.56207	6.93269	7.31327	5.40711	6.1769	7.69912	6.12765	4.99467	6.63069	6.27559	5.82822	6.40355	5.82412	5.99296	6.31604	6.88411	6.02713	6.41379	6.7696	6.18742	5.76754	5.72122	6.22437	5.74764	6.69635	7.07906	6.20532	6.13465	7.04926	7.349	5.92741	6.44478	5.69599	6.65061	7.72673	5.51376	5.61113	5.82861	6.56597	6.38236	6.48009	7.37498	5.95126	5.56965	5.61536	6.81968	6.20421	7.44168
C1orf200	6.32928	6.07567	6.30529	6.3605	5.43084	6.39298	6.10195	5.95861	5.75988	5.83345	5.67767	5.94975	5.80339	5.51972	5.52528	5.69278	5.38997	5.7631	6.03355	5.85588	5.80226	5.01599	5.40489	5.60968	5.74214	5.83277	5.89513	6.40508	6.04522	5.65856	5.69933	6.39201	6.13531	6.31171	5.53587	5.86312	6.14786	5.42666	5.7997	5.85886	5.87489	6.15649	5.25923	5.53168	5.74015	6.41247	5.69613	6.24249	6.22642
C1orf21	5.96725	5.78798	5.29472	5.18489	4.73076	5.58637	5.2656	5.68598	5.47011	5.25485	6.36875	5.5597	5.4593	5.65244	5.86142	5.09963	5.74026	5.57451	5.83019	5.50837	5.72835	5.66651	6.33575	6.08025	6.21894	6.19589	5.87208	6.28971	5.75076	6.19913	6.24424	5.70227	5.2628	5.47822	6.5319	6.12666	5.95995	5.62763	5.4537	5.94427	5.24249	6.01704	5.71232	5.76624	5.88244	5.90464	4.73223	5.43007	5.52495
C1orf216	6.00609	5.53383	5.15374	5.11987	5.55054	4.51258	5.12229	5.74061	5.21209	5.52888	5.81225	5.96919	5.61994	5.94341	5.55054	5.27173	5.90069	5.26701	5.75071	5.24283	5.55683	6.01198	5.79748	5.86705	5.78841	5.73948	5.53183	5.83224	5.75312	5.32369	5.94926	5.37224	5.75729	5.66464	5.17356	5.87926	5.27244	5.29617	5.85198	5.22383	5.31872	5.31229	5.32307	5.28246	5.01173	5.75974	5.94718	5.75031	5.39975
C1orf35	6.22528	6.03549	5.65368	6.32722	5.4639	5.79908	6.34713	6.15885	5.69141	6.04003	6.23221	6.24617	6.02367	6.07773	5.9019	6.28997	6.14462	5.99612	6.46172	6.15884	6.48746	6.04003	5.93195	6.34631	5.82099	6.53338	6.04003	6.23588	6.62898	5.58857	5.66652	5.95244	6.50154	6.16153	6.02382	5.53195	6.17728	6.30445	6.22593	6.06698	5.80097	6.40032	5.6991	5.54483	5.51401	6.083	6.01977	5.85325	5.76193
C1orf43	8.05533	8.31429	8.08325	7.61467	8.35305	8.55012	8.22064	7.44381	8.3445	8.20155	8.12448	8.05186	8.42303	8.46842	8.07973	8.61346	8.21638	8.34475	8.26846	8.01374	7.56003	8.49688	8.30476	8.29295	8.42671	8.27925	8.1936	7.64726	7.72642	8.04962	8.31642	8.21857	8.17842	8.52939	8.01913	8.03132	8.71659	8.45048	8.12947	8.35078	7.87454	8.35874	8.11806	7.94657	8.44031	8.12796	8.12586	8.2263	8.14894
C1orf50	6.88526	6.85775	7.26202	7.38738	7.21595	7.03221	7.04498	7.3556	7.23053	7.7276	7.78563	7.86278	7.4767	7.14564	7.26202	7.61401	7.51816	7.04846	7.07391	7.65534	7.42148	7.83946	7.36	7.598	7.6638	7.00289	7.24351	7.07939	7.37524	7.23711	7.59801	7.3698	7.68334	7.97461	7.2417	7.42083	7.51157	7.53778	7.24127	7.36877	7.88429	7.26634	7.57059	7.06952	6.72811	6.85214	7.04888	7.10172	7.44651
C1orf52	6.8191	7.34951	7.3727	7.18633	7.75418	7.55788	7.30914	7.39646	7.85319	7.65492	7.57235	7.75852	7.64012	7.61684	7.36545	7.80989	8.04858	7.25985	7.34783	7.2198	7.20965	8.17951	7.61973	7.4961	7.37647	7.6088	7.37605	6.92582	7.13745	6.84373	7.551	7.29208	7.36979	7.90247	7.16184	7.23412	7.76612	7.5416	7.73732	7.30147	7.38426	7.68099	7.3098	7.73629	7.52775	7.78199	7.61517	7.5399	8.34931
C1orf54	5.40918	5.57351	5.2731	5.60855	5.68821	5.36924	5.13324	5.26549	5.94741	4.73148	5.68585	5.49632	5.61593	6.13051	5.58551	5.21655	5.1033	5.3923	4.90685	5.6407	5.87625	5.56867	4.72124	5.75461	5.01314	5.93022	4.91112	5.20702	5.37554	5.70331	6.41151	5.29327	5.2641	5.72902	5.94414	5.06944	5.40373	5.39068	5.53206	5.42061	5.6552	5.53141	4.86709	5.3179	5.54174	5.09508	5.08066	5.27015	5.40479
C1orf56	5.88526	5.46575	5.6374	5.30613	6.11441	6.09937	5.60117	5.49583	6.46072	5.71216	6.13761	5.62998	6.32203	6.35622	5.88837	6.38159	6.15032	6.16774	6.39678	6.39754	5.49165	5.95895	6.2331	5.94953	6.17409	5.86983	6.15642	5.30042	5.26056	5.01261	5.40071	6.04393	6.05295	5.7412	6.74316	5.97884	6.11601	6.22777	6.21284	6.07198	5.35752	5.80463	5.12686	6.18725	6.09381	6.75314	5.867	5.87741	5.23652
C1orf74	5.44068	6.3545	5.67818	6.05068	5.73455	5.51348	5.77385	6.25004	6.31694	5.75327	5.36642	5.39098	5.23726	5.4336	5.51317	5.55103	5.4643	5.3017	5.4881	5.30385	5.52998	5.49135	5.46451	5.13125	5.43295	5.42037	5.64393	5.94497	5.33998	5.86465	5.60842	5.92276	5.98555	6.69705	5.2545	6.98971	6.12202	5.75022	5.71505	5.14952	4.60198	5.50787	6.55372	5.94055	5.31511	5.77477	5.54366	5.72528	5.26811
C1orf85	7.05729	7.16999	7.89383	7.60311	8.49109	8.94779	7.2686	8.14957	6.72378	8.97188	8.27594	8.01164	7.88816	8.18836	7.0042	8.19586	7.89457	7.69293	7.96858	7.05735	7.59961	7.99516	8.0743	7.7482	7.77963	7.40853	7.36142	7.77412	7.6466	7.95469	7.90077	7.83983	8.03157	7.5558	8.29607	7.13519	8.02466	8.08172	8.14986	8.12554	8.12408	8.03655	7.88356	7.88751	7.9569	7.70039	7.75731	7.71253	6.99241
C1orf86	6.78156	6.44042	6.28465	6.71287	6.34181	6.34413	6.72679	6.40878	6.12682	6.13337	6.27383	6.29639	6.1696	6.16591	6.37753	6.32678	5.99267	6.44493	6.50417	6.44399	6.53987	5.9772	5.83758	6.16373	6.22117	6.47586	6.82622	6.73059	6.7336	6.35153	6.35038	7.148	6.77548	6.74244	6.66095	6.49243	6.54694	6.73766	6.098	6.37146	6.45538	6.09736	6.67223	6.01181	5.85793	6.09898	6.1764	5.99601	6.93394
C1QA	6.05872	6.00854	6.85077	5.92178	8.31174	6.69273	5.81498	4.80988	7.9114	5.79874	5.49026	5.2039	6.14792	4.89619	4.77916	4.97193	5.32265	5.27053	5.52922	4.89119	5.04049	5.33481	5.64043	5.04884	5.3454	5.23203	5.25415	5.01873	5.75169	5.5128	5.61809	5.60806	5.39375	5.6443	5.17933	5.12831	7.64718	6.23571	5.54855	5.86927	5.34506	5.55297	6.16034	4.97524	4.53471	5.25954	6.15487	5.93693	5.64936
C1QB	7.05823	6.68201	8.57913	7.34777	10.5686	7.96157	7.82812	5.54634	10.5529	7.211	5.92402	5.69002	6.95901	5.45041	5.37395	5.27909	5.42382	6.03078	5.70187	5.96833	6.16164	5.89579	5.54768	5.75466	5.71995	5.09374	5.63921	5.37688	5.76064	5.58163	4.47693	4.93723	6.17825	7.12145	6.36465	6.336	9.36765	9.18466	6.04034	5.99696	5.9738	5.98903	8.0379	5.01877	4.92794	4.9013	8.3423	5.8627	10.1006
C1QBP	7.36279	7.85491	7.42876	6.39819	7.30835	6.52487	7.41341	7.40269	7.14639	8.03956	8.39362	8.02633	8.32278	8.4321	7.87986	8.62172	8.29235	7.5939	7.858	7.90979	7.8776	8.6487	8.13709	8.15995	7.9678	8.13553	7.97735	7.53206	7.83219	7.84143	7.98233	7.11624	7.4761	7.49547	7.63321	7.30414	6.94369	7.06986	8.09778	7.70245	7.68256	7.90496	7.15458	7.0159	7.33217	7.2137	8.08226	8.16914	8.25948
C1QC	6.91456	6.68493	7.5448	6.05237	9.94521	7.45032	6.79793	5.68583	7.41658	6.40562	5.34787	5.12025	6.17884	5.20019	5.38962	4.96969	5.46102	5.79552	5.46553	5.37182	5.08037	4.55107	5.1156	5.18782	5.25253	5.52268	6.03491	5.57182	5.0333	5.52998	5.27278	4.76629	6.72199	6.34646	6.8713	6.33269	7.7126	7.69944	5.3992	5.036	5.02571	5.10171	7.35282	4.9068	5.2689	5.1438	7.01473	5.56624	7.11609
C1RL	7.62631	7.82968	8.42618	8.82536	8.9791	9.47778	8.00538	8.3513	8.36567	8.24196	7.48998	8.11042	7.61819	7.7817	8.16259	7.83813	7.94551	8.02724	7.82083	7.52585	7.25425	7.99288	7.78728	7.97412	7.56519	7.36491	6.96452	7.34828	7.74921	7.33572	7.33434	8.81988	7.96716	8.23314	7.71353	8.46042	8.43962	8.37534	8.09028	7.87049	7.42287	7.68603	7.89637	8.48455	8.30579	8.92634	7.33151	7.369	6.18842
C2	6.08985	6.3531	5.153	4.88616	5.53243	6.26198	5.49972	5.62484	4.81133	5.51467	5.4682	5.48858	5.56093	4.93523	5.47399	4.61626	5.06622	5.59315	5.56444	5.66632	5.38564	5.29773	5.53727	5.23669	5.7524	5.69807	5.92106	5.80982	5.42709	5.00648	4.77302	4.52195	4.98855	5.23409	5.06376	5.40549	5.58257	5.63709	5.62244	5.0561	5.52872	5.47563	4.62547	4.86751	5.92374	4.80628	4.98057	5.45286	4.42442
C20orf194	5.8305	6.21363	5.22653	6.19531	5.70104	5.24843	5.89396	6.0041	5.5243	5.92324	5.82126	6.28867	6.04305	6.03755	5.79426	6.13126	6.76368	5.70786	6.26046	5.8668	6.04286	6.28712	6.21676	6.26545	6.21683	6.33337	5.89513	5.97241	6.15069	5.43241	6.26246	5.46883	5.92509	6.01017	5.99803	5.98686	5.51244	6.26457	6.30329	6.11403	5.91828	5.82021	5.72894	5.77958	5.7594	5.7807	6.33507	6.12571	5.69753
C20orf196	6.32966	6.49531	6.06902	5.78447	5.94629	6.19353	6.65436	5.98713	6.54642	5.91672	6.02438	5.56886	6.14162	6.15368	6.10295	6.40342	5.99266	5.78027	6.10538	6.12969	6.11246	6.04649	5.84236	6.36013	6.22835	5.82018	7.34117	6.13831	6.40781	6.58397	6.44442	6.68233	6.44656	6.91401	7.12957	6.08319	6.63125	6.71482	6.00596	6.06775	5.86059	6.18238	6.003	5.95655	5.16105	6.12816	5.85939	6.21001	6.45962
C20orf27	7.1834	7.27964	6.62255	6.40256	6.79165	6.32077	7.26651	7.21595	5.33136	6.76426	7.74996	7.60141	7.03126	7.22914	6.95463	7.14079	7.06509	6.93811	7.10283	6.74724	7.1854	7.01207	7.12195	6.90267	6.76779	6.88516	7.49673	7.21467	7.40274	6.65534	7.50346	7.47886	6.56482	6.56941	7.10953	6.44102	6.45355	6.52148	6.79618	6.98406	7.22951	7.36931	6.60244	6.83824	7.14187	6.88509	7.04699	6.88946	6.00325
C20orf62	5.36145	5.1646	4.99624	5.09816	4.98377	4.94139	5.41895	5.15263	4.77574	4.83727	4.98366	4.99394	4.81048	4.89512	4.87613	4.78635	4.61509	4.79191	5.05825	4.70707	4.89166	4.49138	4.50008	4.65331	4.65604	4.95278	5.13098	4.99343	4.90803	5.09788	5.29665	4.84831	4.86036	4.7169	4.94397	4.83601	4.79461	4.79798	4.84186	4.73626	4.97946	4.85794	5.21238	4.94268	5.07602	4.69325	4.79748	4.75834	4.78527
C21orf128	6.59903	5.37133	4.9648	5.52498	5.10598	5.50215	5.52498	5.77402	4.93009	4.7982	5.49424	5.123	5.51899	5.23283	5.38118	5.48977	5.10598	5.29429	6.08307	5.38206	5.54987	5.35296	5.51656	5.37403	5.58832	5.47592	6.03733	5.85897	5.64149	5.63297	6.44622	5.05353	5.16141	4.97244	6.1277	5.64142	5.37856	5.26273	5.03686	5.36252	5.35212	5.25668	5.61145	5.31449	5.32988	5.04755	5.23453	4.93036	6.33525
C21orf2	6.90006	6.58646	5.50084	6.02163	5.06803	5.89425	6.59104	6.20171	5.09852	5.80875	6.39642	6.15439	5.82025	5.92115	6.25865	6.10648	5.83483	6.47504	6.27924	6.4764	6.61599	5.44543	5.84839	5.96081	5.98407	6.48089	7.08422	7.10669	6.45952	6.16554	5.14736	5.58222	5.81836	5.72148	6.0592	5.90054	5.68588	5.6122	6.66857	6.973	7.01346	6.65468	5.59645	5.45383	5.39805	5.83404	6.09213	6.45248	6.14368
C21orf37	4.74223	5.46806	4.55839	4.78461	4.49819	5.27929	5.32655	4.43996	4.7704	4.43686	4.83832	4.84257	4.8048	4.78461	4.42199	4.85462	4.50098	4.83745	4.80259	4.88356	4.64498	4.54105	4.72853	4.78461	4.46428	4.54512	5.08003	4.80804	4.63252	5.11624	4.46951	4.51041	4.58524	4.59225	4.68307	4.43924	4.79745	4.81586	4.6413	4.51422	5.10845	4.84034	4.87298	5.16306	5.07598	4.80437	4.44971	4.73109	4.71906
C21orf58	6.75682	6.83793	6.63061	7.02652	6.45878	6.65245	6.80364	6.62285	6.04094	6.55694	6.4939	6.25239	6.26765	6.28388	6.5004	6.49988	6.0168	6.67145	6.27638	6.65909	6.73318	5.82032	5.89998	6.32596	6.35036	6.58988	6.69118	6.86168	6.26702	6.39369	6.42141	6.05389	6.38393	6.33262	6.89047	6.45689	6.05024	6.04611	6.20645	6.41813	6.65386	6.35519	7.14785	6.44546	6.6068	6.16932	6.38075	6.38207	6.73102
C21orf59	6.36976	6.58056	6.01691	5.74634	5.77343	6.02713	5.9392	5.84636	5.9487	6.25688	6.48072	6.2695	6.15862	6.47864	6.42942	6.25576	6.60697	6.28562	6.41017	6.57038	6.16949	6.90496	6.59031	6.85917	6.59191	6.58745	6.70215	6.37062	6.67516	6.07498	6.47726	5.89555	6.67308	6.62733	5.7522	6.14348	6.06428	6.08432	6.37693	6.27695	6.64959	6.36879	5.55693	6.00684	5.57995	6.50337	6.73324	6.61875	6.00191
C21orf91	6.09312	6.72409	6.83343	7.21533	7.15035	7.78716	6.50977	7.21747	7.50255	7.35422	6.97186	6.77907	6.78924	6.84427	6.57469	7.00141	6.89123	6.68228	6.32485	6.36874	6.66469	7.33477	6.86449	6.97878	6.98324	7.06744	6.43094	6.64704	6.19257	5.72157	6.51223	7.50794	6.73844	7.02615	6.92883	6.85935	7.81011	7.79763	6.62828	6.75491	6.71072	6.51933	7.53587	7.13997	6.609	7.13593	6.71054	6.53737	6.29562
C22orf34	7.24194	7.1681	6.87529	7.21401	6.8834	7.00793	7.24109	7.00718	6.75416	5.66892	6.81873	6.67743	7.12502	7.00469	6.73878	6.60262	5.57091	6.69327	6.93457	6.57623	7.07477	6.74414	5.93565	6.63035	6.42179	7.06145	6.1875	6.75608	6.50909	7.27732	6.19687	7.25558	7.41255	6.40992	7.38185	8.08462	6.28701	6.50688	6.4254	7.86149	8.35338	6.84042	5.8171	6.73144	6.35728	7.09531	7.28836	7.53472	6.01304
C22orf39	5.45269	5.87373	5.99353	5.9571	5.52894	5.42426	5.84857	6.02069	6.06192	6.20452	6.58074	6.32341	6.24977	6.39131	6.17252	6.4147	6.66098	5.94416	6.44853	6.13456	6.49701	6.61238	6.42151	6.44589	6.19682	6.24453	6.30962	6.03201	5.95228	5.49568	5.5273	6.56106	6.25508	6.52056	5.58476	6.09856	6.2488	5.93986	5.98858	6.14745	5.95292	6.13876	5.91911	6.16699	5.56008	6.3178	6.29904	6.03426	5.73366
C2CD2	6.49042	7.14093	5.65013	5.84795	5.85749	5.8093	6.42041	6.24239	6.32479	5.97859	6.71383	6.8992	6.86414	6.49379	6.51831	6.24336	6.69107	6.3502	6.71759	6.05179	6.79149	6.954	6.72123	7.0379	6.5588	6.31671	6.10737	6.46422	6.63898	6.42504	6.03246	6.38681	6.5684	6.4226	6.39613	6.37686	5.83185	6.19693	7.04934	6.2002	6.74427	6.82162	6.23834	6.10027	6.39065	6.60858	6.60858	6.95494	6.27877
C2CD2L	6.35396	5.56102	5.54902	5.70728	5.7085	5.64128	5.94415	6.4673	5.07276	5.71582	6.12137	6.46875	5.89261	5.94116	5.93111	5.70477	5.6752	5.80598	6.02398	6.22069	6.49438	6.23692	5.77605	6.31091	6.10361	6.37099	6.11136	6.40713	6.42891	6.0772	6.10035	6.46805	6.07596	6.18624	5.10029	5.71812	5.41606	6.01234	6.25918	5.58359	6.04275	5.96939	5.88622	6.0502	5.02634	5.95617	6.17486	5.87299	5.78919
C2orf15	5.42525	5.1124	5.0122	5.23377	5.12396	5.05836	5.0847	5.00418	5.30026	4.85702	4.63848	5.00418	4.76817	4.94184	5.21256	5.09546	4.67443	4.96852	5.23089	4.91128	5.30319	5.37061	5.1656	4.92682	5.00418	5.01264	5.44311	5.30013	4.76342	4.92682	4.78581	4.96315	5.05438	4.98382	5.07747	4.82812	4.61481	4.73941	5.0988	5.03963	5.41998	5.22337	5.05783	4.83796	5.90093	4.89318	5.51688	5.10881	5.17985
C2orf16	5.20754	4.89843	5.09758	5.24382	4.94751	4.94751	5.48645	5.15666	4.68547	4.80283	5.07015	4.94707	4.866	5.10838	5.31198	4.57925	4.79055	4.70519	4.94751	5.26758	5.25541	4.40031	4.73344	4.90554	4.91247	4.61221	4.93565	5.26767	4.8673	4.39768	4.9765	4.88843	4.67178	4.65394	4.59234	4.70592	4.80519	4.89466	4.83838	5.02939	4.89601	4.95532	4.41677	4.6884	4.51025	5.01401	4.87755	4.97966	4.48539
C2orf42	6.91173	6.9114	6.59977	6.50116	6.89848	6.75435	6.29032	7.13705	7.28164	7.16313	7.60371	7.61064	7.41282	7.50393	7.33117	7.46753	7.64921	7.23891	7.32492	7.11893	7.35787	7.71446	7.57873	7.45334	7.42663	7.19558	6.87017	7.21953	7.37416	7.01834	6.63494	7.24274	7.02771	7.31357	6.7205	6.96371	7.07592	7.13321	7.21533	7.11446	7.26058	7.19235	7.26436	7.07057	6.75792	7.26394	7.07439	7.13253	7.84318
C2orf43	5.61311	5.99047	5.29054	4.9351	5.31846	5.6126	5.52386	5.71065	6.34657	5.65019	6.43188	5.88356	6.62182	6.29136	5.89211	6.24871	6.4647	6.07319	6.48862	6.24691	5.74737	6.38072	6.40652	6.21122	6.39625	6.09144	5.97517	5.61859	5.71	5.83916	5.43373	5.68967	5.95363	6.45438	5.7889	4.93703	6.06623	5.78212	5.97482	6.05697	6.27501	6.22929	5.71001	5.79986	5.60205	5.24451	6.42803	6.40151	5.96651
C2orf44	7.06963	6.75529	5.97855	5.81829	5.43688	5.69265	6.5457	5.92222	5.4849	6.3771	6.34438	6.28659	6.49151	6.5007	6.31104	6.34075	6.28659	6.67369	6.72473	6.46461	6.77393	6.38645	6.90056	6.19595	6.99308	5.90246	7.22153	5.74044	5.95719	6.07534	6.54845	5.94122	6.48034	6.54423	5.54606	6.44562	6.12675	5.52613	6.57542	6.5816	6.62652	6.76895	6.12522	5.37697	5.94122	6.22942	6.16715	6.6701	6.63308
C2orf47	6.36189	6.88824	7.51895	7.25778	7.81388	7.50621	7.24484	7.57341	8.34448	7.57629	7.33167	7.17666	7.04363	7.25245	6.79107	7.47147	7.14855	6.60847	7.00412	7.0743	7.1261	7.57296	7.17276	7.12668	7.14919	7.24832	6.72259	6.7511	7.15358	6.55275	6.76299	8.46461	7.80986	7.99096	6.77782	7.33308	7.79123	7.75047	7.27593	6.99057	6.99172	7.28938	6.95741	6.76061	6.7846	6.95799	7.64437	7.26744	6.47363
C2orf49	5.77928	6.28587	6.68962	6.42734	6.90048	6.71487	5.95939	6.61543	7.49583	6.75611	6.60956	6.51869	6.39177	6.67826	6.33819	6.7905	6.62917	6.22398	6.21547	6.52803	6.37194	6.76385	6.56062	6.43636	6.29816	6.61655	6.2927	6.04221	6.37184	6.08173	6.0765	6.92658	7.13761	7.33492	6.12413	6.6035	6.89267	6.91905	6.74752	6.25056	6.8101	6.43038	6.58386	6.88608	5.90574	6.56569	6.68375	6.38689	5.97499
C3AR1	8.44354	8.50583	9.75354	9.23516	10.9092	8.18696	9.59838	9.2723	10.16	8.9551	7.05256	7.8944	7.25731	7.20344	7.57393	7.70346	7.61747	7.88913	7.16751	7.72787	7.35519	8.11815	8.20392	7.53492	7.58441	6.89605	6.65524	7.0086	7.20403	7.09663	6.86245	9.09638	7.00134	7.75826	7.30228	7.76767	8.53231	8.74075	7.92108	7.18047	6.95872	7.37382	8.25716	8.60005	7.99859	7.51246	7.59974	7.5777	6.85055
C3orf14	6.33631	6.52553	5.95511	4.71344	5.11037	5.63236	5.60117	6.09853	6.47128	5.73326	5.34839	5.62472	5.21515	4.89531	4.72455	5.6685	5.1914	4.89951	4.99436	5.41768	5.60538	5.58837	5.53548	5.77531	5.29492	5.80372	5.1283	5.33256	6.13979	5.23687	5.93926	4.7919	5.52458	5.83888	5.60385	5.37402	5.85436	5.42716	5.55497	5.77524	5.48422	5.30781	5.04959	6.53881	5.84826	6.00835	5.1803	5.37101	4.66572
C3orf17	6.29014	6.59346	6.4145	6.36106	6.37408	6.32847	5.85091	6.68766	6.84077	6.89528	6.72524	6.30862	7.25435	7.143	6.53055	7.48366	7.0276	6.67677	6.74572	7.03042	7.05949	7.65317	7.11899	6.74219	7.20231	6.97266	6.67412	6.50406	6.46906	6.3934	6.16416	6.80465	7.40501	6.69503	6.19306	7.20354	7.00401	6.96094	6.75708	6.63362	6.33593	6.83564	7.14637	6.82864	6.44117	7.34134	6.72792	6.61526	6.8222
C3orf38	6.31838	7.12022	6.90987	6.237	7.29825	8.51183	6.43783	6.87237	8.0179	7.12764	7.01703	6.80059	6.99937	7.1495	6.67706	7.39823	7.22815	6.52105	6.5517	6.64246	6.79055	7.68361	7.02651	7.02061	7.02357	7.03546	6.49522	6.45389	6.36191	6.05523	6.57318	6.44134	6.92298	7.08362	6.22644	6.46467	8.1834	7.93394	7.26489	6.84728	6.52083	6.71875	6.14768	6.62218	6.77874	6.68589	6.70017	6.88534	6.78964
C3orf58	6.80847	7.34717	7.6494	7.38166	7.33318	7.42756	7.09755	7.58464	7.67895	7.26814	7.05033	6.72615	6.65288	6.78645	6.81513	7.05604	7.21275	6.85844	6.74203	6.55642	7.4988	6.92461	6.98048	6.87338	6.73285	7.16282	7.4684	6.87966	6.30423	6.5479	6.43885	6.91179	6.7373	7.26186	6.33957	6.74907	7.69034	7.44711	7.16644	6.77279	6.79424	7.23807	6.89471	7.02844	7.00288	7.34171	7.32266	7.10523	6.9043
C3orf62	7.26256	7.28289	7.68468	7.12538	8.50277	8.17634	7.5168	7.07992	6.53018	7.21403	7.91329	7.69395	7.54993	7.40288	7.49416	7.72441	6.83292	7.42095	7.28017	6.9322	6.82734	7.36039	6.86578	7.48669	7.3544	6.76376	6.63647	6.89242	6.75866	7.5555	7.05406	8.30175	6.81508	6.24908	7.6536	6.80119	6.65104	6.90471	7.02022	7.34921	7.06681	6.96695	6.80092	7.63367	7.85538	7.83831	6.8742	6.97405	5.97589
C3orf65	5.05677	4.8495	4.56729	5.33154	4.64371	4.95373	5.29083	4.52009	4.81043	4.62066	4.78888	4.5143	4.63362	4.57828	4.71621	4.60476	4.55883	4.78188	4.63976	4.7198	4.59893	4.43359	4.43991	4.62921	4.61774	4.80951	5.35164	4.75833	4.7166	4.69018	4.62295	5.52769	4.7115	4.43015	4.80658	4.56359	4.54649	4.79857	4.88189	4.77678	5.29296	4.90341	4.44931	4.50282	4.69721	4.68847	4.67719	4.73677	4.5567
C4BPA	6.13853	5.39853	6.38211	6.0082	5.36366	6.94788	6.18409	5.43567	5.65838	5.63267	5.41066	5.49077	4.84659	5.30776	5.98044	5.22846	4.8817	5.80438	5.40439	5.51916	5.93436	4.79535	4.99196	8.78285	8.23607	5.07311	8.11099	5.40546	5.6303	5.85188	10.0805	5.5742	5.02773	5.70688	5.30114	7.88386	5.53445	5.77788	5.22179	5.55831	5.55446	5.51781	4.89588	6.93333	6.33073	6.90321	5.40242	5.55579	5.17473
C4orf27	5.60953	6.10586	6.24063	6.9319	6.40632	6.47748	6.57134	6.13276	6.39098	6.35263	6.28834	5.90835	5.83728	6.50979	5.92265	6.36863	5.94498	5.40634	5.80417	5.78701	6.09161	6.11479	5.84481	6.54546	6.12237	6.3798	6.01183	5.84796	5.85175	5.3563	5.57041	5.91389	6.63776	7.10031	5.6722	6.68778	7.00209	6.57895	6.87274	5.93744	5.59634	6.54068	6.32196	5.62499	6.06373	6.08175	6.29606	6.43156	5.75768
C4orf29	6.58001	6.85906	7.27043	6.64481	7.49773	7.35127	6.72848	7.16169	7.79955	7.07071	6.56262	6.50417	6.90495	6.75498	6.83409	7.03696	6.77838	6.95208	6.63529	6.88482	6.53883	7.19057	6.98746	6.86067	6.755	6.63211	6.24977	5.9871	6.03941	6.55839	6.26799	6.64732	6.82982	6.2928	6.58858	6.75444	6.50851	6.69557	7.019	7.00961	7.20236	6.75205	6.31191	6.75579	7.07303	7.15052	6.52243	6.70162	6.33986
C4orf32	5.63384	6.35614	7.15382	6.96768	7.04059	7.85507	6.47148	7.03158	7.80969	7.09381	6.51954	6.69293	6.87899	6.75112	6.33494	6.90049	6.92824	6.30488	6.4332	6.45525	6.62517	6.73088	6.78681	6.51359	6.55929	6.88938	5.94379	6.06825	5.79105	5.63923	6.72189	7.16262	6.68727	7.27845	5.97695	7.24241	7.51431	7.48162	6.78605	6.56264	6.4021	6.96075	6.321	7.16545	6.22019	6.55151	7.1408	6.96636	7.14861
C4orf33	6.01905	6.33213	6.56162	5.66683	7.45076	6.93117	6.25446	6.30705	6.86929	5.96768	6.04217	6.32618	6.12306	6.52397	5.83551	6.49929	6.15514	6.15838	5.99026	5.85742	6.34584	6.46423	6.15612	6.29489	6.47752	6.41266	6.51514	6.07852	6.01283	5.70588	6.25619	6.74836	6.47257	6.99873	5.51508	6.17061	7.09127	7.04019	6.1604	5.89656	5.75187	5.95863	6.42559	6.51587	6.6831	6.8622	6.27591	6.1972	6.38862
C5	6.5497	5.86689	7.53524	5.74099	6.56045	7.59767	6.99494	5.4889	7.16234	5.87821	5.85121	5.99629	6.30915	6.07441	5.58595	6.35976	6.08571	5.90559	6.38044	6.15257	5.93019	5.32001	6.13997	6.40296	6.56917	5.76373	6.04043	6.56353	6.05623	6.15257	5.80204	5.57956	6.34724	5.65672	5.32259	5.83307	5.77459	5.76082	6.04912	5.95304	6.39214	6.65428	6.72636	7.46176	6.32968	6.0405	6.28749	6.18623	5.85667
C5AR1	9.88246	9.9196	10.9187	10.9852	11.4666	10.8922	9.72782	10.9285	10.6872	10.7342	9.92884	10.8964	10.2817	10.6372	10.6913	9.93036	10.516	10.5452	10.5784	9.98481	10.0809	10.8359	10.2024	10.1283	9.75567	10.0816	9.05361	9.84115	10.236	9.48809	10.4355	10.8042	10.3538	9.77938	10.1759	10.3237	10.2625	10.3805	9.73276	10.0508	9.80947	9.92593	9.48621	10.6735	10.046	10.688	9.79077	9.84702	7.2683
C5orf15	7.96273	8.37661	8.59294	8.48067	8.37634	8.58756	8.51479	8.65421	9.39923	8.64379	8.29337	8.48463	7.97358	8.24435	8.12753	8.58166	8.34105	8.11139	8.13034	7.9417	8.56887	8.35715	8.55099	8.32241	8.11521	8.53073	8.27815	8.59242	8.07839	7.55302	8.13193	8.27603	8.73691	8.93683	8.08984	8.25477	8.83243	8.56546	8.71003	8.27065	8.45022	8.68824	8.36192	8.01826	8.08404	8.31685	8.64481	8.64408	9.26422
C5orf22	5.55496	6.02427	6.47351	6.46075	6.47468	7.15108	6.37073	6.23286	6.9623	6.35655	6.27386	6.04431	6.34823	6.52854	6.11289	6.18729	6.88049	6.18651	6.23558	5.90665	6.06798	6.56986	6.63751	6.28685	6.22817	6.3965	5.84186	5.73009	6.27154	5.71249	6.01976	6.35598	6.52018	6.2685	5.72577	5.94602	6.42416	6.40441	6.0264	6.07154	6.13749	6.30459	6.39465	6.52898	6.21299	6.30426	6.03031	6.4875	6.08716
C5orf24	5.49036	6.25161	6.25939	6.00848	6.72018	5.8084	5.92192	6.33185	7.16002	6.11718	6.05617	6.05072	6.00284	6.12161	5.69565	6.39387	6.04447	5.60621	5.74314	5.93713	5.83428	6.36317	6.3576	6.05474	5.86764	6.16443	5.97469	5.72696	5.45149	5.34457	6.48676	5.26319	6.02316	5.90542	5.46777	5.79536	6.47068	6.29743	6.28606	5.44235	6.41837	6.04323	5.90561	6.08772	6.13554	6.17828	6.12325	6.44621	7.19724
C5orf28	6.83396	7.35632	6.72659	6.22535	6.67738	6.30921	6.5786	6.92794	7.09289	7.19081	7.48644	7.44824	7.54881	7.7223	7.33765	7.85608	7.90156	7.30084	7.43526	7.4093	7.00384	7.85487	7.82207	7.49302	7.45889	7.47489	7.29297	6.85024	6.90046	7.0233	6.66133	7.59025	7.10485	6.52808	7.48075	7.47737	6.8915	7.06285	7.6135	7.68031	7.75296	7.40061	7.83383	7.71768	8.34677	7.80791	6.96247	7.42234	7.82541
C5orf30	6.0062	6.41746	7.33832	7.83008	8.35385	6.37477	7.83258	7.13416	9.42033	6.61008	6.1937	5.85574	6.00487	6.0244	6.14026	6.38482	6.31243	6.11044	5.83611	6.12169	6.07499	6.24548	6.25109	6.10515	6.14747	6.04993	6.22878	5.96931	6.04536	5.8821	5.87084	7.50614	6.16011	6.60732	5.58599	6.37529	6.7513	6.83351	5.82649	6.04388	5.71717	6.8721	7.18804	7.30705	6.63396	8.22378	6.71663	6.05225	7.59871
C5orf34	4.72739	4.34323	4.8908	4.80016	4.94328	4.87386	5.06415	4.76274	5.23458	4.99055	5.63351	5.6904	4.95475	5.24254	5.12769	5.21957	5.77795	5.06415	4.88424	5.14225	5.66513	5.60822	5.29463	5.63067	4.86149	5.53719	5.37003	5.15179	4.91773	4.75032	5.40469	5.0409	4.68548	4.90576	4.88777	4.9796	5.37422	5.07088	4.97414	4.91168	4.98058	4.93432	4.74691	5.12419	4.9699	4.89965	5.31376	5.14251	5.47448
C6orf1	5.33422	5.76245	5.93966	6.07368	5.92626	6.04921	6.04739	5.22223	5.49429	5.51372	6.5152	5.90421	6.29304	6.37555	6.14383	6.00533	5.92471	6.11326	6.13029	5.69258	5.97701	6.43201	5.75661	6.07661	5.90072	6.16006	5.9517	5.69412	6.01664	5.90313	5.46048	6.37446	6.41429	6.36154	5.55412	5.72011	6.40436	6.08022	5.9733	6.3861	5.9587	5.83124	5.9087	5.98982	6.25616	6.03479	5.65445	5.92828	5.77681
C6orf106	7.21705	7.15961	6.43328	6.34919	6.19283	6.73763	6.89081	6.48931	6.1231	6.61391	6.68376	6.74031	7.01964	6.65579	6.91744	6.5886	7.03289	6.77502	6.93474	6.76078	6.34233	6.33401	6.94859	6.69063	6.85953	6.64796	6.82669	6.72213	6.56492	6.89851	6.19947	6.61526	6.51588	6.63647	6.47012	6.53561	6.4048	6.51532	6.48501	6.74759	6.82276	6.3294	6.75343	6.7828	6.35839	6.42239	6.26907	6.74632	6.52363
C6orf120	5.75191	6.46925	6.91414	6.49457	6.89657	6.77417	6.3602	6.76669	7.25535	6.79345	6.30095	6.20024	6.31182	6.64393	6.16664	6.86143	6.91379	6.03049	6.03987	5.86717	6.40925	6.87297	6.85275	6.3044	6.32253	6.78601	6.28267	5.74811	5.27149	5.33184	5.93562	6.19319	6.47536	6.81293	6.14774	6.27887	7.30759	7.50717	6.59333	6.20258	6.53835	6.69686	5.78599	6.75739	6.9414	6.64634	6.70675	6.50629	6.08403
C6orf136	6.50029	6.6747	6.47629	6.50392	6.52296	6.38962	6.08901	6.49693	5.87806	6.65095	7.33963	7.22938	7.18026	7.00031	6.95798	6.89785	7.36144	6.83754	7.04069	6.68554	7.02034	7.44287	7.30858	7.05079	7.07338	6.91974	6.49074	6.9329	6.96596	6.71205	6.15553	7.4802	7.02577	6.83636	6.85241	6.98105	6.83355	7.26165	7.07761	7.1393	7.00959	6.80487	6.37571	6.96492	6.53441	6.79678	6.75014	6.9556	6.42171
C6orf163	5.14371	5.29992	5.36215	5.42667	5.60604	4.92985	5.45643	5.45669	5.87683	5.12665	5.50056	5.65322	5.90634	4.8668	5.48391	6.02935	5.13413	5.54775	5.693	5.22741	5.37511	6.18069	5.56781	5.85194	5.4976	5.62483	5.53154	5.87145	5.6709	5.23679	5.31796	5.08532	5.99543	5.6701	5.98143	6.38035	5.76292	5.87992	5.49033	5.76454	5.57582	5.60982	6.27366	5.58676	5.82592	6.30968	5.19178	5.46275	5.72557
C6orf203	5.31873	5.66186	5.45613	4.69833	5.14823	5.10073	5.28875	5.82457	6.13541	5.77298	6.39807	6.13297	5.86421	6.0553	5.48873	6.18608	5.96634	5.21345	5.61623	5.4973	5.9413	6.21727	5.77972	5.73917	5.63588	5.85151	5.97962	5.8702	5.4969	5.2657	5.28689	5.24355	5.85041	6.14909	7.10069	5.313	5.8649	5.47913	6.10174	5.84042	6.02193	5.53163	5.17507	5.46613	5.76194	5.49269	6.40601	5.97732	5.42257
C6orf211	5.42482	6.53863	6.83426	6.58268	7.08049	7.11024	6.58252	6.6826	7.50422	6.91865	6.29179	6.17217	6.33936	6.60579	6.20054	6.61877	6.53051	5.8934	5.94973	5.80214	6.19607	6.90734	6.37252	6.40935	6.25021	6.69605	5.90436	5.57316	5.57021	5.27322	5.84481	5.98469	6.66464	6.61109	6.75205	5.92123	7.11306	7.04879	7.11075	6.61814	6.08998	6.88978	6.48004	7.04523	7.09047	6.83091	6.53972	6.73706	6.77693
C6orf25	6.05756	6.22594	6.52875	6.21546	5.83875	7.98562	6.82394	5.88473	5.56664	5.70922	5.52172	5.94612	5.80521	6.31889	6.07712	6.12761	5.98231	5.93501	5.83826	6.0078	6.36764	5.35258	6.05756	6.09721	6.11384	5.81781	5.91228	6.00206	5.48129	6.08119	6.18011	6.01777	6.01483	5.73721	5.71786	6.18605	5.99543	5.80498	5.5638	5.36178	6.07219	6.15038	6.19778	5.82891	5.69128	5.76537	5.71653	5.88732	7.92438
C6orf47	7.2853	6.81205	6.775	8.30716	7.65295	7.24274	6.92573	7.51824	7.18186	7.26357	7.33379	7.62681	7.54564	7.3095	7.42339	7.42224	7.66969	7.52708	7.34734	7.61766	7.46673	7.87907	7.32292	7.52828	7.55082	7.10108	7.16311	7.28636	7.69586	7.2503	6.95848	7.76094	7.42307	7.81671	7.88247	8.16564	7.71049	7.78169	7.6485	7.22844	7.65868	7.34366	7.63557	8.21318	7.59879	7.40203	7.15766	7.14236	6.52127
C6orf48	7.50332	7.92126	7.29382	6.39077	7.38706	7.13842	7.19464	7.61814	7.54687	7.59179	8.26058	7.88172	8.33755	8.45142	7.81306	8.59453	8.21582	8.12979	8.08006	8.40047	8.12649	8.53907	8.10878	8.14872	8.13392	8.722	8.30847	7.93041	7.94976	7.89436	8.22269	7.09791	7.33243	7.76535	8.35127	6.85555	7.23918	7.3382	8.00389	8.01176	8.05739	8.08659	7.46658	7.73954	7.67889	7.59223	7.79909	8.03229	9.03086
C6orf57	5.12363	5.48768	5.56628	5.31442	5.97762	5.40531	5.05185	5.32907	5.69716	5.06983	5.10653	5.36648	5.21504	6.01689	5.57181	5.61029	5.16379	5.2533	5.25558	5.46667	4.65911	5.77206	5.15903	5.46401	5.62722	5.80569	5.64665	5.28818	5.22318	5.21889	5.82937	5.31577	5.44368	5.4626	5.87717	4.99228	5.51147	5.50331	5.38694	5.40688	5.37713	5.63613	5.08534	5.04143	5.51033	5.25388	5.33361	5.37998	5.45024
C6orf62	8.94887	8.88666	9.40599	9.13153	9.26291	8.72695	8.66748	8.62037	9.46275	9.08339	8.65791	8.81049	9.15135	8.92922	9.06324	9.12386	9.12841	8.69466	8.79865	9.0261	8.56853	9.43707	9.20656	8.78936	9.15157	9.15959	8.63436	8.39019	8.60265	8.11708	8.60741	8.47447	8.45803	8.35082	8.32934	8.65528	9.05562	8.88435	8.80674	8.68001	8.7333	9.06832	8.92312	8.85224	9.33108	9.13982	9.19893	9.11779	9.15041
C6orf89	6.54465	6.56197	7.12963	7.17225	7.36609	7.24333	6.1107	6.40002	6.32742	6.61539	6.98921	7.03874	7.09596	7.28861	7.04736	6.73044	7.35836	6.75304	7.04374	6.75639	6.30474	7.36703	7.28633	7.01038	7.16408	6.77127	6.18961	6.43537	6.92756	6.48761	7.44469	7.23967	7.09755	6.91749	6.84235	7.59256	7.27793	7.02862	6.77761	6.32752	6.5207	6.4258	7.22484	6.35575	6.27063	6.84524	6.4596	6.46411	5.82036
C7orf26	7.72134	7.48864	7.22696	7.77949	7.34485	7.33297	7.43284	7.63256	7.06774	7.42612	8.19882	8.20715	7.85856	7.71382	7.78843	7.56274	7.79535	7.63356	7.80823	7.78359	7.74757	7.90213	7.79764	7.66212	7.65553	7.84577	7.76303	7.99578	7.92304	7.7877	7.59587	8.09028	7.66025	7.52069	7.75294	7.54974	7.18289	7.48625	7.53527	7.86552	7.74471	7.3355	7.45751	7.38026	7.38372	7.67144	7.44003	7.42274	7.25169
[truncated: 7,773 more rows]
[truncated: 345 more columns]
