# Supplementary material for: A comprehensive analysis of immune features and construction of an immune gene diagnostic model for sepsis
Source: BMC Genomics. 2023 Dec 20;24:794. doi: 10.1186/s12864-023-09896-z (PMC10734174; doi:10.1186/s12864-023-09896-z)
Supplement: Supplementary file 3 — Additional file 3. [file 12864_2023_9896_MOESM3_ESM.xlsx]

## Sheet: diff_lfc0.263_FDR0.05
	logFC	AveExpr	t	P.Value	adj.P.Val	B	type
HP	2.48717	8.49995	12.3298	8.49616e-30	5.32709e-27	56.9015	up
CD177	2.42738	7.79257	10.9413	1.57087e-24	1.43636e-22	44.9575	up
MMP8	2.12968	7.64594	9.03329	7.35332e-18	1.42963e-16	29.859	up
ANKRD22	2.12451	7.90371	11.8653	5.30142e-28	1.33431e-25	52.8292	up
ZDHHC19	2.00998	7.9274	9.85643	1.20275e-20	4.32695e-19	36.1604	up
GPR84	2.00386	7.25165	10.8581	3.17723e-24	2.73429e-22	44.2642	up
RETN	1.95486	7.98117	10.2413	5.35041e-22	2.65344e-20	39.2207	up
VNN1	1.68502	8.18891	11.2055	1.65135e-25	1.98569e-23	47.175	up
ARG1	1.68467	8.27144	10.1189	1.4505e-21	6.66621e-20	38.24	up
LCN2	1.66628	10.122	8.72162	7.61039e-17	1.21241e-15	27.5663	up
IFI27	1.65011	8.41315	7.29718	1.613e-12	1.15962e-11	17.8179	up
S100A12	1.62847	12.1363	13.2058	2.92132e-33	5.12867e-30	64.7615	up
MMP9	1.60584	11.21	11.0392	6.84146e-25	6.98306e-23	45.7757	up
TCN1	1.60531	8.59312	10.5311	4.90931e-23	3.03478e-21	41.5703	up
CLEC5A	1.57035	6.78312	12.0245	1.29511e-28	3.7895e-26	54.2176	up
PGLYRP1	1.55944	9.93046	12.7639	1.67909e-31	1.63768e-28	60.7684	up
CLEC4D	1.47328	7.82333	10.6913	1.29126e-23	8.85522e-22	42.8843	up
OLFM4	1.44666	7.33566	6.58339	1.45889e-10	7.70991e-10	13.4287	up
SLPI	1.3912	8.12227	11.6808	2.68045e-27	5.3475e-25	51.2329	up
IL18R1	1.3745	8.82646	9.07035	5.54999e-18	1.11995e-16	30.1351	up
CEACAM8	1.36614	7.78245	6.93112	1.69702e-11	1.05499e-10	15.5229	up
S100P	1.36599	10.5111	9.56638	1.1991e-19	3.47383e-18	33.9007	up
ANXA3	1.35794	9.05705	9.75733	2.65086e-20	8.91541e-19	35.3837	up
GYG1	1.35653	10.3938	10.3976	1.48152e-22	8.07748e-21	40.4837	up
C1QB	1.34873	6.45269	9.57276	1.14045e-19	3.31486e-18	33.95	up
TDRD9	1.34697	6.98769	9.27202	1.18528e-18	2.74861e-17	31.6506	up
OLAH	1.32687	6.33119	8.12524	5.7194e-15	6.52859e-14	23.3336	up
CEACAM1	1.31923	9.02258	9.92515	6.93386e-21	2.66954e-19	36.7018	up
TLR5	1.28386	9.49811	12.1197	5.55751e-29	2.12103e-26	55.0511	up
IRAK3	1.2743	9.17853	11.7272	1.78615e-27	4.02021e-25	51.6327	up
LTF	1.26746	7.55623	7.56848	2.66365e-13	2.25255e-12	19.5767	up
EXOSC4	1.25778	7.35361	10.8469	3.49156e-24	2.91894e-22	44.1714	up
DEFA4	1.25151	8.12201	5.96389	5.45105e-09	2.21524e-08	9.91502	up
RNASE3	1.24636	7.52889	8.68665	9.85957e-17	1.53999e-15	27.3124	up
UGCG	1.23498	9.02332	11.1954	1.80119e-25	2.1366e-23	47.0895	up
CA4	1.23483	9.14141	9.64649	6.37955e-20	1.98581e-18	34.5207	up
TNFAIP6	1.23453	9.41877	12.1102	6.04657e-29	2.12307e-26	54.968	up
HK3	1.23265	9.57837	11.4981	1.32032e-26	2.41454e-24	49.6626	up
NLRC4	1.21004	7.71527	12.1586	3.93134e-29	1.6433e-26	55.3921	up
RNASE2	1.20708	10.3247	11.7382	1.62085e-27	3.74416e-25	51.7284	up
MS4A4A	1.16936	6.37372	9.13115	3.4924e-18	7.36931e-17	30.5897	up
METTL7B	1.15426	6.35168	8.1376	5.24063e-15	6.01337e-14	23.4192	up
FCGR1B	1.1467	9.05215	9.13893	3.29107e-18	6.99493e-17	30.648	up
BMX	1.14037	6.52239	9.87862	1.00698e-20	3.72964e-19	36.335	up
IL1R2	1.13948	8.86797	9.08315	5.03543e-18	1.03273e-16	30.2306	up
SLC1A3	1.1218	6.27355	8.33516	1.2801e-15	1.65489e-14	24.7997	up
LILRA5	1.11828	9.44195	11.3123	6.58759e-26	9.47966e-24	48.0798	up
SLC26A8	1.10198	6.76605	13.4658	2.63022e-34	1.93946e-30	67.1348	up
UPP1	1.08781	9.64777	11.4249	2.49003e-26	4.20336e-24	49.0378	up
C3AR1	1.08657	8.04972	10.832	3.95743e-24	3.187e-22	44.0481	up
PFKFB2	1.08573	6.79708	8.88305	2.28349e-17	4.09072e-16	28.7471	up
CKAP4	1.0851	9.61666	11.2534	1.09408e-25	1.41232e-23	47.5803	up
PFKFB3	1.07644	9.08683	9.67667	5.02585e-20	1.60425e-18	34.7551	up
SORT1	1.07198	8.59324	10.9667	1.26696e-24	1.19352e-22	45.1691	up
MPO	1.07011	6.88721	7.17471	3.58007e-12	2.47058e-11	17.0399	up
ORM1	1.06747	7.38484	6.89529	2.12642e-11	1.30075e-10	15.3031	up
ATP9A	1.06398	7.53025	8.98122	1.09057e-17	2.08563e-16	29.4722	up
CD163	1.04929	7.86389	7.98635	1.51781e-14	1.59929e-13	22.3783	up
CASP5	1.04126	7.46565	8.34375	1.20336e-15	1.5649e-14	24.8602	up
CEACAM6	1.04045	7.03478	6.22436	1.23026e-09	5.54947e-09	11.3578	up
RGL4	1.03753	8.7874	8.86472	2.62e-17	4.60888e-16	28.6122	up
IL18RAP	1.02354	10.7046	8.54928	2.70783e-16	3.94185e-15	26.3219	up
CACNA1E	1.01612	6.26866	10.4933	6.71667e-23	3.98371e-21	41.2619	up
TBC1D8	1.01076	7.4171	10.7675	6.80992e-24	5.10918e-22	43.5139	up
LRG1	1.00205	9.83812	10.2038	7.26587e-22	3.52374e-20	38.9197	up
SOCS3	0.998266	7.02436	9.24944	1.41042e-18	3.21575e-17	31.4799	up
DYSF	0.995405	10.6162	10.8426	3.62028e-24	2.998e-22	44.1357	up
IFITM3	0.989654	12.2491	8.87837	2.3651e-17	4.22828e-16	28.7126	up
PRTN3	0.983669	5.99483	7.05006	7.97763e-12	5.21815e-11	16.2585	up
FCER1G	0.97025	12.2274	11.6646	3.08964e-27	6.02687e-25	51.093	up
FKBP5	0.96614	10.052	9.40838	4.12352e-19	1.07407e-17	32.6875	up
ERLIN1	0.959112	6.99745	9.97056	4.81267e-21	1.90296e-19	37.0608	up
SIPA1L2	0.950103	8.30345	9.05394	6.28692e-18	1.24575e-16	30.0127	up
PSTPIP2	0.944026	9.0641	9.76715	2.4517e-20	8.43961e-19	35.4605	up
CYP1B1	0.939312	8.63056	7.2374	2.38331e-12	1.67232e-11	17.4369	up
OPLAH	0.933198	6.4414	8.89234	2.12982e-17	3.85475e-16	28.8154	up
RAB20	0.929763	6.6619	9.68436	4.72911e-20	1.51504e-18	34.8149	up
BCL2A1	0.921629	7.26865	8.11461	6.16531e-15	6.94725e-14	23.2601	up
CTSG	0.919994	6.69174	5.80132	1.3457e-08	5.16399e-08	9.04063	up
G0S2	0.908857	6.05989	10.059	2.35721e-21	1.01929e-19	37.7625	up
F5	0.906648	8.30735	9.85755	1.19196e-20	4.30579e-19	36.1693	up
FOLR3	0.906127	9.54978	6.69933	7.18692e-11	3.98275e-10	14.1174	up
FAM20A	0.901708	5.77383	9.43283	3.40892e-19	9.09529e-18	32.8744	up
SERPINB1	0.901241	10.6517	9.76263	2.54128e-20	8.68035e-19	35.4252	up
TSPO	0.887972	10.6558	10.6875	1.33312e-23	9.07142e-22	42.8529	up
ECHDC3	0.883337	6.93797	7.35827	1.07969e-12	8.07972e-12	18.2097	up
C1QC	0.881774	5.93209	7.96152	1.80486e-14	1.86608e-13	22.2088	up
TP53I3	0.880756	6.59406	10.0476	2.58481e-21	1.09611e-19	37.6719	up
INSL3	0.877451	6.43323	11.2732	9.23244e-26	1.20959e-23	47.7475	up
ZNF438	0.877037	7.78381	11.1582	2.47582e-25	2.85957e-23	46.7763	up
KREMEN1	0.876704	6.97903	9.8153	1.67053e-20	5.86555e-19	35.8375	up
SAMSN1	0.87396	7.32113	7.10051	5.77536e-12	3.85815e-11	16.5735	up
TPST1	0.872479	7.40107	7.54021	3.2207e-13	2.68738e-12	19.3911	up
HIST1H2BD	0.871821	8.00002	9.50043	2.01107e-19	5.56882e-18	33.3927	up
PLSCR1	0.869319	7.86268	8.11879	5.98587e-15	6.77113e-14	23.2891	up
AIM2	0.868652	8.20118	8.41548	7.16979e-16	9.71241e-15	25.3676	up
PGD	0.867091	10.7987	11.4481	2.03705e-26	3.50612e-24	49.2355	up
ADM	0.865204	10.3992	9.03857	7.06514e-18	1.38433e-16	29.8982	up
DDAH2	0.86506	7.35583	10.1424	1.19845e-21	5.62059e-20	38.4276	up
CST7	0.86297	11.228	9.56039	1.25685e-19	3.62916e-18	33.8545	up
OSM	0.859543	6.80706	8.57505	2.2421e-16	3.31333e-15	26.5069	up
STOM	0.855711	9.75142	9.95479	5.4638e-21	2.14113e-19	36.936	up
SERPING1	0.853429	6.90096	5.42101	1.03088e-07	3.44203e-07	7.07537	up
KIF1B	0.85042	7.84097	12.0189	1.36187e-28	3.85629e-26	54.168	up
LY96	0.847203	9.93947	8.33156	1.31358e-15	1.69319e-14	24.7744	up
LDHA	0.842207	9.53117	9.96102	5.19663e-21	2.04556e-19	36.9853	up
NAIP	0.842043	7.29294	8.16388	4.35046e-15	5.05806e-14	23.6015	up
FCAR	0.834275	8.29291	10.0061	3.61301e-21	1.48201e-19	37.3426	up
OSCAR	0.832675	8.62867	11.1684	2.2688e-25	2.6554e-23	46.8623	up
GRB10	0.827938	6.23283	9.99934	3.8164e-21	1.55816e-19	37.2888	up
METTL9	0.827267	7.76915	10.4051	1.39252e-22	7.68776e-21	40.5446	up
FBXO6	0.824845	7.62511	8.38	9.26642e-16	1.23806e-14	25.1162	up
TCN2	0.820831	6.54165	9.98397	4.31999e-21	1.71588e-19	37.1669	up
LRRN1	0.819321	5.9666	8.78636	4.7042e-17	7.7184e-16	28.0381	up
TRPM2	0.815467	6.57796	9.74508	2.92189e-20	9.71528e-19	35.288	up
AZU1	0.812053	6.48962	6.1846	1.54912e-09	6.85045e-09	11.1342	up
PGS1	0.810923	9.8403	9.13182	3.47458e-18	7.34937e-17	30.5948	up
CDC20	0.810486	6.3877	8.53987	2.90079e-16	4.18114e-15	26.2544	up
CAMP	0.804679	9.16124	6.11198	2.35274e-09	1.01039e-08	10.729	up
BATF2	0.804022	6.44709	5.99918	4.46842e-09	1.84583e-08	10.1075	up
GADD45A	0.803784	7.90522	6.38519	4.78791e-10	2.31306e-09	12.2738	up
ALPL	0.803118	11.558	7.45139	5.82869e-13	4.55603e-12	18.8117	up
TOP2A	0.801624	5.85131	8.69592	9.20588e-17	1.4456e-15	27.3797	up
TIFA	0.801085	6.6808	7.59929	2.16445e-13	1.87004e-12	19.7795	up
FLOT1	0.79991	9.68363	10.9687	1.24563e-24	1.18849e-22	45.1858	up
NSUN7	0.799653	6.86873	7.83272	4.40705e-14	4.24178e-13	21.3355	up
CNIH4	0.794444	9.05979	10.0179	3.28547e-21	1.36037e-19	37.4361	up
LTB4R	0.790478	8.16898	11.4691	1.69787e-26	2.98078e-24	49.4149	up
BST1	0.790092	8.48673	9.83167	1.46592e-20	5.16782e-19	35.9659	up
BLOC1S1	0.788938	9.14641	12.6668	4.05928e-31	3.56324e-28	59.8984	up
STXBP2	0.786577	10.1694	10.0957	1.75119e-21	8.00624e-20	38.0547	up
DAAM2	0.781365	6.06482	6.43473	3.56683e-10	1.76392e-09	12.5598	up
UBE2C	0.777832	6.30127	12.1769	3.33826e-29	1.46516e-26	55.5532	up
SLC22A4	0.776284	8.52217	9.41775	3.83377e-19	1.00757e-17	32.759	up
ADCY3	0.775416	8.07027	7.4685	5.20131e-13	4.11325e-12	18.9229	up
CCNB2	0.770487	5.76657	8.71677	7.88903e-17	1.25387e-15	27.5311	up
LIN7A	0.769855	7.24008	8.68689	9.84204e-17	1.53999e-15	27.3142	up
PPARG	0.768313	5.63857	8.44425	5.8205e-16	7.98317e-15	25.5719	up
SIGLEC5	0.767436	7.92433	10.783	5.98027e-24	4.57083e-22	43.6418	up
POR	0.76624	7.76846	9.83946	1.37751e-20	4.91537e-19	36.0271	up
TXN	0.765037	10.1769	11.0999	4.07795e-25	4.56917e-23	46.285	up
KCNE1	0.764931	6.58751	8.02391	1.16706e-14	1.25391e-13	22.6355	up
ENTPD7	0.759512	6.49188	7.1876	3.29341e-12	2.28381e-11	17.1213	up
PDSS1	0.758277	6.6425	8.18416	3.76725e-15	4.45673e-14	23.7425	up
FGD4	0.757703	6.56366	11.39	3.36863e-26	5.37634e-24	48.7402	up
PHTF1	0.756067	7.36292	10.0642	2.25951e-21	9.91698e-20	37.8041	up
ST3GAL4	0.752932	6.95993	9.7908	2.03095e-20	7.04651e-19	35.6455	up
MGAM	0.75152	8.6799	7.76194	7.16637e-14	6.69929e-13	20.86	up
ADAM9	0.750737	6.45276	10.4559	9.15992e-23	5.28985e-21	40.9567	up
PCOLCE2	0.742344	5.74321	5.64753	3.10658e-08	1.12313e-07	8.23226	up
MTF1	0.741914	9.38406	11.6908	2.45706e-27	5.05752e-25	51.3186	up
TMEM88	0.741817	6.8984	11.0488	6.30102e-25	6.58457e-23	45.8567	up
VAMP5	0.741538	8.61362	8.13211	5.4479e-15	6.24304e-14	23.3813	up
MERTK	0.739186	6.28873	7.56413	2.74279e-13	2.31279e-12	19.5481	up
RAB32	0.736607	8.87925	9.99169	4.05935e-21	1.63454e-19	37.2281	up
AGTRAP	0.735899	8.70827	12.2075	2.53909e-29	1.31107e-26	55.8228	up
SMARCD3	0.734749	7.00574	8.56059	2.49263e-16	3.65144e-15	26.4031	up
LHFPL2	0.72796	7.21871	9.30444	9.22947e-19	2.20753e-17	31.8962	up
PADI4	0.725282	10.6827	8.68424	1.00365e-16	1.56206e-15	27.295	up
MAOA	0.72424	5.97434	6.0357	3.6343e-09	1.52349e-08	10.3076	up
ROPN1L	0.723781	8.33336	9.32949	7.60433e-19	1.86455e-17	32.0864	up
DUSP3	0.723537	9.09678	12.0928	7.06487e-29	2.3556e-26	54.8146	up
CCNA1	0.722642	5.62822	6.26523	9.69676e-10	4.45412e-09	11.5887	up
TSHZ3	0.721696	7.53213	8.34583	1.18542e-15	1.54386e-14	24.8749	up
ASGR2	0.720924	7.24744	8.78711	4.67808e-17	7.68994e-16	28.0436	up
SMPDL3A	0.717571	6.71552	6.30319	7.76479e-10	3.6255e-09	11.8043	up
B4GALT5	0.715996	10.4578	9.88203	9.7986e-21	3.65544e-19	36.3619	up
ST6GALNAC3	0.714494	6.10588	8.02487	1.15923e-14	1.24703e-13	22.6421	up
IDI1	0.714059	7.69109	7.40049	8.16994e-13	6.26339e-12	18.4819	up
ITGAM	0.713497	10.1861	9.55668	1.29399e-19	3.69988e-18	33.8259	up
OLR1	0.711319	5.98226	5.62409	3.52356e-08	1.2609e-07	8.11066	up
CD274	0.710095	6.26573	7.37052	9.95903e-13	7.48462e-12	18.2886	up
BATF	0.708105	7.53136	9.8767	1.02265e-20	3.77176e-19	36.3199	up
MAPK14	0.707289	7.71949	8.84976	2.93041e-17	5.07359e-16	28.5024	up
HPGD	0.705256	6.79802	4.63698	4.80541e-06	1.25728e-05	3.39144	up
SOCS1	0.702078	6.4686	6.54157	1.87894e-10	9.73059e-10	13.1827	up
NEDD4	0.700193	6.15568	7.31707	1.41579e-12	1.03307e-11	17.9451	up
MYO10	0.699881	5.70203	8.66751	1.13573e-16	1.74877e-15	27.1737	up
TK1	0.697384	5.96199	9.49182	2.15116e-19	5.91939e-18	33.3266	up
B3GNT8	0.696868	6.98819	10.2689	4.26769e-22	2.16542e-20	39.4431	up
MCTP2	0.695719	7.79539	6.85265	2.77785e-11	1.66103e-10	15.0428	up
IL1R1	0.695206	6.40675	8.68172	1.02251e-16	1.5886e-15	27.2767	up
LMNB1	0.693789	8.00396	8.06792	8.56822e-15	9.43687e-14	22.938	up
ETS2	0.692587	8.66966	8.34894	1.15917e-15	1.52096e-14	24.8969	up
IER3	0.690281	8.51529	8.82509	3.52403e-17	5.97181e-16	28.3214	up
STK3	0.690073	7.27443	9.07805	5.2346e-18	1.06611e-16	30.1925	up
SLC2A3	0.689625	11.8054	9.86272	1.14371e-20	4.16577e-19	36.2099	up
EMILIN2	0.681911	8.91865	8.59805	1.89394e-16	2.82738e-15	26.6724	up
EPAS1	0.681268	6.20356	7.60401	2.09671e-13	1.81443e-12	19.8105	up
FLVCR2	0.680309	7.66324	8.57067	2.31521e-16	3.40417e-15	26.4755	up
TRIB1	0.680291	9.03203	9.28609	1.06344e-18	2.52294e-17	31.7571	up
SQRDL	0.678066	8.87538	10.592	2.95969e-23	1.92446e-21	42.0681	up
DACH1	0.676695	6.38762	7.4932	4.41143e-13	3.5364e-12	19.0838	up
ZAK	0.672465	6.81207	9.17923	2.41811e-18	5.24103e-17	30.9506	up
SH3GLB1	0.671966	9.99235	8.80795	4.00488e-17	6.67075e-16	28.196	up
SIGLEC9	0.670646	7.88372	9.5065	1.91778e-19	5.3273e-18	33.4394	up
XK	0.669831	8.14519	4.5972	5.76375e-06	1.48763e-05	3.21811	up
CR1	0.669759	7.54067	7.85204	3.85713e-14	3.74949e-13	21.4658	up
CXCL10	0.66526	6.01584	5.05853	6.46997e-07	1.91999e-06	5.30946	up
TLR2	0.665168	8.20207	8.24491	2.44398e-15	2.95907e-14	24.1662	up
GAS6	0.665166	6.20178	10.0265	3.0653e-21	1.27522e-19	37.5043	up
NDUFB3	0.662499	9.04145	9.75813	2.63407e-20	8.89303e-19	35.39	up
NCAPG	0.661528	5.49971	7.82386	4.68431e-14	4.49878e-13	21.2758	up
SEMA4A	0.661455	9.05426	9.66267	5.61396e-20	1.77264e-18	34.6463	up
GNG5	0.65903	8.27788	10.062	2.30042e-21	1.00463e-19	37.7865	up
FUT7	0.657835	6.78368	8.24547	2.43438e-15	2.95152e-14	24.1701	up
SBNO2	0.656922	8.27024	11.104	3.93813e-25	4.48947e-23	46.3194	up
CDA	0.656832	9.82342	9.20345	2.00826e-18	4.45164e-17	31.1329	up
SULT1B1	0.656174	7.83495	7.79051	5.8914e-14	5.5667e-13	21.0516	up
MSRB2	0.655869	9.21787	9.29439	9.97445e-19	2.37923e-17	31.82	up
KLHL2	0.655591	8.62679	6.6645	8.89876e-11	4.86384e-10	13.9096	up
CEBPD	0.655522	11.4529	8.18284	3.80256e-15	4.49245e-14	23.7333	up
ELL2	0.654655	7.25381	10.1636	1.00821e-21	4.80981e-20	38.5976	up
IL1RN	0.654559	9.05298	7.51048	3.93026e-13	3.18558e-12	19.1966	up
GPR97	0.653321	8.19407	9.23033	1.63375e-18	3.66779e-17	31.3355	up
BRI3	0.653272	9.71335	12.1845	3.11776e-29	1.46516e-26	55.6206	up
MCTP1	0.651388	7.71259	9.3147	8.52569e-19	2.056e-17	31.9741	up
CEP55	0.651054	5.55636	7.50277	4.13809e-13	3.33249e-12	19.1463	up
CD63	0.651029	9.07821	9.10933	4.12507e-18	8.58054e-17	30.4263	up
EXT1	0.647867	7.24168	10.4132	1.30259e-22	7.28289e-21	40.6103	up
DHRS13	0.647142	7.59156	9.27189	1.18642e-18	2.74861e-17	31.6497	up
BCL6	0.64688	9.76316	9.60746	8.67909e-20	2.58255e-18	34.2183	up
HIST2H2BE	0.646343	8.93482	8.61166	1.71377e-16	2.58479e-15	26.7704	up
SERPINB10	0.645158	5.75249	6.96175	1.3985e-11	8.77486e-11	15.7114	up
GPR160	0.644703	7.3571	7.01318	1.00916e-11	6.49443e-11	16.0294	up
TMCC2	0.643902	6.85298	4.97725	9.62981e-07	2.77604e-06	4.92815	up
YOD1	0.642748	8.28557	5.41328	1.07324e-07	3.57395e-07	7.03658	up
LILRB4	0.641919	6.33357	9.66213	5.63837e-20	1.77396e-18	34.6421	up
CDCA5	0.640201	6.04992	8.31288	1.50236e-15	1.90573e-14	24.6428	up
CAPG	0.638356	7.21689	9.28568	1.06678e-18	2.52405e-17	31.754	up
SRPK1	0.637812	9.41048	9.99669	3.89874e-21	1.5771e-19	37.2678	up
DOK3	0.635263	7.41241	8.4763	4.61145e-16	6.42529e-15	25.8001	up
HBD	0.634148	10.7102	4.06186	5.86782e-05	0.000130565	1.01782	up
LIMK2	0.633742	7.6662	8.53532	2.99886e-16	4.31541e-15	26.2218	up
SESN2	0.632369	6.40064	8.24897	2.37418e-15	2.8905e-14	24.1946	up
SAP30	0.631919	6.94733	7.88222	3.13079e-14	3.10181e-13	21.6699	up
GAS7	0.630644	8.14171	8.36979	9.97499e-16	1.32869e-14	25.044	up
VSIG4	0.629789	6.08133	6.63309	1.07818e-10	5.7921e-10	13.7228	up
IL4R	0.624573	8.32448	9.20017	2.0595e-18	4.53091e-17	31.1082	up
TMEM120A	0.624513	8.34998	9.16142	2.77116e-18	5.93298e-17	30.8168	up
RGL1	0.622723	6.51488	8.18983	3.61845e-15	4.29807e-14	23.7819	up
GM2A	0.620253	7.1416	8.7166	7.89919e-17	1.25387e-15	27.5298	up
CCR1	0.618604	9.06487	7.55655	2.88606e-13	2.42429e-12	19.4983	up
QSOX1	0.617711	7.49231	9.27186	1.18674e-18	2.74861e-17	31.6494	up
PPP1R3D	0.61632	7.70808	8.3461	1.18315e-15	1.54319e-14	24.8768	up
FOXC1	0.616228	5.817	6.59199	1.38466e-10	7.33085e-10	13.4795	up
SLC22A15	0.615606	7.43945	8.73685	6.79768e-17	1.0989e-15	27.6771	up
CA1	0.614342	10.0864	3.71582	0.000231595	0.000467021	-0.27112	up
KCND1	0.612726	5.91651	10.3866	1.62211e-22	8.68222e-21	40.3945	up
CKS2	0.61256	6.75951	8.20666	3.21021e-15	3.8287e-14	23.8991	up
GRAMD1A	0.611963	9.12098	8.73647	6.81702e-17	1.1e-15	27.6743	up
GYPB	0.61166	7.89288	3.6881	0.000257393	0.000515256	-0.369763	up
CSTA	0.610882	7.49462	8.35808	1.08531e-15	1.4391e-14	24.9614	up
IFI35	0.610721	8.71932	6.86472	2.57578e-11	1.55441e-10	15.1164	up
MT2A	0.610259	9.60191	6.0199	3.97456e-09	1.65742e-08	10.2209	up
ASPM	0.609826	5.71771	8.31288	1.5023e-15	1.90573e-14	24.6429	up
IRF7	0.60973	8.2494	7.1705	3.67885e-12	2.53278e-11	17.0134	up
DHCR7	0.608805	6.39836	7.30325	1.55009e-12	1.11805e-11	17.8567	up
BASP1	0.606786	12.6102	9.47064	2.53839e-19	6.89844e-18	33.164	up
KL	0.606072	5.78761	6.39465	4.52681e-10	2.19538e-09	12.3283	up
GADD45B	0.606005	8.30995	10.5956	2.8714e-23	1.88098e-21	42.0979	up
GYPA	0.605506	6.11329	5.66872	2.77119e-08	1.00961e-07	8.34258	up
MARCO	0.604815	6.06096	6.99065	1.16449e-11	7.40179e-11	15.8899	up
MAFG	0.603782	6.41642	11.3325	5.53461e-26	8.37634e-24	48.2513	up
EMR1	0.602464	8.04586	5.34134	1.55725e-07	5.03852e-07	6.67814	up
PECR	0.602124	7.13412	6.68079	8.05311e-11	4.44034e-10	14.0067	up
GNA15	0.6016	7.9588	9.7112	3.82338e-20	1.24302e-18	35.0238	up
GPR27	0.600705	6.66434	8.28264	1.86613e-15	2.32353e-14	24.4304	up
ACN9	0.599295	6.7401	7.29804	1.60391e-12	1.15402e-11	17.8234	up
UPB1	0.596889	5.79012	6.41591	3.98958e-10	1.95536e-09	12.451	up
PLAC8	0.596531	10.9531	6.01423	4.1042e-09	1.70743e-08	10.1898	up
JUNB	0.596259	8.74002	9.58836	1.00875e-19	2.9714e-18	34.0705	up
PVRL2	0.595059	6.15587	9.07321	5.4308e-18	1.09842e-16	30.1564	up
ZDHHC3	0.592466	7.16386	11.4002	3.08365e-26	5.01264e-24	48.8273	up
SLC7A5	0.592087	8.25714	5.44943	8.88777e-08	2.99374e-07	7.21828	up
GALNT14	0.591357	6.34127	6.43761	3.50596e-10	1.73578e-09	12.5765	up
CDC42EP3	0.587978	7.49188	6.78716	4.17729e-11	2.42675e-10	14.6456	up
CD59	0.587663	6.69205	7.9162	2.47373e-14	2.49878e-13	21.9004	up
WDFY3	0.587523	7.46973	8.94387	1.4455e-17	2.6997e-16	29.1957	up
TRIM25	0.587201	9.54272	9.62385	7.62778e-20	2.30092e-18	34.3451	up
ATP8B4	0.585681	7.90817	7.66404	1.39675e-13	1.24347e-12	20.2076	up
CTSD	0.582469	9.55364	9.39432	4.59991e-19	1.1772e-17	32.5801	up
MUC1	0.58013	5.73347	8.97865	1.11191e-17	2.11721e-16	29.4532	up
LGALS1	0.579413	10.9432	8.7404	6.62109e-17	1.07232e-15	27.7029	up
HMGB2	0.579148	8.74254	7.34575	1.17256e-12	8.72267e-12	18.1292	up
DYNLT1	0.578964	9.49584	10.0602	2.33421e-21	1.01434e-19	37.7722	up
SERPINA1	0.57869	9.71098	8.53418	3.02398e-16	4.34443e-15	26.2137	up
GGH	0.57762	6.08019	8.96297	1.25169e-17	2.35781e-16	29.337	up
BAMBI	0.577469	5.73488	6.84269	2.95613e-11	1.76016e-10	14.9823	up
JMJD6	0.577441	6.72235	9.68586	4.67317e-20	1.5026e-18	34.8266	up
UBTD1	0.577287	6.86058	10.4418	1.0286e-22	5.82518e-21	40.8426	up
NQO2	0.576947	8.61418	7.32091	1.38054e-12	1.0107e-11	17.9698	up
MXD3	0.575661	7.32627	9.24154	1.49877e-18	3.39953e-17	31.4202	up
CCNA2	0.574791	6.04468	8.46541	4.9916e-16	6.91109e-15	25.7224	up
SCN9A	0.57199	5.53608	8.41502	7.19401e-16	9.7302e-15	25.3643	up
C14orf2	0.571924	7.87719	12.1522	4.16005e-29	1.65986e-26	55.3364	up
S100A8	0.56893	13.2672	11.7005	2.25631e-27	4.83071e-25	51.4026	up
SLC22A16	0.567186	5.86954	8.47297	4.72464e-16	6.56217e-15	25.7763	up
LPCAT2	0.566991	8.24499	6.52664	2.05602e-10	1.05481e-09	13.0952	up
FURIN	0.564724	8.31595	9.42137	3.72728e-19	9.85485e-18	32.7867	up
FAM20C	0.5635	6.19895	8.18224	3.81877e-15	4.50554e-14	23.7292	up
MTHFD2	0.563372	7.4892	9.00808	8.90092e-18	1.71343e-16	29.6715	up
POMP	0.562875	10.0885	10.0893	1.8444e-21	8.34542e-20	38.0037	up
RAB24	0.562053	8.56679	9.49916	2.03108e-19	5.60655e-18	33.383	up
CSGALNACT2	0.561477	7.56459	6.53199	1.99077e-10	1.02433e-09	13.1265	up
KCNMA1	0.561262	5.61988	5.16148	3.88051e-07	1.18728e-06	5.80019	up
JAK2	0.561122	7.94494	8.08765	7.45681e-15	8.30658e-14	23.074	up
ZDHHC12	0.560873	7.67697	11.4809	1.53297e-26	2.7462e-24	49.5155	up
KCNJ2	0.560249	9.73841	6.90102	2.05118e-11	1.25999e-10	15.3382	up
TMEM165	0.559512	7.45378	9.25447	1.35683e-18	3.11788e-17	31.5179	up
ACSL1	0.559215	11.1646	6.42458	3.78911e-10	1.86231e-09	12.5011	up
RRAGD	0.558668	8.82101	9.20672	1.95847e-18	4.35227e-17	31.1576	up
GSTO1	0.558511	9.50143	10.5052	6.08726e-23	3.65986e-21	41.3587	up
NUSAP1	0.557051	6.47561	8.78867	4.62415e-17	7.65865e-16	28.055	up
HGF	0.55701	5.94646	7.01613	9.90436e-12	6.40209e-11	16.0476	up
SLC39A8	0.555514	6.75344	5.43892	9.38966e-08	3.15553e-07	7.16535	up
ACVR1B	0.555255	7.28313	8.7235	7.50544e-17	1.19787e-15	27.5799	up
HIST1H2BK	0.555062	9.73455	8.81306	3.8552e-17	6.47054e-16	28.2333	up
NFKBIA	0.554842	11.4062	7.80464	5.34639e-14	5.11227e-13	21.1465	up
BCAT1	0.554783	6.19075	5.77526	1.55257e-08	5.88446e-08	8.90238	up
SIL1	0.554482	7.15663	8.70249	8.76926e-17	1.37951e-15	27.4273	up
IFITM1	0.553844	12.5748	8.83838	3.19086e-17	5.47059e-16	28.4189	up
HDAC4	0.55371	7.82018	8.17523	4.01389e-15	4.70413e-14	23.6804	up
PRC1	0.55354	6.0747	7.28723	1.72153e-12	1.2336e-11	17.7543	up
CREG1	0.553246	9.29176	6.84294	2.95148e-11	1.75887e-10	14.9838	up
MKNK1	0.552898	7.99177	9.46099	2.73689e-19	7.39213e-18	33.09	up
MT1G	0.552283	5.65153	5.65574	2.97226e-08	1.07857e-07	8.27494	up
ABCA1	0.550038	8.87478	5.73971	1.88554e-08	7.06113e-08	8.71458	up
NTSR1	0.549677	5.86073	5.45027	8.84899e-08	2.98411e-07	7.2225	up
STAB1	0.548798	6.65867	7.10219	5.7132e-12	3.82244e-11	16.5841	up
SLCO4A1	0.548703	5.55067	7.86245	3.58944e-14	3.52045e-13	21.5362	up
ABCA13	0.547837	5.63258	5.92159	6.90887e-09	2.76796e-08	9.68559	up
SLC37A3	0.547788	7.05409	6.92009	1.81921e-11	1.12696e-10	15.4551	up
TMTC1	0.547548	6.13839	4.44573	1.13826e-05	2.80586e-05	2.57053	up
MBOAT2	0.546134	7.61702	8.80895	3.97536e-17	6.63416e-16	28.2032	up
CXCL16	0.545335	8.85024	7.5351	3.33285e-13	2.77043e-12	19.3577	up
TNFSF13B	0.544756	10.7204	6.49572	2.47636e-10	1.25723e-09	12.9143	up
RNF144B	0.543792	8.50938	7.72644	9.13411e-14	8.39573e-13	20.6228	up
PROK2	0.543636	11.7426	5.45873	8.46569e-08	2.86035e-07	7.26517	up
C5orf30	0.543563	6.50648	6.56842	1.59741e-10	8.41154e-10	13.3405	up
TP53I11	0.542446	6.32697	9.88816	9.32925e-21	3.49966e-19	36.4101	up
KLHL8	0.539962	8.10857	9.09794	4.49919e-18	9.29268e-17	30.3411	up
NUDT16	0.539681	6.48155	8.43722	6.12501e-16	8.38773e-15	25.5219	up
CARD6	0.536473	6.6211	7.31204	1.4633e-12	1.0642e-11	17.9129	up
SH3PXD2B	0.536391	5.54503	7.46957	5.1644e-13	4.09143e-12	18.9299	up
TRAPPC5	0.533433	9.47475	10.4091	1.3476e-22	7.48687e-21	40.5769	up
EXOC6	0.532266	7.76331	9.32886	7.64149e-19	1.86844e-17	32.0816	up
HMMR	0.532256	5.35855	8.31541	1.47531e-15	1.87957e-14	24.6606	up
C17orf62	0.531779	9.7412	11.4224	2.54578e-26	4.21639e-24	49.016	up
COL17A1	0.531771	5.79207	5.93558	6.3889e-09	2.57256e-08	9.76132	up
SERPINB2	0.531664	5.98702	6.63962	1.03611e-10	5.57975e-10	13.7616	up
PADI2	0.531467	7.32618	9.23385	1.59018e-18	3.58832e-17	31.3621	up
TPX2	0.528693	5.66697	8.16953	4.17958e-15	4.87877e-14	23.6407	up
AP3B2	0.528342	5.66643	6.10904	2.39265e-09	1.02602e-08	10.7127	up
FBN2	0.527383	6.48805	7.52999	3.44911e-13	2.84528e-12	19.3242	up
TLR4	0.52702	8.62671	7.42773	6.82082e-13	5.27523e-12	18.6582	up
CMTM5	0.526983	7.28644	5.50358	6.68802e-08	2.30135e-07	7.49239	up
TYMS	0.524989	6.21333	5.96327	5.47015e-09	2.22198e-08	9.91163	up
WSB1	0.524679	8.89823	8.96424	1.23976e-17	2.34035e-16	29.3464	up
HPSE	0.52444	7.92933	6.72774	6.03359e-11	3.39288e-10	14.2877	up
GRN	0.523796	10.1982	7.97462	1.64735e-14	1.71739e-13	22.2982	up
CLIC1	0.522583	11.4069	12.0849	7.57366e-29	2.36482e-26	54.7461	up
MYL6	0.520127	12.4927	10.772	6.55929e-24	4.96357e-22	43.5508	up
DCUN1D3	0.520093	6.90832	6.91717	1.85306e-11	1.1455e-10	15.4372	up
GRINA	0.519674	9.54968	7.49671	4.30927e-13	3.46716e-12	19.1067	up
ENTPD1	0.519399	8.36343	9.83863	1.38657e-20	4.92767e-19	36.0206	up
SPTLC2	0.519243	7.34409	8.47435	4.6774e-16	6.50685e-15	25.7862	up
FBXO30	0.51922	7.16521	7.98281	1.55576e-14	1.63387e-13	22.3542	up
RABAC1	0.518945	8.72945	10.7996	5.20083e-24	4.11287e-22	43.7792	up
NANS	0.518773	7.04614	10.0651	2.24354e-21	9.89639e-20	37.8111	up
BAZ1A	0.518592	9.30476	7.73864	8.40413e-14	7.77359e-13	20.7042	up
C1QA	0.518108	5.65374	6.47915	2.73503e-10	1.37661e-09	12.8178	up
SLC9A8	0.517647	7.97196	9.91653	7.4308e-21	2.82371e-19	36.6338	up
TCTEX1D1	0.517593	5.27492	5.86429	9.50449e-09	3.7396e-08	9.37694	up
ANXA1	0.51715	11.3299	6.64939	9.76077e-11	5.29216e-10	13.8196	up
LRPAP1	0.516491	8.2454	10.5671	3.63881e-23	2.33149e-21	41.8649	up
AURKA	0.516319	5.5891	8.00012	1.37853e-14	1.47032e-13	22.4725	up
AGPAT9	0.515545	8.82073	7.00455	1.06608e-11	6.81574e-11	15.9759	up
TMEM180	0.515297	6.35102	8.54645	2.76456e-16	4.01113e-15	26.3016	up
CISD2	0.514916	7.41297	4.98634	9.21357e-07	2.66744e-06	4.9705	up
GAPDH	0.514807	11.1135	9.43675	3.30649e-19	8.84888e-18	32.9043	up
WIPI1	0.514256	8.07698	7.31858	1.40184e-12	1.02545e-11	17.9548	up
RAB13	0.514117	6.05838	7.92985	2.24995e-14	2.28854e-13	21.9931	up
KIFC1	0.51327	5.6751	8.09385	7.13789e-15	7.99189e-14	23.1167	up
BIRC5	0.511922	5.44569	7.98619	1.51949e-14	1.59929e-13	22.3772	up
OAT	0.511778	7.73203	6.87663	2.39058e-11	1.45322e-10	15.1891	up
UHRF1	0.511035	5.97963	7.85578	3.75888e-14	3.6621e-13	21.4911	up
RHOG	0.51083	11.0057	9.2841	1.07988e-18	2.54134e-17	31.742	up
SAMD9L	0.5103	8.86612	5.35601	1.44387e-07	4.68376e-07	6.75091	up
TRIM6	0.510212	5.63349	6.37309	5.14351e-10	2.46585e-09	12.2042	up
NETO2	0.510075	6.06585	7.5865	2.35941e-13	2.0186e-12	19.6952	up
FLOT2	0.509757	11.6739	8.01605	1.23306e-14	1.32159e-13	22.5817	up
ECE1	0.509049	7.55847	8.87438	2.43689e-17	4.33895e-16	28.6833	up
TMEM185B	0.508849	7.21298	9.045	6.7284e-18	1.32723e-16	29.9461	up
ITPKC	0.508472	6.08276	7.58297	2.41611e-13	2.0631e-12	19.672	up
AGPAT2	0.508089	6.96095	10.5223	5.28184e-23	3.24224e-21	41.4983	up
MAP2K6	0.507857	6.25445	7.9212	2.38931e-14	2.41989e-13	21.9343	up
ATOX1	0.506286	8.33327	9.31541	8.47909e-19	2.0504e-17	31.9795	up
NBN	0.505223	7.59845	7.77415	6.59109e-14	6.18788e-13	20.9418	up
ANKRD9	0.504485	7.04188	6.05694	3.22113e-09	1.35872e-08	10.4246	up
PIK3AP1	0.503965	9.06619	6.67566	8.31089e-11	4.57099e-10	13.9761	up
GLRX	0.503897	9.88626	8.66615	1.14716e-16	1.76045e-15	27.1639	up
AZI2	0.503689	7.39068	8.17918	3.90265e-15	4.586e-14	23.7079	up
GNB2	0.503169	8.91741	9.41804	3.82498e-19	1.00757e-17	32.7613	up
FEM1C	0.501871	8.42872	8.48641	4.28437e-16	6.03663e-15	25.8722	up
TFDP1	0.499853	9.23509	5.75435	1.74072e-08	6.54392e-08	8.79181	up
CCPG1	0.498526	7.93001	6.79062	4.08848e-11	2.37831e-10	14.6665	up
GALNT2	0.496212	6.51096	7.89438	2.87797e-14	2.87078e-13	21.7523	up
DHRS9	0.496066	7.6514	5.10558	5.12744e-07	1.54034e-06	5.53263	up
PAG1	0.495478	8.36931	7.39947	8.22524e-13	6.29478e-12	18.4753	up
GYPE	0.495318	6.86678	5.43285	9.6917e-08	3.24957e-07	7.13484	up
ALPK1	0.493916	8.75088	7.70335	1.06916e-13	9.71544e-13	20.4688	up
CEBPB	0.493899	11.9963	7.52919	3.46746e-13	2.84994e-12	19.319	up
GCH1	0.4916	6.84546	6.34825	5.95664e-10	2.83094e-09	12.0617	up
IGFBP2	0.491443	5.70283	7.05509	7.72553e-12	5.0608e-11	16.2898	up
IFNAR1	0.491412	9.18851	8.8138	3.83385e-17	6.45941e-16	28.2388	up
PCMT1	0.490402	9.82018	8.32335	1.39345e-15	1.78565e-14	24.7165	up
CKLF	0.490332	10.4736	7.68457	1.21488e-13	1.09489e-12	20.3439	up
H1F0	0.490015	7.9393	6.23229	1.17487e-09	5.32147e-09	11.4024	up
SPPL2A	0.488978	8.91228	8.41645	7.11991e-16	9.65974e-15	25.3744	up
RAB31	0.487181	11.4912	8.12139	5.87714e-15	6.66532e-14	23.307	up
FES	0.487036	8.86477	7.64595	1.57895e-13	1.39718e-12	20.0877	up
SPI1	0.48675	10.5443	8.35593	1.10225e-15	1.45717e-14	24.9462	up
NFE2	0.484866	11.3795	7.7585	7.33682e-14	6.84406e-13	20.837	up
JOSD2	0.484205	6.03505	9.34652	6.66539e-19	1.65279e-17	32.2159	up
DPY19L3	0.483785	6.21485	6.98624	1.19753e-11	7.58984e-11	15.8626	up
ALOX5AP	0.483235	13.0656	8.06535	8.72463e-15	9.58509e-14	22.9203	up
PNPLA1	0.482909	5.85496	7.14475	4.34433e-12	2.96865e-11	16.8512	up
ATP11B	0.481147	8.16781	6.1832	1.56173e-09	6.90276e-09	11.1263	up
HSPB1	0.480943	9.61075	4.54778	7.21141e-06	1.83271e-05	3.00469	up
ZDHHC20	0.480684	6.62152	7.26698	1.96525e-12	1.39121e-11	17.6251	up
GNS	0.480291	11.1387	7.83729	4.27029e-14	4.11467e-13	21.3663	up
HIP1	0.480136	7.40946	6.01875	4.00047e-09	1.66664e-08	10.2146	up
CLEC4E	0.479563	7.71033	5.77871	1.52352e-08	5.78688e-08	8.92063	up
ETV7	0.479504	5.74179	4.84364	1.83042e-06	5.09429e-06	4.31324	up
KCNE1L	0.479443	5.63617	9.40206	4.3314e-19	1.12156e-17	32.6392	up
HSD3B7	0.478623	5.78672	7.67073	1.33475e-13	1.19434e-12	20.2519	up
QPCT	0.476413	9.68463	6.14248	1.97496e-09	8.60782e-09	10.8987	up
RABGEF1	0.474784	6.48262	7.87798	3.22417e-14	3.17997e-13	21.6412	up
PYGL	0.474706	10.7638	5.92116	6.92551e-09	2.77337e-08	9.68326	up
MYBPC3	0.474677	6.94921	7.53799	3.26903e-13	2.72512e-12	19.3766	up
TGFA	0.473882	7.0074	6.1483	1.90988e-09	8.34907e-09	10.9312	up
GCLM	0.473879	7.03845	7.07466	6.81628e-12	4.51232e-11	16.4119	up
RGS19	0.473466	9.84276	9.12228	3.73721e-18	7.84814e-17	30.5232	up
AURKB	0.473373	5.74884	8.07093	8.38847e-15	9.26214e-14	22.9587	up
EIF2AK2	0.473287	9.87967	6.29388	8.20017e-10	3.80853e-09	11.7514	up
IDH1	0.472869	7.37147	9.06796	5.65207e-18	1.13793e-16	30.1172	up
CPEB4	0.472824	7.81756	5.73088	1.97847e-08	7.39023e-08	8.66809	up
SLAMF8	0.472347	6.00136	5.38335	1.25361e-07	4.13071e-07	6.88696	up
SFXN5	0.472336	6.42824	8.13826	5.21596e-15	5.99289e-14	23.4239	up
DNAJC5	0.471691	7.50167	9.85516	1.21496e-20	4.35303e-19	36.1505	up
BUB1	0.471575	5.52078	6.81225	3.5741e-11	2.09856e-10	14.7974	up
SLC36A4	0.471397	7.05054	7.65174	1.51823e-13	1.34616e-12	20.126	up
S100A9	0.471375	13.4203	11.3235	5.98421e-26	8.90329e-24	48.1744	up
APH1B	0.470914	8.00059	8.05239	9.55662e-15	1.03693e-13	22.8311	up
ANKS1A	0.470662	7.99684	7.07195	6.93565e-12	4.57753e-11	16.395	up
COX7B	0.470019	7.95681	8.48349	4.37635e-16	6.14649e-15	25.8514	up
SLC6A12	0.469889	6.2641	6.37745	5.01259e-10	2.41099e-09	12.2293	up
FLT3	0.469888	5.61737	6.75902	4.97342e-11	2.84965e-10	14.4757	up
AIG1	0.469577	6.29873	6.90267	2.02999e-11	1.24872e-10	15.3483	up
IFNGR1	0.468508	10.5304	6.91934	1.8279e-11	1.13154e-10	15.4505	up
SIAH2	0.468268	9.22805	4.67233	4.08404e-06	1.08176e-05	3.54657	up
GINS2	0.468135	5.55071	6.53665	1.93559e-10	9.97685e-10	13.1538	up
GLA	0.468082	8.52911	11.3498	4.76717e-26	7.47254e-24	48.3983	up
SLCO4C1	0.467857	7.16592	6.06439	3.08747e-09	1.30486e-08	10.4656	up
FGF13	0.467627	5.51091	5.389	1.21744e-07	4.01906e-07	6.91516	up
PTTG1	0.467503	6.78403	7.10778	5.51175e-12	3.70177e-11	16.6191	up
UBL5	0.466768	7.7835	9.72723	3.36663e-20	1.11518e-18	35.1488	up
UBE2F	0.465923	9.13552	6.25586	1.02414e-09	4.68712e-09	11.5357	up
PDGFC	0.465757	6.17426	4.6761	4.0137e-06	1.06442e-05	3.56315	up
NFIL3	0.465352	8.86395	5.95812	5.63066e-09	2.28112e-08	9.88363	up
RAP1GAP	0.464803	7.28598	2.60305	0.00958591	0.0148483	-3.67916	up
CD55	0.464781	10.0915	5.52461	5.98528e-08	2.07336e-07	7.59944	up
CCDC17	0.46441	6.05691	8.2636	2.13858e-15	2.62551e-14	24.297	up
COX5B	0.463567	10.4643	8.65295	1.2645e-16	1.9304e-15	27.0684	up
NECAB1	0.463377	5.32897	4.83583	1.89968e-06	5.26867e-06	4.27771	up
CD82	0.462789	8.09583	6.82034	3.39849e-11	2.00214e-10	14.8465	up
H2AFJ	0.462375	7.9223	9.19486	2.14511e-18	4.67239e-17	31.0682	up
CAPZA2	0.462155	9.87895	7.54951	3.02585e-13	2.52961e-12	19.4521	up
C15orf48	0.461653	5.20054	5.61601	3.67953e-08	1.31457e-07	8.06885	up
CMTM4	0.460729	5.94437	7.29969	1.58671e-12	1.14259e-11	17.8339	up
MFN2	0.460678	8.13665	7.52454	3.57721e-13	2.93191e-12	19.2886	up
TFF3	0.45992	6.57898	4.08857	5.25577e-05	0.000117842	1.12171	up
SCPEP1	0.459877	9.0731	6.58481	1.44636e-10	7.64828e-10	13.4371	up
TMEM176A	0.458919	7.23139	3.9386	9.68024e-05	0.000207201	0.546511	up
NDUFAF1	0.458606	6.47926	9.8029	1.84414e-20	6.44933e-19	35.7403	up
PLP2	0.458557	9.04527	6.82907	3.21839e-11	1.90114e-10	14.8995	up
HSPA6	0.458115	9.04725	6.65928	9.1878e-11	5.01558e-10	13.8785	up
CITED4	0.457078	6.22934	6.74899	5.29147e-11	3.01496e-10	14.4154	up
C1GALT1C1	0.456748	6.99559	8.47843	4.54042e-16	6.34646e-15	25.8153	up
B3GNT5	0.456408	5.96683	5.65547	2.97644e-08	1.07964e-07	8.27358	up
TTK	0.455715	5.1511	6.90222	2.03573e-11	1.25138e-10	15.3456	up
ASPHD2	0.455371	6.65593	7.19878	3.06317e-12	2.1357e-11	17.192	up
DSE	0.455133	8.11932	7.05801	7.58275e-12	4.97469e-11	16.308	up
IGF2BP3	0.454942	6.24245	5.35918	1.42047e-07	4.61641e-07	6.76664	up
TRPM6	0.454789	7.26428	6.8747	2.41956e-11	1.46982e-10	15.1773	up
CLEC1B	0.454281	7.9247	3.78834	0.000175147	0.000359551	-0.00981261	up
RHAG	0.454006	5.60406	5.46198	8.32277e-08	2.81748e-07	7.28158	up
RBMS1	0.453996	9.02388	7.51268	3.87272e-13	3.14475e-12	19.211	up
UBE2J1	0.453966	9.4955	7.73424	8.6608e-14	8.00258e-13	20.6748	up
PSG3	0.453924	6.34605	6.44406	3.37369e-10	1.67501e-09	12.6139	up
TOMM40L	0.453219	6.65142	8.6216	1.59298e-16	2.41089e-15	26.842	up
HLX	0.453057	7.89665	7.39961	8.21761e-13	6.29443e-12	18.4762	up
SHKBP1	0.452992	9.10464	7.04951	8.0055e-12	5.22859e-11	16.2551	up
ATG9A	0.452915	8.32905	7.89246	2.91646e-14	2.89929e-13	21.7393	up
ATP6V1C1	0.452555	7.16535	7.68946	1.1752e-13	1.0635e-12	20.3764	up
YIPF1	0.451979	8.74298	9.05946	6.02911e-18	1.2083e-16	30.0538	up
ZC3H3	0.451307	8.01034	8.2567	2.24665e-15	2.74667e-14	24.2487	up
SLA	0.450804	9.7394	8.27162	2.01931e-15	2.48605e-14	24.3532	up
RIT1	0.450515	7.67372	8.08637	7.52426e-15	8.37109e-14	23.0651	up
LATS2	0.44995	6.59952	9.51489	1.7958e-19	5.0524e-18	33.504	up
ZNF281	0.449681	9.09187	7.6453	1.58595e-13	1.40196e-12	20.0834	up
PRG2	0.449466	5.3178	6.39337	4.56123e-10	2.20719e-09	12.3209	up
ANKRD33	0.448184	6.88981	6.24992	1.06026e-09	4.8348e-09	11.502	up
FAM105A	0.447504	7.37723	6.64446	1.0059e-10	5.43709e-10	13.7903	up
MELK	0.447351	5.34428	8.43421	6.26028e-16	8.5463e-15	25.5005	up
CYBA	0.446639	11.111	9.30672	9.06809e-19	2.17485e-17	31.9136	up
CD58	0.445631	8.24507	6.11009	2.37839e-09	1.0204e-08	10.7185	up
CDKN3	0.445396	5.17732	6.76374	4.83025e-11	2.77668e-10	14.5042	up
KCNJ15	0.44516	8.22145	6.34606	6.03385e-10	2.86298e-09	12.0492	up
MGST1	0.44478	6.23958	7.15621	4.03472e-12	2.76262e-11	16.9233	up
SLC36A1	0.444609	7.67286	7.44445	6.10392e-13	4.75423e-12	18.7666	up
AQP9	0.444469	12.421	6.9245	1.76936e-11	1.09763e-10	15.4822	up
EIF4E3	0.444085	9.11698	6.54973	1.78858e-10	9.27357e-10	13.2306	up
EBI3	0.443969	5.50305	4.33239	1.8709e-05	4.48341e-05	2.09879	up
S100A11	0.443645	10.7677	7.43099	6.67485e-13	5.17596e-12	18.6793	up
FPR1	0.442883	11.5128	6.37549	5.07106e-10	2.43377e-09	12.218	up
IL17RA	0.442751	9.85792	8.92695	1.64201e-17	3.0091e-16	29.0706	up
VAMP3	0.442634	9.46614	8.8422	3.101e-17	5.34786e-16	28.4469	up
SLC25A40	0.442447	6.98738	5.90132	7.73627e-09	3.07559e-08	9.57611	up
MYD88	0.441722	10.2521	9.93518	6.39694e-21	2.47367e-19	36.781	up
RAB27A	0.441577	8.02804	7.97907	1.59694e-14	1.67079e-13	22.3286	up
PSENEN	0.441213	7.61928	7.72145	9.45073e-14	8.64151e-13	20.5895	up
MMRN1	0.44103	6.32333	4.08391	5.35813e-05	0.000119892	1.10351	up
ZNF787	0.440794	8.06818	9.27903	1.12291e-18	2.63553e-17	31.7037	up
OPRL1	0.440075	6.97489	8.93252	1.57458e-17	2.89157e-16	29.1118	up
VSTM1	0.440068	7.20616	4.54553	7.28495e-06	1.84979e-05	2.99503	up
RNF24	0.439211	10.2254	7.42287	7.04423e-13	5.44316e-12	18.6267	up
PLEKHO2	0.43915	8.9702	8.99946	9.50132e-18	1.82102e-16	29.6075	up
NARF	0.438743	9.02051	8.91488	1.79804e-17	3.28133e-16	28.9816	up
TMEM56	0.438547	5.76021	5.4771	7.6879e-08	2.61365e-07	7.35806	up
RTN2	0.438499	6.00465	9.07398	5.39908e-18	1.09453e-16	30.1621	up
NDST2	0.438298	8.04217	6.89989	2.06584e-11	1.26811e-10	15.3313	up
CYBB	0.437956	9.72081	7.38598	8.99307e-13	6.82292e-12	18.3882	up
GADD45G	0.437531	5.73383	6.79716	3.92577e-11	2.29278e-10	14.706	up
MOSPD3	0.437342	6.87695	7.45843	5.5622e-13	4.37316e-12	18.8574	up
FFAR2	0.43643	9.98606	4.77367	2.54773e-06	6.94101e-06	3.99712	up
NTNG2	0.436365	6.32994	7.82744	4.57e-14	4.39381e-13	21.3	up
ITGA2B	0.435452	7.97315	3.69879	0.000247142	0.00049632	-0.331815	up
CDKN2C	0.434668	6.05163	6.08131	2.80367e-09	1.1918e-08	10.5591	up
DPH3	0.433407	7.037	8.27661	1.94851e-15	2.41241e-14	24.3881	up
MR1	0.431267	7.44247	8.61959	1.61663e-16	2.44247e-15	26.8276	up
SNX3	0.4306	10.463	6.7951	3.97631e-11	2.32017e-10	14.6936	up
FIG4	0.430551	7.966	6.95324	1.47583e-11	9.22052e-11	15.659	up
ATP2C2	0.429933	5.49549	6.91661	1.85959e-11	1.14873e-10	15.4338	up
ROGDI	0.42982	7.10691	5.37509	1.30836e-07	4.29018e-07	6.84579	up
MAFB	0.429423	8.11539	6.0117	4.16333e-09	1.72957e-08	10.176	up
LYRM1	0.428636	8.958	6.8089	3.64927e-11	2.13983e-10	14.7771	up
TBKBP1	0.428538	6.2308	7.28034	1.80089e-12	1.28209e-11	17.7103	up
SAMD14	0.427864	6.40863	4.40065	1.38875e-05	3.38623e-05	2.38159	up
KIF20A	0.426902	5.22578	7.48755	4.5809e-13	3.65556e-12	19.047	up
MSRA	0.426797	7.62603	5.82703	1.16802e-08	4.52667e-08	9.17756	up
ACSL4	0.426596	7.70754	6.10289	2.47838e-09	1.06071e-08	10.6786	up
CEACAM4	0.426384	7.20977	5.94023	6.22502e-09	2.51118e-08	9.78648	up
TRAFD1	0.425051	8.47228	7.62918	1.76884e-13	1.55114e-12	19.9767	up
JDP2	0.424475	6.68301	8.30934	1.54099e-15	1.94911e-14	24.618	up
CDADC1	0.424325	5.80926	7.24845	2.21781e-12	1.56369e-11	17.5071	up
MANSC1	0.424183	7.94048	4.61756	5.25243e-06	1.36408e-05	3.30664	up
COX7A2	0.423241	9.6114	8.83162	3.35619e-17	5.72051e-16	28.3693	up
MYL9	0.423096	7.16763	4.05557	6.02167e-05	0.000133548	0.993417	up
FHL2	0.423014	6.63148	5.05529	6.57401e-07	1.94889e-06	5.29416	up
ACTA2	0.422806	7.35085	6.67151	8.52474e-11	4.67105e-10	13.9513	up
TMCO3	0.421171	7.52564	5.54813	5.28421e-08	1.84359e-07	7.7196	up
RILPL2	0.420476	8.87506	7.51979	3.69292e-13	3.01269e-12	19.2575	up
DIRC2	0.419301	8.52091	6.08945	2.6763e-09	1.14097e-08	10.6041	up
CD151	0.419237	7.68409	6.5368	1.93385e-10	9.97373e-10	13.1547	up
ASPH	0.419046	6.10233	6.7622	4.87642e-11	2.79955e-10	14.4949	up
HOMER3	0.418816	5.88362	7.38263	9.1943e-13	6.95755e-12	18.3666	up
MT1F	0.418688	8.27117	5.48673	7.30869e-08	2.49828e-07	7.40682	up
GSN	0.416632	7.53922	6.55842	1.69712e-10	8.87802e-10	13.2817	up
C9orf16	0.416338	6.39836	6.63199	1.08547e-10	5.82414e-10	13.7163	up
ANKRD55	0.416319	6.86039	4.653	4.46449e-06	1.17439e-05	3.46161	up
NT5DC2	0.416298	5.59859	7.90995	2.58355e-14	2.59182e-13	21.8579	up
SEMA6B	0.416295	6.18663	4.72779	3.15775e-06	8.49225e-06	3.79208	up
FPR2	0.416289	8.9946	4.11447	4.72074e-05	0.000106499	1.22303	up
EAF2	0.416157	7.08303	7.86268	3.58379e-14	3.51885e-13	21.5377	up
CLIC2	0.415982	5.8121	5.46935	8.00702e-08	2.71898e-07	7.31886	up
CAPN3	0.415809	6.63178	6.2425	1.10711e-09	5.03275e-09	11.4601	up
ATP6V1D	0.415774	8.62781	9.05466	6.25269e-18	1.24177e-16	30.0181	up
DSC2	0.415634	7.6741	4.60589	5.53986e-06	1.43364e-05	3.25586	up
EPSTI1	0.415511	8.80363	2.63951	0.00862968	0.0134789	-3.58574	up
CEBPA	0.415178	8.76042	6.70683	6.86274e-11	3.8184e-10	14.1624	up
CYYR1	0.415144	5.56066	5.25759	2.38979e-07	7.54589e-07	6.26609	up
RBX1	0.414194	9.70664	5.83816	1.09838e-08	4.27041e-08	9.23701	up
GLT1D1	0.41393	7.97455	6.52989	2.01609e-10	1.03614e-09	13.1142	up
IFI44	0.413923	8.22895	2.79594	0.00542631	0.0087866	-3.17065	up
TIPARP	0.413833	8.37915	5.80745	1.30105e-08	5.00464e-08	9.07326	up
ST14	0.412739	6.08081	6.84787	2.86205e-11	1.70905e-10	15.0138	up
FGR	0.412686	10.0423	9.19656	2.11732e-18	4.62334e-17	31.081	up
CTSA	0.412421	9.58972	7.00675	1.05128e-11	6.73098e-11	15.9895	up
HCK	0.412185	11.0006	6.7068	6.86425e-11	3.8184e-10	14.1621	up
IL10RB	0.412017	10.2394	8.17396	4.05016e-15	4.74031e-14	23.6715	up
SUCNR1	0.411677	5.46493	6.0821	2.79103e-09	1.187e-08	10.5634	up
RHBDF2	0.411596	8.41125	7.54243	3.17311e-13	2.6502e-12	19.4057	up
ADCK4	0.411257	6.60729	5.98951	4.71896e-09	1.94201e-08	10.0547	up
GCNT1	0.411059	7.01188	8.40814	7.56132e-16	1.01799e-14	25.3155	up
C1orf122	0.410812	6.6609	9.08928	4.80571e-18	9.87927e-17	30.2764	up
GTDC1	0.410773	6.82662	7.00965	1.0321e-11	6.62749e-11	16.0075	up
CD36	0.410474	8.64499	5.11731	4.8371e-07	1.46112e-06	5.58859	up
FERMT3	0.410108	9.53288	8.85887	2.73727e-17	4.77689e-16	28.5693	up
TRIM21	0.410016	8.48887	7.47766	4.89325e-13	3.89066e-12	18.9825	up
PDZD8	0.409735	7.32098	6.33963	6.26723e-10	2.9673e-09	12.0124	up
C1RL	0.408262	7.92587	7.18758	3.2938e-12	2.28381e-11	17.1212	up
SIRPB1	0.407849	7.92637	5.9811	4.94806e-09	2.02963e-08	10.0088	up
ARHGAP24	0.407326	6.52423	7.98889	1.49111e-14	1.57509e-13	22.3957	up
RAB33B	0.407127	7.74241	5.31082	1.82145e-07	5.83955e-07	6.52732	up
DNAJC13	0.407079	7.60081	8.83519	3.26791e-17	5.59176e-16	28.3955	up
COX15	0.407	7.15751	7.9514	1.9367e-14	1.98834e-13	22.1398	up
PHGDH	0.406874	6.62304	5.06675	6.21336e-07	1.84822e-06	5.34829	up
FHDC1	0.406331	5.78333	4.74418	2.92532e-06	7.90594e-06	3.86509	up
VASP	0.405979	8.1314	9.39268	4.65907e-19	1.18887e-17	32.5675	up
PXK	0.405445	7.33751	7.35029	1.13803e-12	8.48736e-12	18.1583	up
KIF15	0.405279	5.60652	6.89742	2.09817e-11	1.28447e-10	15.3162	up
RSAD2	0.404882	7.62848	2.36393	0.0185628	0.0273948	-4.26072	up
OTOF	0.404757	5.63211	3.85376	0.000135612	0.000283834	0.22994	up
ALCAM	0.404557	7.40806	5.69324	2.4272e-08	8.93708e-08	8.47059	up
H6PD	0.404462	6.58444	7.06544	7.23066e-12	4.76149e-11	16.3544	up
KIAA0040	0.404309	8.02471	9.06255	5.88905e-18	1.18293e-16	30.0769	up
TIMP1	0.403079	11.1014	5.93341	6.46716e-09	2.59811e-08	9.74954	up
MRPL28	0.402879	6.77566	10.1421	1.20143e-21	5.62059e-20	38.4252	up
KIF14	0.402721	5.35007	6.71015	6.724e-11	3.75227e-10	14.1822	up
MICAL1	0.402655	8.57047	7.60423	2.09355e-13	1.81413e-12	19.812	up
CDKN2D	0.402321	7.93941	6.86092	2.63776e-11	1.58591e-10	15.0932	up
SFT2D1	0.401986	9.47473	7.86094	3.62717e-14	3.54953e-13	21.526	up
NCF4	0.401777	9.47223	7.70424	1.06271e-13	9.66682e-13	20.4748	up
ARID3A	0.401728	9.20449	8.81348	3.8431e-17	6.4626e-16	28.2364	up
PEF1	0.401712	7.8954	8.96602	1.22323e-17	2.31911e-16	29.3595	up
TMEM169	0.401063	5.83648	6.03705	3.60657e-09	1.51259e-08	10.3151	up
LACTB	0.400527	7.49695	5.79186	1.41746e-08	5.41682e-08	8.9904	up
ARL11	0.40009	6.45791	8.1612	4.43394e-15	5.1415e-14	23.5829	up
MS4A3	0.400027	6.73582	3.44254	0.000637558	0.00120251	-1.21335	up
TPST2	0.399447	9.52946	7.80564	5.30995e-14	5.08296e-13	21.1532	up
ICAM1	0.398993	6.78141	5.22961	2.75407e-07	8.62168e-07	6.12968	up
CENPN	0.398908	5.68215	7.13503	4.6253e-12	3.1498e-11	16.7901	up
STYXL1	0.398062	7.78258	8.06019	9.04655e-15	9.85243e-14	22.8848	up
MAN1A1	0.397994	7.50187	6.05953	3.1741e-09	1.33953e-08	10.4388	up
ATP13A3	0.397949	6.50022	7.92454	2.33463e-14	2.36918e-13	21.957	up
CASP1	0.397312	9.94169	6.73672	5.70839e-11	3.22654e-10	14.3416	up
CETP	0.396275	5.78303	6.69897	7.20273e-11	3.98899e-10	14.1153	up
PIM3	0.395017	6.69892	7.57182	2.60439e-13	2.20669e-12	19.5987	up
C9orf84	0.394788	5.36192	6.40774	4.18816e-10	2.04812e-09	12.4038	up
KIAA0101	0.394705	8.40854	7.04988	7.98673e-12	5.22022e-11	16.2574	up
RALB	0.394633	10.1251	6.0379	3.58913e-09	1.50599e-08	10.3198	up
LDLR	0.394102	7.57967	5.66965	2.75739e-08	1.00642e-07	8.3474	up
MFSD7	0.39402	6.09449	7.52921	3.46716e-13	2.84994e-12	19.3191	up
NBEAL2	0.393959	9.16579	7.45953	5.52148e-13	4.34686e-12	18.8646	up
SKAP2	0.393491	9.26757	5.75901	1.69691e-08	6.38196e-08	8.81645	up
SHISA5	0.393403	10.165	6.742	5.52532e-11	3.13113e-10	14.3733	up
SERINC2	0.393359	5.90495	6.53967	1.90064e-10	9.83715e-10	13.1715	up
SETD8	0.39287	6.90126	9.24783	1.42799e-18	3.24737e-17	31.4677	up
PROS1	0.392701	7.05009	4.29755	2.17497e-05	5.16976e-05	1.95603	up
ECM1	0.392178	5.70866	8.0086	1.29914e-14	1.38902e-13	22.5306	up
PLD1	0.391648	6.41773	6.94629	1.54209e-11	9.60031e-11	15.6162	up
GMFG	0.391483	11.4377	7.30534	1.52895e-12	1.10502e-11	17.8701	up
SLC44A1	0.391256	7.76962	8.78812	4.6432e-17	7.6757e-16	28.0509	up
HJURP	0.390713	5.43748	7.51938	3.70307e-13	3.01816e-12	19.2548	up
GCA	0.39009	12.0338	4.82354	2.01368e-06	5.55328e-06	4.22198	up
AMPH	0.38962	5.36029	5.22792	2.7777e-07	8.68328e-07	6.12147	up
RHD	0.389442	5.78764	3.38793	0.000774624	0.0014406	-1.39352	up
SLITRK4	0.389042	5.69752	5.85569	9.96846e-09	3.90988e-08	9.33084	up
ATF3	0.388942	5.5836	5.48249	7.47338e-08	2.54565e-07	7.38534	up
SLC38A10	0.388131	7.0373	9.57937	1.08266e-19	3.1642e-18	34.0011	up
EDEM2	0.387763	8.15989	8.54237	2.84814e-16	4.11789e-15	26.2724	up
FOSL2	0.387492	7.38153	7.19076	3.22675e-12	2.24263e-11	17.1413	up
SCO2	0.387468	8.27663	4.93926	1.1576e-06	3.31208e-06	4.7518	up
KIAA1958	0.387394	5.75237	7.37745	9.51428e-13	7.1873e-12	18.3332	up
ZBTB16	0.387309	6.41587	4.84052	1.8578e-06	5.16396e-06	4.29903	up
GBE1	0.387304	7.04567	5.6483	3.09375e-08	1.11895e-07	8.23625	up
NDUFV2	0.387092	8.14529	7.3238	1.35455e-12	9.94998e-12	17.9883	up
LTBR	0.386542	8.15014	6.63549	1.06256e-10	5.71519e-10	13.737	up
SAT1	0.386395	11.9562	6.60691	1.26462e-10	6.72777e-10	13.5677	up
PPM1M	0.38631	9.51109	6.15179	1.8719e-09	8.19119e-09	10.9507	up
LMTK2	0.386169	6.59805	6.91744	1.84991e-11	1.14436e-10	15.4388	up
BST2	0.38612	8.84432	5.27736	2.16111e-07	6.86332e-07	6.36283	up
C1orf162	0.385707	11.2115	5.37705	1.29514e-07	4.2516e-07	6.85557	up
PARP9	0.385167	8.78038	5.46441	8.21725e-08	2.78391e-07	7.29388	up
IRAK2	0.384806	6.9268	5.16364	3.83877e-07	1.17615e-06	5.81057	up
MAD2L2	0.383826	8.22184	8.06276	8.88495e-15	9.69705e-14	22.9024	up
VPS25	0.383759	7.45706	9.03494	7.26203e-18	1.41658e-16	29.8712	up
RB1	0.383694	6.82697	6.04954	3.35961e-09	1.41442e-08	10.3838	up
HTATIP2	0.383385	8.40723	6.97717	1.26845e-11	8.0277e-11	15.8065	up
PIWIL4	0.383193	5.74571	7.02454	9.38761e-12	6.0905e-11	16.0999	up
YWHAE	0.383038	7.03009	9.2863	1.06167e-18	2.52294e-17	31.7587	up
B4GALT4	0.382758	6.49849	6.8974	2.09835e-11	1.28447e-10	15.3161	up
KIF11	0.382745	5.31841	6.19535	1.45571e-09	6.46345e-09	11.1945	up
C9orf40	0.382378	6.38461	5.7719	1.5814e-08	5.9757e-08	8.88459	up
NCOA7	0.382112	8.14817	5.98409	4.86533e-09	1.99914e-08	10.0251	up
MARCKS	0.382101	10.218	5.26758	2.27147e-07	7.19557e-07	6.31492	up
JAG1	0.381677	5.92288	7.12909	4.80592e-12	3.25764e-11	16.7527	up
C9orf66	0.381212	6.24546	7.15634	4.03145e-12	2.76262e-11	16.9241	up
TOR1AIP2	0.380809	6.39504	8.76949	5.33371e-17	8.70247e-16	27.9149	up
SELL	0.380488	11.8421	6.53762	1.92435e-10	9.93645e-10	13.1595	up
PTPLA	0.380415	6.03871	4.82175	2.03076e-06	5.59861e-06	4.2139	up
ZMYND15	0.380103	6.0885	5.28697	2.05773e-07	6.5516e-07	6.40998	up
KCTD21	0.379244	6.90366	7.95758	1.85515e-14	1.91357e-13	22.1819	up
SH2B2	0.379204	7.15778	7.308	1.50254e-12	1.08912e-11	17.8871	up
IGFBP7	0.378924	7.41029	6.31822	7.10889e-10	3.33878e-09	11.89	up
HBBP1	0.378165	5.30722	4.57282	6.4391e-06	1.64933e-05	3.11255	up
TRIP6	0.377975	6.38417	8.94725	1.40918e-17	2.63747e-16	29.2207	up
HNRNPA3P1	0.37785	5.15723	4.48525	9.54805e-06	2.37902e-05	2.73761	up
TOM1	0.376166	7.93587	7.53305	3.37904e-13	2.79559e-12	19.3442	up
CPD	0.374857	9.14231	5.50223	6.73595e-08	2.31603e-07	7.4855	up
DNASE1L1	0.374606	7.45492	7.43984	6.29387e-13	4.89784e-12	18.7367	up
FZD5	0.374357	5.4734	8.27428	1.98124e-15	2.4426e-14	24.3718	up
TFRC	0.374271	8.24759	4.50615	8.69622e-06	2.18039e-05	2.8265	up
SRGAP1	0.374207	5.14445	7.68996	1.17118e-13	1.06095e-12	20.3797	up
TREML2	0.373841	7.6568	6.54838	1.8033e-10	9.34436e-10	13.2227	up
PUS3	0.373674	6.74668	6.87898	2.35552e-11	1.4329e-10	15.2035	up
ALOX5	0.373569	10.7658	6.20218	1.39928e-09	6.22866e-09	11.2329	up
IFNGR2	0.373544	11.4878	8.06731	8.60493e-15	9.46542e-14	22.9338	up
EGR1	0.373473	6.42967	8.31665	1.46219e-15	1.86556e-14	24.6694	up
PNPLA6	0.373271	8.88557	6.06956	2.9979e-09	1.26944e-08	10.4942	up
TBC1D2	0.372924	7.54548	7.77602	6.50709e-14	6.1221e-13	20.9544	up
ARID5A	0.3729	6.61173	7.77566	6.5231e-14	6.13059e-13	20.952	up
EIF4G3	0.372563	8.19003	8.39951	8.04781e-16	1.08018e-14	25.2544	up
CTNNAL1	0.372379	6.42755	4.07039	5.66546e-05	0.000126446	1.05091	up
MT1E	0.3723	6.57349	4.37318	1.56644e-05	3.79108e-05	2.26729	up
SSFA2	0.371941	6.66213	5.17021	3.71456e-07	1.13969e-06	5.84217	up
KIF2C	0.371303	5.29106	7.30852	1.49744e-12	1.08632e-11	17.8904	up
PLB1	0.371149	6.22477	4.62168	5.15444e-06	1.34022e-05	3.32459	up
RP2	0.370951	7.55932	4.03454	6.56365e-05	0.000144545	0.912191	up
PRKCDBP	0.370608	5.54714	6.61396	1.21154e-10	6.46108e-10	13.6094	up
RRBP1	0.370502	6.96153	7.09329	6.04913e-12	4.02267e-11	16.5283	up
NRD1	0.369783	10.1967	10.4818	7.3871e-23	4.35195e-21	41.1683	up
CFLAR	0.3697	11.2636	7.25839	2.07852e-12	1.46784e-11	17.5704	up
MTMR3	0.369398	8.18087	8.35004	1.1501e-15	1.51131e-14	24.9046	up
TMLHE	0.369095	7.0399	8.34654	1.17937e-15	1.54055e-14	24.88	up
KBTBD7	0.369075	7.32211	4.18709	3.48301e-05	8.00991e-05	1.5103	up
TMEM33	0.368571	7.52314	6.73125	5.90425e-11	3.32868e-10	14.3088	up
CHCHD1	0.368058	6.49651	8.81209	3.88321e-17	6.50511e-16	28.2262	up
RNASE1	0.367805	5.60796	6.64676	9.9189e-11	5.36795e-10	13.804	up
HIST1H4D	0.367536	6.13355	6.57062	1.57629e-10	8.31029e-10	13.3535	up
TMEM11	0.367414	6.77529	8.60407	1.81208e-16	2.7144e-15	26.7157	up
ATL3	0.367242	7.44391	6.68049	8.06823e-11	4.44588e-10	14.0049	up
IRS2	0.366888	8.36607	4.3257	1.92593e-05	4.60775e-05	2.0713	up
ARL5B	0.366872	6.71587	7.97613	1.63003e-14	1.70338e-13	22.3085	up
TOR1B	0.366485	7.80651	6.75009	5.2556e-11	2.99959e-10	14.422	up
KYNU	0.366196	7.68503	5.33251	1.62962e-07	5.2572e-07	6.63442	up
TUBG1	0.366082	6.53816	7.39161	8.66402e-13	6.59608e-12	18.4246	up
MYL6B	0.36584	6.36098	6.46803	2.92349e-10	1.46475e-09	12.753	up
CD38	0.365795	7.03523	4.52575	7.96387e-06	2.01229e-05	2.91021	up
FAM129B	0.365769	6.68965	6.23459	1.15929e-09	5.25359e-09	11.4154	up
INSC	0.365357	5.31108	7.55219	2.97189e-13	2.48687e-12	19.4697	up
ITGA7	0.365214	5.31544	6.14175	1.98329e-09	8.63985e-09	10.8946	up
SGMS2	0.364191	5.8979	6.39677	4.4702e-10	2.17273e-09	12.3405	up
SCD	0.363993	6.26065	5.1064	5.10649e-07	1.53457e-06	5.53656	up
MEF2A	0.363706	6.75355	5.59671	4.07968e-08	1.4528e-07	7.96921	up
SLC39A1	0.363461	7.53963	6.62451	1.13615e-10	6.07745e-10	13.6719	up
SEPHS2	0.363253	8.01368	7.10099	5.75744e-12	3.84911e-11	16.5765	up
ZYX	0.361985	10.7001	6.64335	1.01273e-10	5.46391e-10	13.7838	up
DTL	0.36197	5.59346	6.46032	3.06137e-10	1.52946e-09	12.7083	up
TNFAIP8L3	0.361819	5.34429	4.71902	3.28952e-06	8.80885e-06	3.75305	up
TMEM119	0.36158	5.16764	4.78555	2.40928e-06	6.58425e-06	4.05052	up
LAPTM4B	0.361502	6.36261	5.22664	2.79577e-07	8.73355e-07	6.11523	up
MCM10	0.36117	5.19635	7.19551	3.12883e-12	2.1763e-11	17.1713	up
RTP4	0.361093	6.53891	3.13334	0.00185657	0.0032477	-2.1975	up
STX11	0.36106	9.94786	4.60415	5.58398e-06	1.44378e-05	3.2483	up
CEACAM3	0.361003	7.5604	5.05159	6.69495e-07	1.9814e-06	5.27667	up
TMEM176B	0.36076	6.39296	4.02573	6.8042e-05	0.00014958	0.878281	up
GLDC	0.360486	5.32962	4.60105	5.66337e-06	1.46387e-05	3.23485	up
TNFRSF1A	0.360452	10.3672	7.56646	2.70004e-13	2.28113e-12	19.5634	up
CLIC4	0.360013	6.91328	5.68112	2.59169e-08	9.51878e-08	8.40726	up
CEL	0.359875	5.29539	5.74132	1.86905e-08	7.00883e-08	8.72307	up
ATP6V0D1	0.359638	10.3625	7.24411	2.28136e-12	1.60334e-11	17.4795	up
ACAA1	0.359344	8.35171	9.01994	8.13634e-18	1.57315e-16	29.7596	up
RAB6B	0.358432	5.77588	5.32087	1.72993e-07	5.56037e-07	6.57693	up
PCNX	0.358228	9.63749	7.10668	5.55099e-12	3.72243e-11	16.6121	up
CDT1	0.35789	5.61644	6.83891	3.02673e-11	1.79761e-10	14.9593	up
TSPAN14	0.357824	8.15908	8.19478	3.49323e-15	4.15495e-14	23.8164	up
DNAJC3	0.35744	7.16231	6.2083	1.35052e-09	6.033e-09	11.2673	up
PIK3CB	0.357201	7.1454	5.30195	1.90604e-07	6.09739e-07	6.48365	up
BNIP2	0.357017	8.9267	5.32806	1.66728e-07	5.37078e-07	6.61243	up
FKBP4	0.356756	6.5315	4.5026	8.8357e-06	2.21157e-05	2.81136	up
SH3BP5L	0.356685	7.80121	7.35895	1.0749e-12	8.05075e-12	18.214	up
DNAJA1	0.356609	9.80427	5.68524	2.53462e-08	9.31697e-08	8.42876	up
TXNDC17	0.3566	8.574	8.06427	8.79062e-15	9.61908e-14	22.9129	up
PTGES	0.355293	5.65233	5.85283	1.01278e-08	3.9653e-08	9.31549	up
FUT4	0.355273	6.85269	6.8124	3.57071e-11	2.09797e-10	14.7983	up
POLQ	0.355231	5.52679	6.34713	5.99598e-10	2.84809e-09	12.0553	up
CAPZA1	0.355005	8.24528	4.69614	3.6582e-06	9.74557e-06	3.65165	up
C17orf53	0.354761	5.65915	6.75207	5.19177e-11	2.96701e-10	14.4339	up
RAB1A	0.354217	7.71452	8.23106	2.69799e-15	3.25763e-14	24.0694	up
TMEM51	0.354186	5.67307	6.19792	1.43419e-09	6.37436e-09	11.209	up
DUSP13	0.35403	5.54111	7.55358	2.94422e-13	2.46607e-12	19.4788	up
CAMKK2	0.353925	7.60891	5.94012	6.22877e-09	2.51154e-08	9.78589	up
MPDU1	0.353711	6.98226	9.3758	5.31145e-19	1.34363e-17	32.4388	up
FBXL5	0.353459	9.38668	6.57529	1.53233e-10	8.08829e-10	13.381	up
PHF21A	0.353164	10.1845	7.30334	1.54912e-12	1.11805e-11	17.8573	up
TSTA3	0.352195	7.80008	3.57455	0.00039402	0.000765539	-0.766607	up
FAH	0.351927	6.59633	5.07458	5.97774e-07	1.78236e-06	5.38538	up
POLE2	0.351727	5.59931	6.55304	1.75321e-10	9.13331e-10	13.25	up
TOLLIP	0.351075	7.44798	7.79998	5.52046e-14	5.26152e-13	21.1152	up
PSMA4	0.351052	8.69434	6.48972	2.56717e-10	1.29768e-09	12.8793	up
MT1X	0.350788	8.41098	4.48723	9.46402e-06	2.36009e-05	2.74602	up
CHUK	0.350602	7.87435	7.15785	3.99236e-12	2.74003e-11	16.9336	up
FBLN1	0.350505	5.62995	5.02816	7.51113e-07	2.20511e-06	5.16635	up
RNF181	0.35019	9.07872	9.64382	6.51566e-20	2.01763e-18	34.5	up
ATXN7L3	0.350071	8.13848	9.10594	4.2331e-18	8.78444e-17	30.4009	up
GTPBP1	0.34962	6.55944	7.59748	2.19102e-13	1.88927e-12	19.7675	up
ZNHIT1	0.349617	8.60515	8.65119	1.28101e-16	1.9522e-15	27.0557	up
SRP19	0.349123	7.73811	7.95146	1.93597e-14	1.98834e-13	22.1402	up
PPP1R3B	0.348968	6.21421	4.76663	2.63337e-06	7.16323e-06	3.96553	up
PLSCR4	0.348776	5.51949	5.09972	5.27858e-07	1.58195e-06	5.50475	up
PTMS	0.348742	7.40504	3.91828	0.000104999	0.000223709	0.470124	up
BEX1	0.348587	5.24717	5.64161	3.2071e-08	1.15709e-07	8.20151	up
ACSL3	0.348525	7.08968	6.10029	2.51561e-09	1.07612e-08	10.6641	up
ARHGEF11	0.348422	6.63598	6.55197	1.76459e-10	9.17631e-10	13.2438	up
ATF6	0.348307	8.95277	7.12916	4.80361e-12	3.25764e-11	16.7532	up
TRIP13	0.348292	5.26178	7.06819	7.1047e-12	4.68206e-11	16.3715	up
DISC1	0.347912	6.07815	5.9915	4.66649e-09	1.92312e-08	10.0655	up
ADCY4	0.3479	6.61037	6.03024	3.74858e-09	1.5684e-08	10.2776	up
PGK1	0.347765	9.87984	6.7782	4.41607e-11	2.5587e-10	14.5914	up
GBP6	0.347094	5.48778	3.32168	0.000977688	0.00179355	-1.60846	up
FBXW2	0.347014	7.03856	6.08295	2.77757e-09	1.18185e-08	10.5681	up
ABCD1	0.346965	6.36845	5.81433	1.25267e-08	4.83336e-08	9.1099	up
LHFP	0.346823	6.04028	6.81262	3.56576e-11	2.09647e-10	14.7997	up
CHPT1	0.346815	9.62461	3.40288	0.000734606	0.0013717	-1.34448	up
MRVI1	0.346285	6.60159	4.72315	3.22683e-06	8.65945e-06	3.77142	up
TWF1	0.346235	6.14211	6.79413	4.00047e-11	2.33175e-10	14.6877	up
G6PD	0.346192	9.38544	6.71071	6.7011e-11	3.74426e-10	14.1856	up
CHSY1	0.346156	9.68018	5.28114	2.11979e-07	6.73455e-07	6.38139	up
CHMP5	0.346077	8.11575	4.87872	1.54851e-06	4.35946e-06	4.47325	up
SAMD9	0.345951	8.92574	5.16423	3.82755e-07	1.17312e-06	5.81339	up
PFKFB4	0.345862	9.60652	5.7811	1.50367e-08	5.71642e-08	8.93331	up
BIRC2	0.345539	8.5358	5.46769	8.07735e-08	2.7418e-07	7.31043	up
FSTL3	0.34548	5.66816	7.0068	1.051e-11	6.73098e-11	15.9898	up
SIRPA	0.345357	9.72284	5.24743	2.51638e-07	7.9228e-07	6.21646	up
LRRFIP2	0.345033	7.59864	6.99629	1.12355e-11	7.17272e-11	15.9247	up
ATG3	0.344876	8.90999	7.7315	8.82408e-14	8.14488e-13	20.6565	up
COL4A3BP	0.344757	7.80532	7.50762	4.00626e-13	3.23821e-12	19.1779	up
MS4A6A	0.344464	9.96348	5.36167	1.40235e-07	4.56426e-07	6.779	up
ATP1B2	0.343781	6.28527	5.85382	1.00727e-08	3.94547e-08	9.32078	up
RNF135	0.343044	7.20433	6.95019	1.50455e-11	9.37991e-11	15.6402	up
SDF2	0.342978	8.58155	8.97162	1.17261e-17	2.22796e-16	29.401	up
TLR8	0.342929	8.61632	4.94553	1.12306e-06	3.21745e-06	4.78081	up
SCCPDH	0.34248	6.12649	7.19629	3.113e-12	2.167e-11	17.1763	up
FEM1B	0.342386	6.23948	4.21013	3.15981e-05	7.31069e-05	1.6024	up
MVP	0.341699	8.79349	7.72565	9.18356e-14	8.43236e-13	20.6175	up
CTSZ	0.341412	8.78966	5.84766	1.04215e-08	4.06941e-08	9.28784	up
SYN2	0.341277	5.38915	5.13706	4.38423e-07	1.32889e-06	5.68297	up
RCVRN	0.340971	5.47731	6.02043	3.96264e-09	1.65324e-08	10.2238	up
CTDP1	0.340941	6.98414	8.88428	2.26254e-17	4.0698e-16	28.7561	up
SECTM1	0.340862	7.28327	5.37837	1.28631e-07	4.22576e-07	6.86216	up
TCF7L2	0.340796	6.7922	5.46558	8.16682e-08	2.76896e-07	7.29981	up
PDLIM7	0.340685	7.14437	6.67414	8.38864e-11	4.61086e-10	13.967	up
TIMP2	0.340183	8.17556	6.6276	1.11493e-10	5.97122e-10	13.6902	up
RIN3	0.340077	7.95743	6.53362	1.97127e-10	1.01488e-09	13.1361	up
RAB3IL1	0.339629	7.06814	3.13691	0.00183466	0.00321451	-2.18664	up
KIF5B	0.339216	7.71705	6.55856	1.69569e-10	8.87584e-10	13.2825	up
SPCS3	0.339189	7.52087	6.96483	1.37158e-11	8.6183e-11	15.7303	up
ERMAP	0.339087	7.04451	4.51501	8.3574e-06	2.10325e-05	2.86431	up
JAK3	0.338971	6.54408	7.68615	1.20198e-13	1.08661e-12	20.3544	up
SEC22B	0.338824	8.68218	8.21174	3.09622e-15	3.69777e-14	23.9345	up
SEMA4B	0.338495	8.07208	8.10556	6.57229e-15	7.37744e-14	23.1976	up
ERO1L	0.338209	8.21983	5.62515	3.50346e-08	1.25473e-07	8.11618	up
TNFSF13	0.338174	5.96499	5.87173	9.12025e-09	3.59971e-08	9.41687	up
C2	0.338128	5.47427	5.78079	1.50623e-08	5.72368e-08	8.93167	up
GNB4	0.337978	7.1333	6.10614	2.43279e-09	1.04273e-08	10.6966	up
CDK5	0.337874	6.46306	6.89864	2.0821e-11	1.2772e-10	15.3236	up
C9orf89	0.337846	7.78092	6.99511	1.13201e-11	7.21627e-11	15.9174	up
SLC25A28	0.337397	8.19446	5.37615	1.30123e-07	4.26838e-07	6.85106	up
TNPO3	0.337078	8.64418	8.14482	4.97957e-15	5.74385e-14	23.4693	up
WARS	0.336502	9.31993	3.58576	0.000377992	0.000737829	-0.727966	up
C16orf72	0.336423	9.15108	6.14151	1.98597e-09	8.64295e-09	10.8933	up
GDPD3	0.335928	7.19783	5.70426	2.28644e-08	8.45781e-08	8.52831	up
CUX1	0.33576	6.71332	8.03252	1.09871e-14	1.18482e-13	22.6946	up
STEAP3	0.335715	5.78724	6.03105	3.73124e-09	1.56189e-08	10.2821	up
HIST1H2AM	0.335419	5.35595	6.22371	1.23495e-09	5.56773e-09	11.3541	up
CDCA8	0.335346	5.69168	7.59125	2.28508e-13	1.95883e-12	19.7265	up
PLOD1	0.334738	9.13892	6.37692	5.02824e-10	2.41477e-09	12.2262	up
RTN4	0.33432	8.91802	7.48945	4.52333e-13	3.6129e-12	19.0593	up
TNFAIP3	0.333722	8.37102	4.22982	2.90646e-05	6.77274e-05	1.68147	up
SLC11A1	0.333533	8.78942	5.36171	1.40205e-07	4.56426e-07	6.7792	up
TNFSF10	0.333462	10.6132	5.32786	1.66904e-07	5.37447e-07	6.61142	up
DNAJB11	0.333129	8.84485	6.27989	8.90048e-10	4.11202e-09	11.6719	up
CHIC2	0.33295	9.91697	6.98867	1.17922e-11	7.48458e-11	15.8776	up
TROAP	0.332726	5.38181	8.04097	1.03542e-14	1.11932e-13	22.7526	up
BAK1	0.332678	6.77108	5.70589	2.26627e-08	8.39028e-08	8.53687	up
CMBL	0.332567	6.40587	3.26671	0.00118265	0.00213872	-1.78375	up
SAMD8	0.332485	6.4254	7.34056	1.21323e-12	9.00232e-12	18.0959	up
UQCRQ	0.332174	8.87498	6.11317	2.33671e-09	1.00449e-08	10.7356	up
PARP10	0.332001	7.16739	5.24257	2.57914e-07	8.09716e-07	6.19277	up
PYCARD	0.331494	9.36421	7.60391	2.09802e-13	1.81443e-12	19.8099	up
HBEGF	0.331205	5.5284	3.82702	0.000150629	0.00031273	0.131466	up
IFI6	0.33117	9.73538	2.57382	0.0104202	0.0160232	-3.75317	up
PHC2	0.331139	6.74403	6.67063	8.57109e-11	4.69351e-10	13.9461	up
TFE3	0.330778	7.73897	7.87062	3.39246e-14	3.3422e-13	21.5914	up
TRIM22	0.330367	9.02364	3.23712	0.00130882	0.00234944	-1.87695	up
TIMM10	0.330349	7.56876	3.18181	0.00157867	0.00278992	-2.04901	up
PSMB3	0.330128	10.8049	7.09573	5.95507e-12	3.96313e-11	16.5436	up
LILRB3	0.32925	11.9176	6.41276	4.06516e-10	1.9913e-09	12.4327	up
INHBB	0.328958	5.54281	5.85146	1.0205e-08	3.99374e-08	9.30815	up
ABCB6	0.328901	6.21972	5.65294	3.01743e-08	1.0936e-07	8.26038	up
NUCB1	0.328458	11.1973	5.80533	1.31629e-08	5.06106e-08	9.06199	up
CORO2A	0.328259	6.66602	6.21718	1.28268e-09	5.7622e-09	11.3173	up
E2F3	0.328231	8.59008	5.95937	5.59116e-09	2.26694e-08	9.89044	up
N4BP1	0.328066	8.14646	6.84261	2.95766e-11	1.76016e-10	14.9818	up
GBGT1	0.327968	7.98226	5.56715	4.77612e-08	1.67833e-07	7.81713	up
YPEL4	0.327713	5.62502	3.89052	0.000117268	0.000248163	0.366329	up
NFKBIZ	0.327531	8.59624	7.67003	1.34107e-13	1.19877e-12	20.2473	up
MLKL	0.327163	7.97834	5.7658	1.63512e-08	6.16278e-08	8.8523	up
GALNT3	0.327142	7.56074	4.91318	1.31267e-06	3.73383e-06	4.63142	up
STBD1	0.327092	5.21176	5.14051	4.30931e-07	1.3089e-06	5.69952	up
TPM1	0.327081	6.50085	5.78723	1.45397e-08	5.54909e-08	8.96581	up
COL7A1	0.326965	5.39676	6.65269	9.56558e-11	5.19596e-10	13.8393	up
B3GNT2	0.326808	6.45782	4.69826	3.62244e-06	9.65618e-06	3.66102	up
UBAP1	0.326355	9.37064	6.57257	1.5578e-10	8.21775e-10	13.3649	up
SLC40A1	0.325776	8.71518	5.00027	8.60872e-07	2.50638e-06	5.03558	up
TRPS1	0.32575	6.55206	5.42431	1.01331e-07	3.38721e-07	7.09194	up
TXNL4B	0.325728	6.74494	8.55178	2.65872e-16	3.88324e-15	26.3398	up
PAM	0.325506	8.16681	4.4453	1.14041e-05	2.80957e-05	2.56874	up
NRAS	0.325317	7.09465	5.77326	1.56966e-08	5.94158e-08	8.89179	up
SAR1B	0.32509	6.89892	6.21679	1.28555e-09	5.77217e-09	11.3151	up
HSDL2	0.325011	7.83601	5.19772	3.23504e-07	1.00273e-06	5.97497	up
MAP3K11	0.324858	7.99589	6.99566	1.12804e-11	7.19616e-11	15.9209	up
GNG8	0.324856	6.17357	5.0668	6.21184e-07	1.84822e-06	5.34852	up
ANK1	0.324549	6.77495	3.3199	0.000983765	0.00180395	-1.61417	up
RRAS	0.324293	7.90947	5.36614	1.37034e-07	4.47336e-07	6.80123	up
CENPF	0.324073	5.32643	6.45203	3.21682e-10	1.60166e-09	12.6601	up
CCRN4L	0.323995	5.71367	7.11468	5.27282e-12	3.54945e-11	16.6623	up
LAIR1	0.323721	9.82544	5.6584	2.92981e-08	1.0636e-07	8.28883	up
DENND3	0.323713	8.66669	6.67337	8.42845e-11	4.62985e-10	13.9624	up
GNAI3	0.323495	8.58721	5.43637	9.51544e-08	3.19413e-07	7.15253	up
TSEN34	0.32314	9.69634	6.0107	4.18704e-09	1.73695e-08	10.1705	up
SESTD1	0.322759	7.27422	6.18275	1.56581e-09	6.91729e-09	11.1238	up
RHOT1	0.322608	8.05734	6.56272	1.65354e-10	8.68628e-10	13.307	up
ZNF429	0.321921	6.04147	5.85118	1.02206e-08	3.99807e-08	9.30667	up
HIATL1	0.321837	7.64752	6.43141	3.63798e-10	1.79305e-09	12.5406	up
SOS2	0.32179	7.32431	5.52029	6.1234e-08	2.11702e-07	7.57744	up
ZBTB8OS	0.321781	6.38223	7.01753	9.8164e-12	6.34992e-11	16.0563	up
SNX20	0.321747	6.74449	6.09032	2.66305e-09	1.13587e-08	10.6089	up
NLRP12	0.32014	8.43932	5.19249	3.32132e-07	1.02729e-06	5.94968	up
STIL	0.319778	5.8175	5.49782	6.89416e-08	2.36764e-07	7.46312	up
NDUFA1	0.319681	9.88471	7.15632	4.03188e-12	2.76262e-11	16.924	up
NEU1	0.319321	7.7923	8.78515	4.74681e-17	7.77379e-16	28.0293	up
ORAI2	0.319292	7.31681	5.74345	1.84741e-08	6.93313e-08	8.73432	up
ZMPSTE24	0.319091	9.26258	6.71987	6.33348e-11	3.55014e-10	14.2405	up
TBPL1	0.318739	8.5412	6.39427	4.53704e-10	2.19912e-09	12.3261	up
AGPAT1	0.318136	7.70473	6.82175	3.36875e-11	1.98596e-10	14.855	up
TDRD7	0.318109	8.07324	5.9176	7.06467e-09	2.82522e-08	9.664	up
SLC12A9	0.31803	9.29752	5.07524	5.9582e-07	1.77713e-06	5.38852	up
HIST1H2BE	0.317936	6.2466	4.06096	5.88971e-05	0.000131019	1.01431	up
SERPINB8	0.317893	6.9004	5.71763	2.12628e-08	7.90532e-08	8.59847	up
TBC1D14	0.317261	9.25197	5.95329	5.78547e-09	2.34139e-08	9.85737	up
PRMT5	0.316936	7.21842	6.14578	1.93785e-09	8.4587e-09	10.9171	up
CRISPLD2	0.316748	9.76123	3.34387	0.000904722	0.00166912	-1.53691	up
HIST1H2BO	0.316668	5.61784	7.24427	2.27902e-12	1.60298e-11	17.4805	up
SIRPD	0.31629	6.88528	4.99969	8.63305e-07	2.51263e-06	5.03287	up
C4BPA	0.316214	5.85644	2.53778	0.0115372	0.0176343	-3.84328	up
TACSTD2	0.316208	5.42367	3.57808	0.000388912	0.000756788	-0.754467	up
ZNF319	0.316059	8.07449	6.64201	1.0211e-10	5.50567e-10	13.7757	up
PGM1	0.31578	8.49301	7.56985	2.63926e-13	2.23408e-12	19.5857	up
MSRB3	0.314428	5.75556	6.06669	3.04726e-09	1.28848e-08	10.4783	up
SPA17	0.314414	5.78392	6.83604	3.08157e-11	1.82466e-10	14.9418	up
SLC1A5	0.314393	7.69442	3.14322	0.00179652	0.00315083	-2.16742	up
MPP7	0.314275	6.32965	6.04652	3.41766e-09	1.43748e-08	10.3672	up
TEX2	0.313979	7.16591	6.23693	1.14356e-09	5.19303e-09	11.4287	up
TMEM2	0.313792	8.33027	6.29913	7.95167e-10	3.70684e-09	11.7813	up
SP100	0.313459	8.14442	7.17124	3.66123e-12	2.52461e-11	17.018	up
CMPK2	0.313384	6.24767	3.31435	0.00100296	0.00183608	-1.63199	up
RAPGEFL1	0.31335	5.75958	5.14599	4.19313e-07	1.2767e-06	5.72577	up
CATSPER1	0.313273	5.99395	5.79784	1.37163e-08	5.25541e-08	9.02217	up
MMP25	0.313153	9.79965	4.29801	2.17069e-05	5.16098e-05	1.95789	up
COX8A	0.313152	10.3419	7.7435	8.12957e-14	7.53551e-13	20.7367	up
HRH2	0.312659	6.58426	5.2768	2.16731e-07	6.87805e-07	6.36007	up
GABARAPL2	0.312559	9.71229	4.59249	5.88859e-06	1.51673e-05	3.19769	up
DUSP1	0.312125	11.1265	4.03727	6.49068e-05	0.000143118	0.922725	up
RBBP8	0.312118	6.58806	6.76014	4.93903e-11	2.8318e-10	14.4825	up
ELMO2	0.312011	7.57415	4.82102	2.0378e-06	5.61626e-06	4.21059	up
EHD1	0.311754	9.89503	6.76238	4.87087e-11	2.7982e-10	14.496	up
PRKCD	0.311698	9.45339	6.28147	8.81842e-10	4.07626e-09	11.6808	up
C5	0.311485	6.23578	4.72058	3.26561e-06	8.75551e-06	3.76001	up
DCTN4	0.311465	7.39085	6.86304	2.603e-11	1.56608e-10	15.1062	up
ACOT9	0.311293	7.5291	7.15199	4.14617e-12	2.83672e-11	16.8967	up
LONRF3	0.311028	5.72723	6.0469	3.41031e-09	1.43508e-08	10.3693	up
PRR13	0.310941	9.50604	6.61183	1.22735e-10	6.54141e-10	13.5968	up
RMI1	0.309845	7.27057	6.09737	2.55797e-09	1.09265e-08	10.648	up
TMUB2	0.3097	7.80542	9.01814	8.24847e-18	1.59132e-16	29.7462	up
IRAK4	0.309688	7.39018	6.51426	2.21519e-10	1.13315e-09	13.0227	up
IGSF6	0.309577	9.77527	4.64867	4.55432e-06	1.19551e-05	3.44261	up
RNFT1	0.309553	6.75573	4.21986	3.03208e-05	7.03929e-05	1.64143	up
MFSD9	0.309306	6.011	7.06424	7.2865e-12	4.79467e-11	16.3469	up
RNF146	0.309153	6.87642	4.86694	1.63818e-06	4.60011e-06	4.41939	up
CDKN2B	0.308874	5.5833	6.13468	2.06552e-09	8.96248e-09	10.8552	up
KLHDC8B	0.308553	6.96541	3.32901	0.000952998	0.00175302	-1.58487	up
ACOX2	0.30802	5.13948	5.83835	1.09726e-08	4.26937e-08	9.238	up
CAP1	0.307192	12.522	7.63744	1.67268e-13	1.47417e-12	20.0314	up
ZNF282	0.307041	6.55742	6.43669	3.52527e-10	1.74435e-09	12.5712	up
S100A6	0.30704	10.7242	5.50395	6.6751e-08	2.2978e-07	7.49425	up
CD14	0.307009	11.4724	4.2642	2.50993e-05	5.91943e-05	1.82033	up
CYB5R1	0.306998	8.12233	6.43782	3.50173e-10	1.73466e-09	12.5777	up
RAB2A	0.306432	7.92668	7.6812	1.24311e-13	1.11803e-12	20.3215	up
C10orf54	0.306265	10.8368	5.25956	2.36599e-07	7.47343e-07	6.27571	up
GJB6	0.305878	5.20242	5.51085	6.43663e-08	2.22007e-07	7.52933	up
MTX1	0.305841	6.8763	6.7142	6.55861e-11	3.67165e-10	14.2065	up
SYCP2	0.30581	5.46326	5.58032	4.45256e-08	1.57029e-07	7.88481	up
TERF2IP	0.305802	8.95177	4.9032	1.37715e-06	3.90586e-06	4.5855	up
NSUN3	0.305647	7.24539	4.21202	3.13464e-05	7.26397e-05	1.60996	up
RCHY1	0.305529	6.26728	5.44323	9.18036e-08	3.08637e-07	7.18707	up
SDHC	0.30521	7.51324	5.55345	5.13698e-08	1.79671e-07	7.74686	up
C9orf72	0.304985	7.17096	5.42678	1.00034e-07	3.34513e-07	7.10435	up
PGM2	0.304588	8.01028	4.3869	1.47514e-05	3.58891e-05	2.32429	up
FOXM1	0.304347	5.35165	7.02688	9.24881e-12	6.00933e-11	16.1144	up
HYAL2	0.304217	5.71861	6.14496	1.94701e-09	8.49022e-09	10.9125	up
CCND3	0.303805	11.2345	6.66916	8.64865e-11	4.73303e-10	13.9373	up
VNN2	0.30375	11.2626	3.66325	0.0002828	0.000561887	-0.457617	up
TMEM158	0.303668	8.62241	2.27396	0.0235014	0.0340983	-4.46545	up
SDC1	0.30359	5.53229	5.94024	6.22444e-09	2.51118e-08	9.78657	up
IL1RAP	0.303537	7.011	3.56285	0.00041144	0.000797091	-0.806848	up
P2RX1	0.303227	8.19683	4.16627	3.80194e-05	8.69552e-05	1.42748	up
MAP1LC3B	0.303013	8.04049	6.18901	1.51013e-09	6.68479e-09	11.1589	up
PTEN	0.302998	9.45464	4.94061	1.15008e-06	3.29163e-06	4.75804	up
TAP1	0.302826	10.5796	3.78694	0.000176106	0.000361266	-0.0149254	up
MEA1	0.302683	7.57048	7.52042	3.67732e-13	3.00274e-12	19.2616	up
MICB	0.302678	8.01062	6.31333	7.31613e-10	3.43061e-09	11.8621	up
MGAT1	0.302677	9.20251	7.49136	4.46574e-13	3.57341e-12	19.0718	up
NR2E1	0.30191	5.24287	5.97765	5.04498e-09	2.06091e-08	9.98997	up
RENBP	0.30185	7.47769	5.66047	2.89737e-08	1.05269e-07	8.29958	up
CYB5R3	0.301405	9.47323	6.18181	1.5743e-09	6.95132e-09	11.1186	up
LAP3	0.301341	8.35443	3.13899	0.00182199	0.00319294	-2.1803	up
ZNF467	0.301181	9.39656	4.31008	2.06056e-05	4.91377e-05	2.00724	up
CECR6	0.301078	6.77695	4.00419	7.42828e-05	0.000162283	0.795633	up
MIER1	0.301029	7.84803	7.60978	2.01657e-13	1.7561e-12	19.8486	up
PPP2R5A	0.300951	9.21991	6.72429	6.16311e-11	3.45907e-10	14.267	up
CCDC53	0.300463	8.19902	7.28709	1.72316e-12	1.23376e-11	17.7534	up
CD44	0.300274	9.58758	4.79032	2.35582e-06	6.45625e-06	4.07196	up
SPHK1	0.299804	5.65933	6.34515	6.0664e-10	2.87687e-09	12.044	up
BRSK1	0.299727	7.1057	4.97313	9.82462e-07	2.82941e-06	4.90896	up
RELB	0.299612	6.9466	4.94947	1.10187e-06	3.16149e-06	4.79906	up
EMP1	0.299561	5.34817	4.09995	5.01401e-05	0.00011268	1.16614	up
PAQR4	0.299332	6.34044	7.34547	1.17466e-12	8.7309e-12	18.1274	up
ORMDL2	0.2988	7.0671	6.64825	9.82867e-11	5.3224e-10	13.8129	up
ADAM17	0.298799	7.39732	7.12811	4.83629e-12	3.27569e-11	16.7466	up
PSMA2	0.298766	7.34319	5.08734	5.61243e-07	1.67685e-06	5.44589	up
CEACAM21	0.29771	6.15545	6.38267	4.85976e-10	2.34519e-09	12.2593	up
RNASE4	0.297633	6.0318	3.98107	8.15829e-05	0.000176823	0.707395	up
ATP6V1E1	0.296555	10.0276	8.96491	1.23349e-17	2.33352e-16	29.3513	up
ACSS2	0.295038	8.0276	6.26062	9.96086e-10	4.57303e-09	11.5626	up
VAPA	0.294743	7.01847	6.43079	3.65158e-10	1.79874e-09	12.537	up
JSRP1	0.294162	5.65983	4.86764	1.63274e-06	4.5863e-06	4.42257	up
DGAT2	0.294031	7.91203	3.82305	0.000152988	0.000317027	0.116901	up
TAF13	0.293885	5.64137	5.75174	1.76568e-08	6.63491e-08	8.77805	up
AGTPBP1	0.293722	8.06536	4.72752	3.16184e-06	8.50066e-06	3.79084	up
RPS6KA1	0.293441	9.47086	6.63621	1.0579e-10	5.69359e-10	13.7413	up
MFAP3	0.293333	7.06996	6.01819	4.01316e-09	1.67113e-08	10.2116	up
ENY2	0.292975	8.37267	5.83111	1.14199e-08	4.4297e-08	9.19935	up
SLC2A5	0.292359	5.79125	4.13036	4.41848e-05	0.000100169	1.2855	up
NEXN	0.292215	6.717	3.98766	7.94343e-05	0.000172465	0.732512	up
CCNE2	0.292164	5.20879	5.00153	8.55582e-07	2.49512e-06	5.04149	up
TMEM91	0.291911	9.21309	4.81556	2.09117e-06	5.75794e-06	4.18587	up
MAP1A	0.291876	5.66674	4.26841	2.46513e-05	5.82317e-05	1.83739	up
LAT2	0.291697	8.24133	6.73279	5.84848e-11	3.30147e-10	14.318	up
ZNF230	0.291475	5.98832	5.08928	5.55867e-07	1.66192e-06	5.45513	up
CFP	0.291224	8.69209	5.01656	7.95021e-07	2.32701e-06	5.11187	up
MXRA7	0.291213	5.91932	4.19115	3.42389e-05	7.88222e-05	1.52648	up
SBF2	0.29068	7.11533	5.43861	9.40484e-08	3.15942e-07	7.16379	up
TMOD3	0.290364	7.16075	6.74765	5.33556e-11	3.03535e-10	14.4073	up
METRNL	0.290285	7.18019	5.65458	2.99084e-08	1.08441e-07	8.26892	up
LOXL3	0.290266	5.92848	5.82271	1.19615e-08	4.62751e-08	9.15454	up
DENND2C	0.289822	5.62132	4.00446	7.42007e-05	0.000162144	0.796674	up
CASP4	0.289715	9.09438	4.94657	1.11745e-06	3.20344e-06	4.78562	up
GPR137	0.28896	7.93058	5.49197	7.10987e-08	2.436e-07	7.43341	up
ARPC3	0.288634	11.0173	5.05605	6.54962e-07	1.94232e-06	5.29772	up
SLC25A24	0.288178	6.08094	6.001	4.42287e-09	1.82787e-08	10.1174	up
ADAMTS2	0.288098	5.31663	5.60104	3.98648e-08	1.42076e-07	7.99151	up
MAPKAPK2	0.28759	8.13896	8.95001	1.38017e-17	2.59425e-16	29.2411	up
HIST1H2AE	0.287466	6.02815	4.23789	2.80832e-05	6.55101e-05	1.71398	up
APOL6	0.287459	6.67209	3.48928	0.000538591	0.00102733	-1.05698	up
SFT2D2	0.286898	7.16758	6.87121	2.47315e-11	1.49823e-10	15.156	up
CCNB1	0.286845	5.36573	5.96211	5.50596e-09	2.23343e-08	9.90531	up
TBC1D7	0.286638	6.7711	6.77201	4.58904e-11	2.64495e-10	14.554	up
MEGF9	0.28663	8.67524	5.30268	1.89898e-07	6.077e-07	6.48722	up
ASAH1	0.286487	7.86014	4.99686	8.75307e-07	2.54503e-06	5.01964	up
PRKAG1	0.286357	7.50559	9.20257	2.02196e-18	4.47072e-17	31.1262	up
KIAA1715	0.286296	6.86788	6.09396	2.60825e-09	1.11304e-08	10.6291	up
ETV6	0.286177	8.7145	7.26798	1.95245e-12	1.38326e-11	17.6315	up
PPP1R10	0.286045	7.49414	7.94438	2.03371e-14	2.08307e-13	22.092	up
WSB2	0.285633	8.10983	4.53566	7.61665e-06	1.929e-05	2.95264	up
RHBDD2	0.285233	8.8576	5.38069	1.27097e-07	4.18161e-07	6.87372	up
TSC22D4	0.285197	7.60361	6.49697	2.45781e-10	1.24998e-09	12.9217	up
KPTN	0.284996	5.6467	6.4687	2.91166e-10	1.45965e-09	12.757	up
CYB5D1	0.284634	6.09523	5.35703	1.43627e-07	4.66428e-07	6.75599	up
MOSPD2	0.284617	8.28532	5.85837	9.82159e-09	3.854e-08	9.34519	up
CD300C	0.284374	7.31051	3.87843	0.000123027	0.00025935	0.32132	up
PTPRJ	0.284245	7.61732	5.09652	5.36303e-07	1.60617e-06	5.48951	up
ST3GAL2	0.284121	7.30146	6.25466	1.03134e-09	4.71514e-09	11.5289	up
WBP5	0.284116	5.64305	4.63586	4.8302e-06	1.26264e-05	3.38653	up
ADORA2B	0.283977	5.866	5.1448	4.21805e-07	1.28295e-06	5.72008	up
TNNI2	0.283649	5.97695	5.67942	2.61562e-08	9.59862e-08	8.39838	up
HIST1H2BJ	0.282774	6.19559	4.24887	2.67997e-05	6.28669e-05	1.75826	up
NKIRAS1	0.282733	6.04113	4.84837	1.7897e-06	4.99682e-06	4.33475	up
THOC5	0.282656	8.03429	5.98207	4.92115e-09	2.01953e-08	10.014	up
CMTM6	0.282654	9.72043	4.57656	6.33065e-06	1.62297e-05	3.12873	up
SLC35B1	0.282384	8.25307	7.67666	1.28206e-13	1.14954e-12	20.2913	up
ARG2	0.282035	5.71626	4.91166	1.32231e-06	3.75761e-06	4.62441	up
SELP	0.2819	6.72226	2.98436	0.00301745	0.00508488	-2.64026	up
PLOD2	0.281758	5.52145	4.62821	5.00262e-06	1.30499e-05	3.35309	up
BCORL1	0.281758	6.48581	5.95195	5.82893e-09	2.35681e-08	9.85012	up
TMEM144	0.28161	5.95573	3.87601	0.000124208	0.000261777	0.312354	up
ACTR10	0.281558	8.08898	5.79672	1.38016e-08	5.28581e-08	9.01618	up
LGALS8	0.281499	7.88413	5.67199	2.72281e-08	9.95452e-08	8.35959	up
OASL	0.281375	7.20109	2.81102	0.00518316	0.00841927	-3.12942	up
VAT1	0.281217	7.02762	5.64026	3.23046e-08	1.16408e-07	8.1945	up
DEGS1	0.280925	8.68532	5.37688	1.29633e-07	4.25391e-07	6.85469	up
PLAUR	0.280651	8.27479	4.37252	1.57094e-05	3.80092e-05	2.26456	up
RAP2C	0.280506	7.7915	5.26094	2.34947e-07	7.42393e-07	6.28245	up
GMFB	0.28047	8.3223	5.10166	5.22813e-07	1.56859e-06	5.51396	up
DPP3	0.280444	6.32221	6.50751	2.30702e-10	1.1767e-09	12.9832	up
CENPE	0.280322	5.57191	5.6588	2.92358e-08	1.06178e-07	8.29089	up
CDC42EP4	0.279995	7.23451	7.339	1.22582e-12	9.08801e-12	18.0858	up
NME4	0.279775	7.93821	3.41296	0.000708696	0.00132756	-1.31127	up
PRDX5	0.279469	10.3795	6.04087	3.52924e-09	1.48228e-08	10.3361	up
FKBP15	0.278928	7.86851	6.59719	1.34166e-10	7.12036e-10	13.5102	up
IL1B	0.278865	9.08749	2.87097	0.00431133	0.00708838	-2.96343	up
TFPI	0.278595	5.98318	3.84377	0.00014105	0.000294096	0.193065	up
CLDN9	0.278333	5.90013	6.13632	2.0461e-09	8.88264e-09	10.8644	up
TMC4	0.278239	5.5053	5.89452	8.03512e-09	3.1843e-08	9.53944	up
ZNF366	0.278236	5.4047	5.60094	3.9885e-08	1.4209e-07	7.99103	up
C4orf32	0.278074	6.63996	5.14258	4.26517e-07	1.29639e-06	5.70941	up
STARD3NL	0.277964	7.02355	4.66323	4.25912e-06	1.12437e-05	3.50653	up
MAN2A2	0.277624	7.87626	5.29118	2.014e-07	6.42167e-07	6.43064	up
GALNS	0.277141	6.89416	6.97592	1.27849e-11	8.08544e-11	15.7988	up
FAM110B	0.27692	5.37385	4.9411	1.14737e-06	3.28601e-06	4.7603	up
RNF149	0.276821	10.3879	4.7487	2.86415e-06	7.74776e-06	3.88528	up
MBOAT7	0.276487	9.87899	4.3773	1.53844e-05	3.72844e-05	2.28441	up
HECW2	0.276484	5.95124	3.99225	7.79708e-05	0.000169539	0.750015	up
DIAPH2	0.276376	7.6749	5.39482	1.18123e-07	3.90686e-07	6.94424	up
CASP9	0.276375	6.78605	7.84003	4.19024e-14	4.04197e-13	21.3848	up
SERTAD3	0.276253	6.84673	7.13032	4.76781e-12	3.24181e-11	16.7605	up
ZSWIM6	0.275984	8.91851	5.78295	1.48852e-08	5.67101e-08	8.94311	up
SLC26A6	0.275901	6.20764	5.75912	1.69597e-08	6.38114e-08	8.81698	up
F8	0.275715	5.46254	6.28163	8.81005e-10	4.07626e-09	11.6818	up
RPA4	0.274837	5.54193	4.73532	3.04891e-06	8.22062e-06	3.82558	up
ALOX15B	0.274437	5.34822	5.04273	6.99292e-07	2.06332e-06	5.2349	up
IMPDH1	0.274278	8.14848	5.99346	4.61515e-09	1.90286e-08	10.0762	up
TPK1	0.274189	6.92309	4.12801	4.46196e-05	0.00010105	1.27626	up
TAL1	0.273978	5.94004	3.75073	0.000202568	0.000412083	-0.145927	up
STK16	0.273871	6.21447	6.75824	4.99738e-11	2.86151e-10	14.4711	up
ATP5J2	0.273855	8.81482	7.63317	1.72172e-13	1.51284e-12	20.0031	up
OGFR	0.273734	8.13137	6.0698	2.99378e-09	1.26831e-08	10.4955	up
LRP10	0.273622	10.6197	5.84056	1.08394e-08	4.22129e-08	9.24982	up
YIPF4	0.273561	8.31981	6.01931	3.98782e-09	1.66216e-08	10.2177	up
RNASEL	0.273506	8.28455	5.02692	7.55699e-07	2.21783e-06	5.16051	up
FAM126B	0.273377	8.52293	3.56668	0.000405665	0.00078625	-0.7937	up
PTPN2	0.273286	6.57412	6.12673	2.162e-09	9.33039e-09	10.811	up
DYRK3	0.273182	5.60351	3.398	0.000747449	0.0013942	-1.36051	up
HMOX1	0.273159	7.94683	3.23769	0.00130627	0.00234536	-1.87516	up
OIP5	0.273042	4.97946	6.55075	1.7776e-10	9.233e-10	13.2366	up
RRAGC	0.272971	8.39774	7.79969	5.53157e-14	5.26639e-13	21.1132	up
PRKAR2A	0.272835	7.31902	6.52064	2.13173e-10	1.09174e-09	13.06	up
UQCRC1	0.272763	8.26823	6.72062	6.304e-11	3.53588e-10	14.245	up
STX10	0.272759	9.12063	5.93873	6.27738e-09	2.52997e-08	9.77837	up
VAMP7	0.271254	8.63609	5.11249	4.95447e-07	1.49503e-06	5.56557	up
EFEMP2	0.270547	5.80342	4.91443	1.30481e-06	3.7139e-06	4.63716	up
SCYL2	0.270172	8.3703	5.49609	6.95744e-08	2.38844e-07	7.45431	up
PQLC1	0.270098	9.85832	4.75474	2.78429e-06	7.54335e-06	3.91229	up
PCTP	0.270061	7.14469	4.43687	1.1838e-05	2.90912e-05	2.53326	up
MIDN	0.270037	9.15161	5.77827	1.52714e-08	5.7981e-08	8.91834	up
TUBA1A	0.26973	10.4298	5.37944	1.27927e-07	4.20421e-07	6.86745	up
DAP	0.269449	8.10177	4.98425	9.30747e-07	2.69285e-06	4.96078	up
HEBP2	0.269309	9.36658	4.82656	1.98508e-06	5.48349e-06	4.23566	up
YIF1B	0.269255	7.11639	7.40701	7.825e-13	6.01997e-12	18.524	up
PPAP2C	0.269249	5.51772	6.31363	7.3032e-10	3.42638e-09	11.8638	up
TGFB1I1	0.269247	6.02601	3.33287	0.000940227	0.00173062	-1.57243	up
CDC25A	0.269066	5.1263	5.69875	2.35578e-08	8.69599e-08	8.49944	up
NDST1	0.268795	6.83797	5.00486	8.41803e-07	2.4582e-06	5.05705	up
ZMAT5	0.268279	6.84323	7.1266	4.88342e-12	3.30252e-11	16.7371	up
PEX13	0.268228	6.44109	7.42773	6.8209e-13	5.27523e-12	18.6581	up
ENO1	0.267969	10.4597	5.54305	5.42834e-08	1.89087e-07	7.69364	up
NRBP1	0.267886	7.51814	6.95507	1.45886e-11	9.12751e-11	15.6702	up
PSMB6	0.267862	9.64157	5.30308	1.8951e-07	6.06682e-07	6.48918	up
TOR1A	0.267742	8.18878	7.33725	1.23997e-12	9.16972e-12	18.0746	up
GFOD2	0.267349	7.01527	4.36529	1.62135e-05	3.91641e-05	2.23459	up
IFITM2	0.267097	12.8403	6.4962	2.46923e-10	1.25434e-09	12.9171	up
SERTAD1	0.266936	7.74887	6.79753	3.91669e-11	2.28899e-10	14.7083	up
GALK1	0.266828	8.42937	5.85923	9.77497e-09	3.83914e-08	9.3498	up
RASGRP4	0.266651	7.1602	5.92221	6.8853e-09	2.75978e-08	9.68889	up
PDK3	0.26659	7.70298	5.59075	4.21174e-08	1.49256e-07	7.93847	up
NDUFA4	0.266552	9.04095	4.6367	4.81166e-06	1.25817e-05	3.3902	up
HCN4	0.266053	5.75473	7.60642	2.06288e-13	1.78932e-12	19.8264	up
NOD2	0.266036	8.35788	3.40412	0.000731368	0.00136595	-1.34039	up
CMTM2	0.26602	9.82849	2.83092	0.00487742	0.00795504	-3.07469	up
CSTB	0.265887	10.3897	6.24899	1.06603e-09	4.85856e-09	11.4968	up
LAMC1	0.265747	6.02275	4.29191	2.22845e-05	5.2897e-05	1.93301	up
TRIM69	0.265582	5.67166	6.88502	2.26799e-11	1.38253e-10	15.2403	up
ASB7	0.265381	6.38313	6.55566	1.7256e-10	9.00553e-10	13.2655	up
NT5M	0.265376	6.28447	3.09812	0.00208604	0.00362241	-2.30402	up
NEK2	0.265295	5.09732	5.60694	3.86257e-08	1.37772e-07	8.02199	up
ATG7	0.265165	8.22461	5.39505	1.17986e-07	3.90381e-07	6.94535	up
MAP1LC3A	0.264816	7.6256	4.50681	8.67036e-06	2.17579e-05	2.82934	up
FRMD3	0.2648	7.01539	3.4405	0.000642236	0.00121081	-1.22012	up
DEPDC1B	0.264753	5.10465	6.25316	1.04042e-09	4.75173e-09	11.5204	up
PSAT1	0.264731	6.14475	4.0536	6.07057e-05	0.000134598	0.985793	up
CMTM1	0.264705	6.43358	6.4546	3.16797e-10	1.57823e-09	12.675	up
IRX3	0.264682	5.91715	3.38552	0.000781268	0.00145234	-1.40142	up
ATP6V0E1	0.26443	11.1395	7.67874	1.264e-13	1.13566e-12	20.3052	up
TPD52L2	0.264354	9.13621	6.85995	2.65381e-11	1.59447e-10	15.0873	up
BPGM	0.263887	7.57658	2.68163	0.00763207	0.012058	-3.47623	up
TMEM60	0.263756	8.30841	6.22298	1.24022e-09	5.58861e-09	11.3499	up
GRIP2	0.26373	5.38234	4.3219	1.95787e-05	4.68032e-05	2.05571	up
CAB39	0.263722	10.5991	4.45684	1.08354e-05	2.68303e-05	2.61736	up
VPS54	0.263593	6.23476	5.12329	4.69552e-07	1.41933e-06	5.61711	up
CCNDBP1	0.263072	9.03622	4.24166	2.76358e-05	6.45694e-05	1.72918	up
NAT1	0.263058	5.86443	4.43606	1.18807e-05	2.9188e-05	2.52984	up
NUP88	-0.263236	7.79609	-5.04868	6.79145e-07	2.00928e-06	5.26294	down
PIK3C2A	-0.263433	6.40584	-6.28577	8.59919e-10	3.98541e-09	11.7053	down
CBY1	-0.263571	5.85804	-6.10393	2.46369e-09	1.05494e-08	10.6844	down
RBM4B	-0.263922	7.01392	-6.29731	8.03706e-10	3.74267e-09	11.7709	down
HSD17B8	-0.264092	6.19914	-4.61059	5.42236e-06	1.40571e-05	3.27629	down
NARS	-0.264315	8.75827	-6.1738	1.64882e-09	7.25118e-09	11.0737	down
KIT	-0.264643	5.34908	-6.1487	1.90552e-09	8.33415e-09	10.9334	down
SLC23A2	-0.264656	6.41173	-6.17482	1.63914e-09	7.21583e-09	11.0794	down
CTLA4	-0.26477	5.65861	-5.2409	2.60102e-07	8.16296e-07	6.18465	down
MEPCE	-0.264967	7.50736	-5.58623	4.31461e-08	1.5247e-07	7.91518	down
IL23A	-0.265221	5.46346	-7.36106	1.06002e-12	7.95284e-12	18.2277	down
FTO	-0.265353	6.27848	-6.13724	2.03533e-09	8.84898e-09	10.8695	down
DHX57	-0.265371	5.66963	-7.38748	8.90428e-13	6.76725e-12	18.3979	down
GTPBP8	-0.265438	6.20167	-6.58875	1.41221e-10	7.47218e-10	13.4604	down
KIAA0753	-0.265466	6.49927	-7.02771	9.20021e-12	5.98218e-11	16.1195	down
TCEA2	-0.265802	5.79978	-5.24699	2.52197e-07	7.93755e-07	6.21432	down
ALDH5A1	-0.265868	6.79716	-2.64981	0.00837548	0.0131239	-3.55911	down
HRK	-0.265894	5.31745	-3.725	0.000223605	0.000452314	-0.238311	down
ZNF431	-0.266031	5.93607	-6.46496	2.97754e-10	1.48928e-09	12.7352	down
RAD50	-0.266063	6.28153	-5.42937	9.86934e-08	3.30282e-07	7.11734	down
PHACTR4	-0.266161	7.62017	-6.99259	1.15022e-11	7.32168e-11	15.9019	down
WDR19	-0.266424	6.16265	-6.89815	2.08846e-11	1.2802e-10	15.3207	down
MTO1	-0.266517	7.25349	-6.30242	7.79985e-10	3.63993e-09	11.8	down
RPLP0	-0.26664	9.58571	-3.76505	0.000191683	0.000391119	-0.0942564	down
ANKRD44	-0.266656	7.15559	-6.1575	1.81141e-09	7.93838e-09	10.9825	down
OXA1L	-0.266993	8.85585	-6.33612	6.39813e-10	3.02438e-09	11.9923	down
SMARCC1	-0.267148	8.30248	-7.9134	2.52235e-14	2.54204e-13	21.8813	down
MAP4K2	-0.267185	8.91915	-5.44971	8.8747e-08	2.99101e-07	7.2197	down
FTSJ2	-0.267372	6.06072	-5.2106	3.03176e-07	9.42713e-07	6.03734	down
ZBTB9	-0.267374	6.26395	-4.3411	1.80146e-05	4.32527e-05	2.13466	down
APOL3	-0.267393	7.02307	-3.96248	8.79411e-05	0.000189621	0.636787	down
ST8SIA1	-0.267418	4.88128	-8.01506	1.24168e-14	1.3292e-13	22.5748	down
PAQR7	-0.26743	5.71994	-4.62703	5.02972e-06	1.3105e-05	3.34794	down
LYSMD4	-0.267446	6.07939	-6.33412	6.47388e-10	3.05197e-09	11.9809	down
TSPYL1	-0.267622	7.66911	-6.57023	1.57998e-10	8.32475e-10	13.3512	down
RASGRP3	-0.267786	6.50409	-3.72269	0.000225588	0.00045585	-0.246562	down
LSG1	-0.267849	6.51386	-6.14776	1.9158e-09	8.37078e-09	10.9282	down
ZC3H8	-0.268123	5.97159	-6.21091	1.33018e-09	5.95812e-09	11.282	down
RPL36	-0.268209	8.8188	-4.62755	5.01766e-06	1.30814e-05	3.35023	down
RHOF	-0.268314	6.61342	-5.28343	2.0952e-07	6.66124e-07	6.39262	down
RPL32	-0.268361	7.61571	-6.2898	8.39863e-10	3.89514e-09	11.7282	down
IGFBP3	-0.268405	5.50206	-6.56095	1.67127e-10	8.75844e-10	13.2966	down
DDB1	-0.26841	7.57962	-6.27588	9.1118e-10	4.20523e-09	11.6491	down
ARMCX5	-0.268661	5.67223	-6.88387	2.28443e-11	1.39158e-10	15.2333	down
CD84	-0.268884	6.97117	-6.25447	1.03248e-09	4.71791e-09	11.5278	down
SSBP3	-0.269094	7.36534	-3.83406	0.000146529	0.000304795	0.157331	down
AKR7A2	-0.269261	7.63449	-4.54592	7.27234e-06	1.84712e-05	2.99668	down
SLC25A17	-0.269445	5.70938	-7.84659	4.00488e-14	3.88022e-13	21.4291	down
PTPLB	-0.269561	7.58942	-5.09089	5.51454e-07	1.64985e-06	5.46277	down
RABEP1	-0.269769	7.56228	-7.79755	5.61341e-14	5.33274e-13	21.0988	down
UPRT	-0.269928	6.1861	-5.55588	5.07105e-08	1.77558e-07	7.75932	down
TRIM68	-0.269973	6.79068	-6.15397	1.84859e-09	8.09725e-09	10.9628	down
RFC5	-0.270069	6.41238	-5.71092	2.20524e-08	8.18504e-08	8.56324	down
SLC46A2	-0.270185	6.60487	-3.63179	0.000318342	0.000628379	-0.568008	down
ABL1	-0.270287	6.59732	-6.22167	1.24965e-09	5.62536e-09	11.3426	down
PPP1CC	-0.270754	9.79026	-6.44516	3.35159e-10	1.66499e-09	12.6203	down
RYK	-0.270918	6.87321	-7.57454	2.55725e-13	2.17304e-12	19.6165	down
ZNF789	-0.271075	5.67995	-6.88085	2.32807e-11	1.41718e-10	15.2149	down
NONO	-0.271096	8.50623	-7.60795	2.0417e-13	1.77446e-12	19.8365	down
CCDC15	-0.27115	6.06989	-6.21829	1.27443e-09	5.73103e-09	11.3235	down
FARS2	-0.271217	6.72948	-4.90205	1.38475e-06	3.92488e-06	4.58023	down
CBX5	-0.27134	6.58736	-4.79236	2.33329e-06	6.39651e-06	4.08114	down
NIF3L1	-0.271561	7.42399	-6.70755	6.8325e-11	3.80798e-10	14.1667	down
XPO5	-0.271616	6.5434	-5.77748	1.5338e-08	5.81728e-08	8.91413	down
C14orf169	-0.271871	6.69779	-5.29742	1.95073e-07	6.22899e-07	6.46135	down
EPB41	-0.271913	7.9376	-3.44696	0.00062753	0.00118436	-1.19866	down
SCAMP3	-0.272159	7.27369	-6.55872	1.69401e-10	8.87233e-10	13.2834	down
CERK	-0.272186	7.83093	-8.85821	2.75089e-17	4.79114e-16	28.5644	down
FASTKD2	-0.272213	5.6684	-6.99462	1.13555e-11	7.23356e-11	15.9144	down
CCDC25	-0.272283	6.62215	-6.55143	1.77039e-10	9.201e-10	13.2406	down
PCBD2	-0.272479	5.52222	-8.0733	8.25007e-15	9.1208e-14	22.975	down
PWP1	-0.272595	7.39283	-6.27146	9.35028e-10	4.30849e-09	11.624	down
FANCD2	-0.272957	6.26937	-5.84876	1.03588e-08	4.04672e-08	9.29368	down
ZNF3	-0.273008	5.87871	-7.71456	9.90522e-14	9.02887e-13	20.5435	down
BPHL	-0.27332	5.6439	-5.78667	1.45845e-08	5.56136e-08	8.96283	down
TRAF3IP2	-0.273816	6.53339	-5.89891	7.841e-09	3.11159e-08	9.5631	down
CYP2U1	-0.273826	5.57907	-7.8799	3.1815e-14	3.14496e-13	21.6542	down
DDX31	-0.273868	5.59731	-6.77539	4.49374e-11	2.59684e-10	14.5745	down
ENPP5	-0.273895	5.19486	-6.73632	5.72232e-11	3.23234e-10	14.3392	down
JUP	-0.274071	5.90524	-3.94818	9.315e-05	0.000200164	0.582671	down
INPP5E	-0.274251	6.18347	-5.80944	1.2869e-08	4.95458e-08	9.08382	down
SLBP	-0.274265	7.66425	-6.17192	1.6668e-09	7.32658e-09	11.0632	down
TTC31	-0.274319	6.9466	-7.66879	1.35239e-13	1.20766e-12	20.2391	down
RAB11FIP1	-0.274541	9.08983	-5.51373	6.33952e-08	2.18829e-07	7.54399	down
TGFBRAP1	-0.274759	6.79894	-6.83682	3.06647e-11	1.81875e-10	14.9466	down
SEMA4D	-0.27479	10.3573	-5.90781	7.46136e-09	2.97573e-08	9.61113	down
KLHL24	-0.274863	7.93223	-7.79163	5.84627e-14	5.53002e-13	21.0591	down
PCNT	-0.274922	7.08481	-5.63875	3.25675e-08	1.17211e-07	8.18668	down
ZNF234	-0.275528	6.2197	-6.51826	2.16246e-10	1.10683e-09	13.0461	down
ALDOC	-0.275595	7.32749	-6.12792	2.14721e-09	9.27769e-09	10.8176	down
FGL2	-0.275762	10.6583	-2.878	0.00421827	0.00694188	-2.94372	down
PIK3R1	-0.275844	7.57011	-8.31063	1.52674e-15	1.93387e-14	24.6271	down
ZNF609	-0.275979	6.2903	-5.62047	3.59251e-08	1.28452e-07	8.09196	down
MPPE1	-0.276056	7.7466	-6.31504	7.24302e-10	3.39996e-09	11.8719	down
DUSP6	-0.27627	8.42082	-4.4997	8.95093e-06	2.23914e-05	2.79904	down
TOMM70A	-0.27638	7.40917	-5.9987	4.48051e-09	1.84995e-08	10.1049	down
GRPEL2	-0.27648	6.97998	-6.88585	2.25622e-11	1.37631e-10	15.2454	down
EML4	-0.276947	8.75451	-5.94286	6.13385e-09	2.47782e-08	9.80076	down
HEMGN	-0.276961	7.45792	-2.29595	0.0221994	0.0323322	-4.41614	down
MARS2	-0.277389	5.9556	-6.96289	1.38851e-11	8.7184e-11	15.7184	down
ERAP2	-0.277677	7.97925	-2.66994	0.007898	0.012449	-3.50679	down
TEX10	-0.277969	6.48033	-5.22916	2.76045e-07	8.63859e-07	6.12745	down
FAM50B	-0.277998	5.95281	-5.41864	1.0437e-07	3.48085e-07	7.06347	down
NUP205	-0.278342	7.26301	-5.9776	5.04649e-09	2.06091e-08	9.98968	down
UTP15	-0.278469	5.58995	-7.7453	8.03054e-14	7.46738e-13	20.7487	down
ARID2	-0.278492	6.95801	-7.22216	2.6317e-12	1.84219e-11	17.3401	down
ZC3H14	-0.278602	6.06458	-8.28458	1.84042e-15	2.29477e-14	24.444	down
ARRDC3	-0.278605	7.46192	-5.36896	1.35053e-07	4.4136e-07	6.81525	down
GSPT2	-0.278663	6.13392	-5.23629	2.6626e-07	8.34725e-07	6.16215	down
PDPR	-0.278724	7.08877	-5.9741	5.14683e-09	2.09758e-08	9.97062	down
GLS	-0.278776	7.50904	-6.65583	9.38352e-11	5.10971e-10	13.858	down
RPAP2	-0.278786	6.62833	-5.96996	5.26828e-09	2.14395e-08	9.94804	down
CCDC91	-0.278799	6.48801	-5.90538	7.56335e-09	3.0123e-08	9.59799	down
ST6GALNAC6	-0.278939	6.92148	-4.25912	2.56505e-05	6.04295e-05	1.79976	down
CD9	-0.278993	6.45959	-3.90809	0.000109355	0.000232426	0.431936	down
ZFP3	-0.279191	6.17643	-7.18189	3.41739e-12	2.36204e-11	17.0853	down
RAB11FIP3	-0.279237	6.65336	-5.34949	1.49327e-07	4.8351e-07	6.71852	down
RRP15	-0.279272	5.76798	-5.30429	1.88336e-07	6.03142e-07	6.49516	down
MLLT11	-0.279536	6.39169	-4.94943	1.10209e-06	3.16149e-06	4.79887	down
IL16	-0.279936	6.6171	-6.5578	1.70343e-10	8.9004e-10	13.2781	down
RAB11FIP4	-0.279943	6.39176	-4.65013	4.52392e-06	1.1886e-05	3.449	down
HNRNPU	-0.279964	8.13003	-6.55438	1.73903e-10	9.07021e-10	13.2579	down
ZNF680	-0.280025	5.28751	-5.82436	1.18535e-08	4.58774e-08	9.16332	down
LRPPRC	-0.280049	6.93707	-5.76132	1.67566e-08	6.31015e-08	8.82863	down
CDC23	-0.280331	6.84703	-6.95978	1.41607e-11	8.86723e-11	15.6992	down
OSGEPL1	-0.280733	5.34177	-7.9634	1.78139e-14	1.84616e-13	22.2216	down
SPRYD3	-0.280743	8.72901	-3.10351	0.00204933	0.00356148	-2.28781	down
ZFP14	-0.280808	5.54834	-6.03502	3.64829e-09	1.52862e-08	10.3039	down
REXO4	-0.280991	6.66335	-5.62999	3.41372e-08	1.22409e-07	8.14123	down
ITGA5	-0.281016	8.44873	-4.91045	1.32998e-06	3.77816e-06	4.61888	down
FAM35A	-0.281386	6.19554	-6.50515	2.3399e-10	1.19278e-09	12.9694	down
RAB22A	-0.28148	7.89741	-7.30529	1.5295e-12	1.10502e-11	17.8697	down
SRRM2	-0.281622	9.70382	-5.56749	4.76753e-08	1.67666e-07	7.81886	down
RPGR	-0.281974	6.62213	-5.81003	1.28274e-08	4.94072e-08	9.08696	down
PLA2G7	-0.282091	6.41521	-3.26513	0.00118907	0.00214855	-1.78873	down
VPS13C	-0.282132	7.03836	-8.06491	8.75151e-15	9.59061e-14	22.9172	down
SLC12A2	-0.282189	5.66353	-6.25818	1.0104e-09	4.63148e-09	11.5488	down
TULP4	-0.282195	6.26239	-5.48694	7.30057e-08	2.49744e-07	7.4079	down
IMP4	-0.282256	7.90731	-4.64591	4.61244e-06	1.20896e-05	3.43052	down
HOXB2	-0.282326	6.35718	-4.43326	1.20283e-05	2.9526e-05	2.5181	down
C10orf2	-0.282507	5.59861	-5.93297	6.48325e-09	2.60338e-08	9.74713	down
CD99	-0.282674	8.49506	-5.22256	2.85406e-07	8.90614e-07	6.0954	down
BCL2L1	-0.282879	10.1153	-2.60226	0.00960782	0.0148769	-3.68118	down
G3BP2	-0.282908	7.68704	-6.02783	3.8001e-09	1.5892e-08	10.2644	down
GPAM	-0.282956	5.46466	-6.53873	1.91145e-10	9.88728e-10	13.166	down
HIP1R	-0.283117	5.8785	-5.48513	7.3704e-08	2.51741e-07	7.39872	down
CAPN7	-0.283587	6.56868	-6.74008	5.5911e-11	3.16632e-10	14.3618	down
ZNF766	-0.283713	6.51186	-7.25322	2.14981e-12	1.51696e-11	17.5375	down
EIF3G	-0.283852	9.28116	-5.27696	2.16546e-07	6.87466e-07	6.36089	down
MRPS27	-0.283875	6.97708	-6.7456	5.40375e-11	3.06818e-10	14.395	down
EIF3M	-0.283892	8.25017	-7.37396	9.73561e-13	7.33555e-12	18.3107	down
EIF3H	-0.284683	9.22623	-6.86915	2.50527e-11	1.51559e-10	15.1434	down
ZNF23	-0.284686	5.76636	-3.46105	0.0005965	0.00112822	-1.15167	down
MICAL2	-0.284699	7.16854	-3.66554	0.00028036	0.00055767	-0.449531	down
PRPS1	-0.284721	7.12362	-6.48563	2.63088e-10	1.328e-09	12.8555	down
USP24	-0.28482	7.86265	-7.61275	1.97655e-13	1.72295e-12	19.8682	down
ZNF25	-0.284948	7.02198	-7.10412	5.64287e-12	3.77827e-11	16.5961	down
C2orf44	-0.285342	6.32432	-5.60643	3.87309e-08	1.38091e-07	8.01937	down
UBIAD1	-0.285382	6.83606	-7.0958	5.95247e-12	3.96313e-11	16.544	down
PRRC1	-0.285387	7.52159	-7.22159	2.64151e-12	1.84758e-11	17.3365	down
TSR2	-0.285454	7.24867	-7.30774	1.50511e-12	1.09009e-11	17.8854	down
AMOT	-0.285521	5.16567	-7.37797	9.48167e-13	7.16883e-12	18.3365	down
BTLA	-0.285591	6.82225	-4.14732	4.11641e-05	9.37325e-05	1.35239	down
E2F5	-0.285616	5.8918	-4.25525	2.60788e-05	6.13069e-05	1.78408	down
TAF1B	-0.286029	6.25461	-6.16127	1.77247e-09	7.77549e-09	11.0036	down
MADD	-0.286116	6.87373	-7.11527	5.25261e-12	3.53856e-11	16.666	down
RORC	-0.286138	5.57707	-6.83598	3.08267e-11	1.82466e-10	14.9414	down
NIPSNAP1	-0.286293	6.50018	-5.84898	1.03458e-08	4.04344e-08	9.29489	down
THNSL1	-0.2863	5.60333	-6.71157	6.66541e-11	3.72669e-10	14.1907	down
SLC25A5	-0.286359	10.1643	-5.59642	4.08603e-08	1.45447e-07	7.96771	down
ZNF302	-0.286591	7.00923	-6.43357	3.5915e-10	1.77113e-09	12.5531	down
SLC25A15	-0.28666	5.85143	-7.3361	1.24941e-12	9.23172e-12	18.0672	down
GYPC	-0.286749	10.9616	-3.28325	0.00111712	0.00203151	-1.73129	down
UST	-0.286767	5.59405	-7.07268	6.90348e-12	4.56316e-11	16.3995	down
WDR59	-0.286819	7.45056	-8.32477	1.3793e-15	1.77011e-14	24.7265	down
TTF2	-0.286862	5.89036	-5.36236	1.39733e-07	4.553e-07	6.78245	down
RUFY3	-0.286932	6.09763	-7.49583	4.33442e-13	3.48421e-12	19.101	down
PMAIP1	-0.287088	6.10246	-4.25935	2.56261e-05	6.03882e-05	1.80066	down
SLC27A1	-0.287276	6.3523	-4.44728	1.13048e-05	2.7906e-05	2.57705	down
CYLD	-0.287491	8.05633	-7.55443	2.92746e-13	2.45671e-12	19.4844	down
HNRNPD	-0.2876	9.95997	-6.75093	5.2284e-11	2.986e-10	14.4271	down
CLSTN1	-0.287702	6.93114	-5.68524	2.53461e-08	9.31697e-08	8.42877	down
RAB40B	-0.288015	5.31801	-6.64368	1.01071e-10	5.459e-10	13.7857	down
EXOSC7	-0.288195	6.73186	-5.61437	3.71201e-08	1.32563e-07	8.06037	down
RCC2	-0.288197	8.42347	-5.59283	4.16508e-08	1.47781e-07	7.94922	down
MCM7	-0.288843	7.9652	-4.74011	2.98138e-06	8.04506e-06	3.84696	down
C14orf28	-0.289098	5.71983	-7.28404	1.75783e-12	1.25449e-11	17.7339	down
PPTC7	-0.2891	7.89196	-5.73176	1.96898e-08	7.35791e-08	8.67273	down
IGSF9B	-0.289607	5.54231	-6.20884	1.34623e-09	6.01996e-09	11.2704	down
ANKMY1	-0.289631	6.42794	-6.60152	1.30681e-10	6.94801e-10	13.5358	down
BCKDHB	-0.28974	5.67895	-9.35173	6.40171e-19	1.59643e-17	32.2555	down
EXOSC5	-0.289839	6.20149	-4.92376	1.24749e-06	3.5565e-06	4.68018	down
FOXP1	-0.289932	6.841	-8.5752	2.23962e-16	3.31333e-15	26.508	down
POLR3GL	-0.289969	8.10509	-7.34724	1.16105e-12	8.65172e-12	18.1388	down
NSUN6	-0.290278	6.27107	-6.70434	6.96891e-11	3.86926e-10	14.1474	down
ZNF514	-0.290598	5.7218	-6.40916	4.15303e-10	2.03207e-09	12.412	down
EIF2AK4	-0.290862	7.95332	-4.93047	1.20777e-06	3.44886e-06	4.71117	down
ATP10A	-0.291069	6.29891	-6.38502	4.79278e-10	2.31414e-09	12.2728	down
SMAD4	-0.291215	8.22805	-8.61086	1.72387e-16	2.59557e-15	26.7646	down
MMD	-0.29139	9.04365	-3.17929	0.00159216	0.00280981	-2.05681	down
CAMK1	-0.291623	6.44027	-3.87345	0.000125473	0.000264189	0.302847	down
PTGS2	-0.292025	7.79901	-4.15937	3.91379e-05	8.93506e-05	1.40008	down
C11orf80	-0.292073	5.74947	-4.9738	9.79281e-07	2.82118e-06	4.91207	down
BIVM	-0.292238	5.33778	-5.59316	4.15788e-08	1.47645e-07	7.95089	down
SCRN1	-0.292371	6.93062	-5.10997	5.01678e-07	1.51123e-06	5.55357	down
AQP3	-0.292491	5.94021	-5.83559	1.11406e-08	4.32518e-08	9.2233	down
PIGU	-0.293028	6.8311	-6.4904	2.55658e-10	1.29347e-09	12.8834	down
FAM53B	-0.293037	6.92912	-6.49475	2.49077e-10	1.26308e-09	12.9087	down
CRY2	-0.293166	6.75946	-7.65152	1.5205e-13	1.34681e-12	20.1246	down
ILF3	-0.293284	6.98905	-7.05553	7.70371e-12	5.05027e-11	16.2926	down
ZMIZ1	-0.293465	9.11627	-6.85684	2.70602e-11	1.62361e-10	15.0684	down
SMAD7	-0.293584	5.84007	-7.35771	1.08374e-12	8.10315e-12	18.2061	down
C3orf17	-0.293586	6.74456	-6.70254	7.04625e-11	3.90973e-10	14.1367	down
SMYD2	-0.293735	6.34484	-8.308	1.5559e-15	1.96514e-14	24.6085	down
NUP93	-0.293854	7.0352	-6.44239	3.40747e-10	1.68987e-09	12.6042	down
GFM1	-0.294001	6.96306	-7.37433	9.71225e-13	7.33053e-12	18.3131	down
ZNF512	-0.294055	7.66214	-7.65421	1.49305e-13	1.32517e-12	20.1424	down
NARS2	-0.29406	6.14717	-6.07752	2.86484e-09	1.21545e-08	10.5381	down
RBM14	-0.29407	8.34393	-6.3769	5.0287e-10	2.41477e-09	12.2261	down
TMEM18	-0.294291	5.76298	-8.25117	2.33718e-15	2.85337e-14	24.21	down
HSPA9	-0.294302	8.12911	-5.64107	3.21635e-08	1.15995e-07	8.19873	down
HEATR5B	-0.294389	7.45467	-7.37415	9.7235e-13	7.33272e-12	18.3119	down
TP53I13	-0.294534	6.70376	-6.38175	4.88659e-10	2.35684e-09	12.254	down
SLC4A5	-0.29483	7.43679	-6.61978	1.16938e-10	6.24382e-10	13.6439	down
SEC31B	-0.295061	5.9773	-6.84073	2.99253e-11	1.7785e-10	14.9703	down
SH3KBP1	-0.295423	9.25819	-8.32581	1.3691e-15	1.75959e-14	24.7338	down
SF3A2	-0.295428	8.5695	-5.55002	5.23122e-08	1.82656e-07	7.72932	down
MRPS30	-0.295582	7.16035	-5.88826	8.31996e-09	3.29421e-08	9.50573	down
DEXI	-0.295791	7.35303	-5.61277	3.74383e-08	1.33645e-07	8.05213	down
PHOSPHO2	-0.295798	5.4812	-6.22587	1.21953e-09	5.51121e-09	11.3663	down
GSTP1	-0.295842	9.68284	-4.57232	6.45349e-06	1.65253e-05	3.11043	down
TDRD3	-0.296348	5.85206	-6.98561	1.20237e-11	7.61504e-11	15.8587	down
DENND4C	-0.297349	7.02358	-6.45827	3.09922e-10	1.54492e-09	12.6963	down
TMEM19	-0.29735	6.04505	-7.35263	1.12057e-12	8.37139e-12	18.1734	down
NMRAL1	-0.297466	7.29222	-5.76407	1.65063e-08	6.21857e-08	8.84317	down
ZBTB20	-0.29752	7.20518	-6.05955	3.17379e-09	1.33953e-08	10.4389	down
PPIH	-0.297724	6.96687	-6.40384	4.2863e-10	2.09261e-09	12.3813	down
CCDC115	-0.297876	6.92056	-7.63339	1.71913e-13	1.51207e-12	20.0046	down
PIGB	-0.298054	7.71705	-5.49591	6.96379e-08	2.38968e-07	7.45343	down
PAN2	-0.298096	6.73896	-7.46548	5.3071e-13	4.19313e-12	18.9032	down
DUSP14	-0.298182	5.6551	-6.75539	5.08627e-11	2.90862e-10	14.4539	down
TTC12	-0.298227	5.40549	-7.28434	1.75444e-12	1.25309e-11	17.7358	down
SFMBT1	-0.298524	5.92801	-6.67223	8.48709e-11	4.65623e-10	13.9556	down
STIM2	-0.298601	6.70434	-7.10531	5.59982e-12	3.7523e-11	16.6036	down
GIPC1	-0.298654	6.25857	-5.48663	7.31245e-08	2.49859e-07	7.40633	down
SNX25	-0.298872	5.61453	-6.97068	1.32167e-11	8.34049e-11	15.7665	down
LTA	-0.298984	6.49615	-5.67788	2.63741e-08	9.67455e-08	8.39037	down
EIF2AK3	-0.299036	6.05738	-6.13352	2.07931e-09	9.01342e-09	10.8488	down
GTF2I	-0.29905	6.14578	-5.83644	1.10888e-08	4.30696e-08	9.22781	down
GLMN	-0.299144	6.26299	-7.97117	1.68739e-14	1.75704e-13	22.2747	down
MPHOSPH9	-0.299377	6.29355	-6.89228	2.16692e-11	1.3246e-10	15.2848	down
TNRC6C	-0.299708	6.18399	-8.92474	1.66949e-17	3.05308e-16	29.0544	down
TMEM154	-0.299709	10.53	-5.70475	2.28037e-08	8.43891e-08	8.53088	down
AAK1	-0.29982	7.55566	-8.27583	1.95943e-15	2.42251e-14	24.3827	down
UTRN	-0.29983	6.87128	-6.64877	9.79783e-11	5.30897e-10	13.8159	down
MRPL45	-0.300048	6.73022	-5.76782	1.61717e-08	6.10035e-08	8.86297	down
TMEM109	-0.300417	7.71713	-5.13969	4.32708e-07	1.31293e-06	5.69557	down
CHD3	-0.300446	6.56759	-5.5641	4.85427e-08	1.70511e-07	7.80147	down
APRT	-0.300492	7.41782	-5.52825	5.87103e-08	2.03619e-07	7.61803	down
TMEM14A	-0.300609	5.61816	-6.53739	1.92703e-10	9.94444e-10	13.1581	down
CYP4F12	-0.30061	5.31358	-4.06191	5.86675e-05	0.000130565	1.01799	down
TUBGCP4	-0.300864	6.63184	-6.87418	2.42746e-11	1.4736e-10	15.1742	down
ZNF154	-0.300876	5.40357	-8.24826	2.38627e-15	2.9012e-14	24.1896	down
BTG1	-0.30122	11.264	-6.30389	7.73282e-10	3.61441e-09	11.8083	down
HERC2	-0.301244	6.25551	-5.60886	3.82312e-08	1.3642e-07	8.0319	down
N4BP2L1	-0.30143	6.75973	-7.72171	9.43385e-14	8.63507e-13	20.5912	down
LTV1	-0.301826	6.62159	-6.72551	6.117e-11	3.43538e-10	14.2743	down
CEP63	-0.301827	6.932	-6.78748	4.16894e-11	2.4235e-10	14.6475	down
DHX15	-0.301861	8.62433	-8.35315	1.12458e-15	1.48445e-14	24.9266	down
EXOSC9	-0.30191	7.09288	-7.77213	6.6828e-14	6.26727e-13	20.9283	down
ADCK2	-0.302078	6.65866	-5.27177	2.22354e-07	7.04884e-07	6.33543	down
TAF15	-0.302294	7.98916	-4.06987	5.67765e-05	0.000126654	1.04888	down
CDK10	-0.302533	6.30948	-6.29334	8.22652e-10	3.81874e-09	11.7483	down
CCDC84	-0.302669	7.20278	-5.55343	5.13755e-08	1.79671e-07	7.74675	down
TDP1	-0.30269	7.51682	-6.27109	9.37035e-10	4.31321e-09	11.6219	down
NCAM1	-0.302837	5.92872	-4.36456	1.62651e-05	3.92779e-05	2.23158	down
IL27RA	-0.303312	7.73376	-5.14444	4.2256e-07	1.28481e-06	5.71836	down
MTA1	-0.303407	6.88657	-6.5109	2.26034e-10	1.15558e-09	13.0031	down
ITGA6	-0.303444	6.154	-7.57936	2.47559e-13	2.11183e-12	19.6482	down
RUVBL1	-0.303502	6.12812	-6.37015	5.2337e-10	2.50498e-09	12.1873	down
RPS19	-0.303554	12.1237	-6.1321	2.09627e-09	9.07799e-09	10.8409	down
FRY	-0.303784	6.33634	-7.53433	3.35012e-13	2.77952e-12	19.3526	down
ERMP1	-0.30388	6.35828	-6.39535	4.50802e-10	2.18868e-09	12.3323	down
RPUSD4	-0.304089	7.23052	-6.20889	1.34589e-09	6.01996e-09	11.2706	down
GIMAP4	-0.304126	10.8501	-4.06042	5.90277e-05	0.000131276	1.01222	down
MEN1	-0.304215	6.13754	-7.09771	5.88011e-12	3.91918e-11	16.556	down
PTCD2	-0.304554	5.59144	-8.1105	6.34696e-15	7.14277e-14	23.2317	down
HAGH	-0.304894	9.60654	-2.69423	0.00735462	0.0116616	-3.44317	down
CXCR6	-0.3049	6.02061	-4.03591	6.52689e-05	0.000143844	0.917484	down
CDC16	-0.304901	8.22633	-7.80076	5.49081e-14	5.24001e-13	21.1204	down
SELM	-0.305278	5.93521	-5.72701	2.02053e-08	7.54091e-08	8.64776	down
C21orf2	-0.305372	6.14993	-5.05823	6.47964e-07	1.92221e-06	5.30803	down
CTDSP2	-0.305443	9.68543	-8.05733	9.23025e-15	1.004e-13	22.8651	down
LRRC14	-0.305642	6.04256	-7.28211	1.7802e-12	1.26839e-11	17.7216	down
WDR82	-0.305704	9.39081	-7.45981	5.51122e-13	4.34268e-12	18.8664	down
NUP107	-0.30577	6.88835	-8.07719	8.02709e-15	8.89669e-14	23.0018	down
SARS2	-0.305808	6.27215	-5.06721	6.19919e-07	1.84588e-06	5.35048	down
GTPBP4	-0.305947	7.36195	-6.67979	8.103e-11	4.46224e-10	14.0007	down
ATP6V0A2	-0.306131	6.71244	-7.78247	6.22553e-14	5.86978e-13	20.9976	down
CCL28	-0.306563	5.41424	-8.52812	3.16075e-16	4.52611e-15	26.1703	down
NIT2	-0.306895	6.40272	-6.07408	2.92172e-09	1.23838e-08	10.5191	down
EIF5B	-0.306977	6.51642	-5.3724	1.32672e-07	4.34874e-07	6.83238	down
UBAP2	-0.307089	6.41625	-6.39385	4.54819e-10	2.20331e-09	12.3237	down
PNMA3	-0.307389	5.75842	-5.36221	1.39844e-07	4.55491e-07	6.78169	down
BACE2	-0.308118	5.78417	-4.51949	8.19104e-06	2.06553e-05	2.88345	down
CASK	-0.308232	6.10499	-7.22777	2.53744e-12	1.77905e-11	17.3757	down
POLG2	-0.30837	6.19362	-7.51531	3.8052e-13	3.09565e-12	19.2282	down
ZBTB24	-0.308443	6.83929	-7.01547	9.94557e-12	6.41928e-11	16.0436	down
IFT74	-0.308573	5.60956	-5.58385	4.36966e-08	1.54354e-07	7.90295	down
IDS	-0.308722	8.47608	-7.82364	4.69148e-14	4.50074e-13	21.2743	down
PRMT3	-0.308835	6.39718	-6.48958	2.56934e-10	1.29768e-09	12.8785	down
SIRT1	-0.308913	7.33043	-7.84979	3.91754e-14	3.804e-13	21.4506	down
CAMSAP1	-0.30899	6.25462	-8.08521	7.58638e-15	8.42952e-14	23.0571	down
BLVRB	-0.309091	9.38818	-2.8059	0.00526454	0.00854515	-3.14344	down
PURA	-0.309096	6.50003	-8.21289	3.07092e-15	3.67255e-14	23.9426	down
ANGPT1	-0.309266	5.61151	-5.78282	1.48955e-08	5.67101e-08	8.94244	down
LYSMD2	-0.309618	8.81323	-3.71823	0.000229477	0.000463068	-0.262534	down
NFX1	-0.309685	6.57589	-9.55944	1.26627e-19	3.64437e-18	33.8472	down
RSL1D1	-0.30993	8.05317	-5.46705	8.10442e-08	2.74886e-07	7.30721	down
SETDB2	-0.31029	6.81239	-8.26997	2.04325e-15	2.512e-14	24.3416	down
PPP1R2	-0.310792	7.43389	-6.16348	1.75005e-09	7.68096e-09	11.0159	down
MCM3	-0.310841	7.55001	-6.19112	1.49179e-09	6.6136e-09	11.1708	down
NOB1	-0.310975	6.37729	-6.77347	4.54751e-11	2.62446e-10	14.5629	down
CLUAP1	-0.311066	6.79094	-8.18909	3.63757e-15	4.31495e-14	23.7768	down
DUS3L	-0.311323	5.93242	-5.7965	1.38181e-08	5.28982e-08	9.01502	down
LRIG2	-0.311585	6.22755	-8.06413	8.79941e-15	9.61908e-14	22.9119	down
TSPYL2	-0.311706	6.19196	-5.39996	1.15012e-07	3.81115e-07	6.96994	down
ZDHHC23	-0.311899	5.32579	-7.085	6.37932e-12	4.22943e-11	16.4765	down
CAMK2G	-0.311987	7.65527	-6.1891	1.5093e-09	6.68446e-09	11.1595	down
PTCH1	-0.312202	5.67195	-6.42565	3.76508e-10	1.85154e-09	12.5072	down
HLA-DOB	-0.312205	6.44171	-4.37843	1.53083e-05	3.71205e-05	2.28911	down
DNAJA3	-0.312232	7.09971	-6.3495	5.91282e-10	2.81316e-09	12.0689	down
EPHA1	-0.312446	5.77393	-6.70684	6.86258e-11	3.8184e-10	14.1624	down
UNG	-0.312469	6.3183	-6.20043	1.4135e-09	6.28556e-09	11.2231	down
LETMD1	-0.312475	7.04941	-8.75449	5.96318e-17	9.71146e-16	27.8055	down
CABP5	-0.312621	5.68976	-4.59015	5.95152e-06	1.53204e-05	3.18756	down
BDP1	-0.312776	6.367	-6.93276	1.67965e-11	1.04493e-10	15.5329	down
WDR74	-0.313148	6.86775	-6.39606	4.48906e-10	2.18068e-09	12.3364	down
TYSND1	-0.313493	6.58736	-6.91336	1.89798e-11	1.1708e-10	15.4138	down
MAGEH1	-0.313497	5.79954	-6.41699	3.96417e-10	1.94399e-09	12.4572	down
UFSP2	-0.313626	6.68506	-6.99654	1.12174e-11	7.16641e-11	15.9263	down
RBM26	-0.313715	7.09705	-9.13345	3.43173e-18	7.27626e-17	30.6069	down
DOK2	-0.313731	7.37057	-5.90648	7.51716e-09	2.99526e-08	9.60392	down
TMCC1	-0.313829	6.21451	-7.62091	1.87054e-13	1.63541e-12	19.9221	down
TXNIP	-0.313907	12.4181	-6.48033	2.71589e-10	1.36776e-09	12.8246	down
PCBP2	-0.313963	10.5922	-6.81981	3.40981e-11	2.00747e-10	14.8432	down
PPIL3	-0.314152	7.23767	-6.73692	5.70135e-11	3.22464e-10	14.3428	down
ACVR1	-0.314196	7.25875	-6.20649	1.36473e-09	6.09028e-09	11.2571	down
HPCAL4	-0.314431	5.46573	-6.06268	3.11772e-09	1.317e-08	10.4562	down
PCYOX1L	-0.314623	6.34457	-7.01498	9.97702e-12	6.43012e-11	16.0405	down
RAD21	-0.31556	8.88901	-7.31278	1.45614e-12	1.05987e-11	17.9177	down
OVGP1	-0.315702	5.73065	-7.32968	1.30325e-12	9.58919e-12	18.026	down
NIPA1	-0.315752	6.07626	-7.9812	1.57338e-14	1.6481e-13	22.3431	down
EPRS	-0.315752	8.03239	-6.30323	7.76288e-10	3.6255e-09	11.8046	down
ICK	-0.315753	6.41228	-8.11566	6.12e-15	6.91394e-14	23.2674	down
EIF3B	-0.316224	8.03171	-4.87832	1.55147e-06	4.36499e-06	4.47143	down
CWF19L2	-0.316287	6.63848	-7.413	7.52035e-13	5.79067e-12	18.5628	down
PPM1F	-0.316491	9.14897	-5.04466	6.92696e-07	2.04455e-06	5.24399	down
USPL1	-0.317166	6.85438	-7.11217	5.35853e-12	3.60162e-11	16.6466	down
CLASP2	-0.317354	6.18175	-6.25641	1.02086e-09	4.67697e-09	11.5388	down
PRKY	-0.317522	5.76632	-2.94896	0.00337699	0.00564476	-2.74242	down
SCFD2	-0.317646	6.16023	-8.27518	1.96853e-15	2.43034e-14	24.3781	down
RALGPS1	-0.317801	5.97976	-7.96079	1.81412e-14	1.87345e-13	22.2038	down
ANK3	-0.317851	5.74384	-6.4935	2.50952e-10	1.27112e-09	12.9014	down
LUC7L	-0.317926	6.43509	-6.6241	1.139e-10	6.08898e-10	13.6695	down
BIRC3	-0.318252	8.20486	-5.17347	3.65429e-07	1.12198e-06	5.85789	down
PDGFD	-0.318879	5.66704	-6.62227	1.15177e-10	6.1535e-10	13.6586	down
MLLT6	-0.318956	8.05973	-5.70979	2.21883e-08	8.232e-08	8.5573	down
IKZF5	-0.319181	6.72017	-6.39922	4.40562e-10	2.14609e-09	12.3546	down
WIPF1	-0.319313	8.68103	-7.27987	1.8065e-12	1.28504e-11	17.7073	down
SPIN3	-0.319521	5.43208	-8.52287	3.28434e-16	4.6878e-15	26.1327	down
ZHX2	-0.319971	7.07789	-8.47783	4.56057e-16	6.36449e-15	25.811	down
CD69	-0.320077	6.16885	-4.16805	3.77372e-05	8.64225e-05	1.43452	down
KLHDC2	-0.320124	7.92841	-6.6413	1.02549e-10	5.52594e-10	13.7716	down
ARL2BP	-0.320345	8.26707	-6.72992	5.95286e-11	3.35178e-10	14.3008	down
MGA	-0.320441	6.5864	-8.71168	8.19217e-17	1.29336e-15	27.4941	down
KDELC2	-0.320511	5.96409	-5.81223	1.2673e-08	4.88554e-08	9.09867	down
HCP5	-0.320577	10.1994	-4.99538	8.81664e-07	2.56182e-06	5.0127	down
CIB1	-0.321001	9.27838	-6.27126	9.36123e-10	4.31127e-09	11.6229	down
C8orf33	-0.321027	6.30552	-7.19003	3.24185e-12	2.25135e-11	17.1367	down
GLIPR1	-0.321272	9.5668	-4.97901	9.54766e-07	2.75598e-06	4.93636	down
RP9	-0.321353	6.41019	-6.62724	1.11739e-10	5.98074e-10	13.6881	down
ZNF211	-0.321527	6.72813	-6.29532	8.13124e-10	3.78452e-09	11.7596	down
TPP2	-0.321547	6.44074	-9.27487	1.15954e-18	2.71426e-17	31.6722	down
ADIPOR1	-0.321817	11.5876	-3.23616	0.00131311	0.0023562	-1.87996	down
FNBP1	-0.322218	10.0708	-9.6217	7.75777e-20	2.32415e-18	34.3285	down
PDHB	-0.322488	8.66164	-8.34174	1.22089e-15	1.58536e-14	24.8461	down
CTPS2	-0.323247	5.88436	-5.934	6.44589e-09	2.59087e-08	9.75273	down
AGMAT	-0.323301	5.67584	-7.98278	1.55607e-14	1.63387e-13	22.354	down
FAM118A	-0.323464	6.12219	-4.26038	2.55127e-05	6.01532e-05	1.80486	down
MLLT10	-0.323635	6.55438	-8.79479	4.4181e-17	7.34508e-16	28.0997	down
LGR6	-0.323734	5.53164	-7.01435	1.00171e-11	6.4512e-11	16.0366	down
ADK	-0.323819	6.716	-6.8103	3.61769e-11	2.12274e-10	14.7856	down
ELF1	-0.323884	10.1574	-6.38114	4.90424e-10	2.36405e-09	12.2505	down
MRPS35	-0.324002	6.71429	-5.81755	1.2307e-08	4.75488e-08	9.12701	down
C22orf34	-0.324043	6.74598	-4.56858	6.56402e-06	1.67887e-05	3.09425	down
PTPLAD1	-0.324104	6.90932	-5.81156	1.27196e-08	4.90136e-08	9.09511	down
KLHL20	-0.324252	6.1612	-7.63733	1.6739e-13	1.47417e-12	20.0306	down
RBM4	-0.324254	7.46142	-8.10504	6.59619e-15	7.39481e-14	23.194	down
ZMYM6	-0.324389	8.16623	-8.10631	6.53733e-15	7.34759e-14	23.2028	down
CDKN1C	-0.324586	5.96299	-4.29193	2.22821e-05	5.2897e-05	1.93311	down
CEP290	-0.324876	5.32904	-8.71054	8.26204e-17	1.30205e-15	27.4858	down
CCR4	-0.325183	5.78901	-7.76134	7.19548e-14	6.71935e-13	20.856	down
SPRED1	-0.325304	5.68553	-4.84953	1.7799e-06	4.9726e-06	4.34001	down
RNF157	-0.325397	6.12099	-4.64751	4.57877e-06	1.20085e-05	3.43751	down
NUP35	-0.325698	5.71655	-8.41378	7.25882e-16	9.80276e-15	25.3555	down
ZNF26	-0.325756	6.30642	-8.14211	5.07608e-15	5.83982e-14	23.4505	down
ADA	-0.325762	7.0851	-4.05095	6.13674e-05	0.000135928	0.975573	down
TLR7	-0.325877	6.71754	-3.8366	0.000145075	0.000301841	0.166685	down
MCCC1	-0.326405	6.81538	-7.99552	1.42354e-14	1.51465e-13	22.4411	down
CIITA	-0.326683	6.45862	-5.45433	8.66302e-08	2.92477e-07	7.24297	down
PPIE	-0.327136	6.47855	-6.8348	3.10543e-11	1.83689e-10	14.9343	down
PPM1K	-0.327138	6.67389	-7.28367	1.76211e-12	1.25653e-11	17.7316	down
MTSS1	-0.32739	7.40975	-6.37912	4.96327e-10	2.38988e-09	12.2389	down
USP11	-0.327503	6.62762	-6.91427	1.88718e-11	1.16496e-10	15.4194	down
MBNL2	-0.327515	6.82343	-5.85874	9.80188e-09	3.84798e-08	9.34714	down
TOP2B	-0.327531	8.72815	-8.07046	8.4166e-15	9.28152e-14	22.9554	down
PHF14	-0.327543	6.47185	-7.55993	2.82128e-13	2.3767e-12	19.5205	down
TARDBP	-0.327866	7.19631	-7.52986	3.45206e-13	2.84528e-12	19.3233	down
HACL1	-0.328144	7.24198	-8.54524	2.78903e-16	4.03995e-15	26.2929	down
CXCL5	-0.328202	6.00767	-4.71457	3.35819e-06	8.98726e-06	3.73332	down
TTC25	-0.32867	5.86815	-3.59884	0.000360054	0.000704537	-0.682707	down
LFNG	-0.328787	7.12928	-7.2686	1.94458e-12	1.37879e-11	17.6354	down
CR2	-0.329057	5.37424	-7.72444	9.25972e-14	8.49194e-13	20.6094	down
IQCB1	-0.329156	6.13559	-6.47773	2.75838e-10	1.38677e-09	12.8095	down
PRKDC	-0.329162	6.32913	-6.83736	3.05629e-11	1.81394e-10	14.9498	down
CSNK1G2	-0.329452	10.0265	-7.74548	8.02024e-14	7.46571e-13	20.7499	down
LOC284023	-0.329839	5.88146	-7.17789	3.50707e-12	2.42211e-11	17.06	down
CBLL1	-0.330163	7.38875	-9.71719	3.64588e-20	1.19863e-18	35.0705	down
RCN2	-0.330198	6.90673	-6.82276	3.34765e-11	1.97484e-10	14.8611	down
DFFB	-0.330814	6.34487	-7.84208	4.13138e-14	3.99837e-13	21.3987	down
XPC	-0.330861	8.24165	-6.29878	7.96812e-10	3.71254e-09	11.7793	down
PLVAP	-0.330939	6.03495	-3.86891	0.000127747	0.000268461	0.285992	down
ITPR1	-0.331412	7.1268	-6.83411	3.11881e-11	1.84357e-10	14.9301	down
GALNT12	-0.331419	5.47765	-8.73616	6.83276e-17	1.10051e-15	27.672	down
KIR2DL1	-0.331623	6.08326	-4.41027	1.33125e-05	3.25236e-05	2.42174	down
PIGP	-0.331703	6.31112	-6.20167	1.40341e-09	6.24384e-09	11.23	down
REPIN1	-0.332624	7.21927	-9.63312	7.08952e-20	2.15806e-18	34.417	down
ZNF439	-0.3331	5.44458	-6.13012	2.12024e-09	9.17274e-09	10.8299	down
TMC6	-0.333109	7.8479	-6.69538	7.36336e-11	4.07538e-10	14.0938	down
PFAS	-0.333132	6.03644	-6.11722	2.28322e-09	9.82937e-09	10.7581	down
RRAS2	-0.33322	5.65724	-6.5386	1.91302e-10	9.88955e-10	13.1652	down
ITGB1	-0.333279	8.1059	-7.46283	5.40154e-13	4.26392e-12	18.886	down
C5orf28	-0.333492	7.2275	-7.91071	2.56996e-14	2.58114e-13	21.863	down
SPN	-0.333495	7.21452	-6.77545	4.49201e-11	2.59684e-10	14.5749	down
RDH13	-0.333513	5.6776	-5.64013	3.23267e-08	1.1644e-07	8.19384	down
PITPNC1	-0.333565	7.19241	-7.84931	3.93046e-14	3.81233e-13	21.4474	down
CD72	-0.333697	6.33016	-4.62169	5.15405e-06	1.34022e-05	3.32466	down
CENPK	-0.33421	5.66588	-5.00233	8.52258e-07	2.48625e-06	5.04522	down
SSRP1	-0.334237	6.42311	-6.73094	5.91552e-11	3.33289e-10	14.3069	down
ERBB2	-0.334424	5.63541	-6.96981	1.329e-11	8.37407e-11	15.7611	down
BTN3A1	-0.334572	7.44641	-5.37991	1.27611e-07	4.19697e-07	6.86983	down
SH2D2A	-0.334798	6.22748	-5.59179	4.18832e-08	1.48546e-07	7.94385	down
MOAP1	-0.334865	7.04459	-8.68617	9.89426e-17	1.54266e-15	27.309	down
EPHB1	-0.335095	6.01094	-4.70207	3.55891e-06	9.49835e-06	3.67791	down
AKT1	-0.335518	8.59782	-7.0892	6.20997e-12	4.12338e-11	16.5028	down
PRPF19	-0.335561	7.15559	-5.76053	1.68293e-08	6.33479e-08	8.82445	down
ZNF398	-0.335896	7.0677	-8.01646	1.22954e-14	1.31942e-13	22.5845	down
EDAR	-0.336326	5.44448	-8.77432	5.14569e-17	8.41134e-16	27.9501	down
ALDH9A1	-0.336346	9.74191	-7.98718	1.50898e-14	1.59204e-13	22.384	down
RIC8B	-0.336368	6.06607	-8.16663	4.26636e-15	4.96686e-14	23.6206	down
ELOVL5	-0.336673	9.20925	-6.79503	3.97796e-11	2.32017e-10	14.6932	down
HLTF	-0.336751	5.97436	-7.26324	2.01379e-12	1.42442e-11	17.6013	down
TSPAN32	-0.33681	7.68897	-7.09973	5.8042e-12	3.87447e-11	16.5686	down
DDX55	-0.336832	6.87141	-7.3603	1.06537e-12	7.98622e-12	18.2227	down
PCID2	-0.336908	7.76751	-7.11362	5.30881e-12	3.57094e-11	16.6556	down
RPA2	-0.336929	8.41699	-8.4308	6.41669e-16	8.73267e-15	25.4763	down
PCNXL2	-0.337085	5.86553	-7.9904	1.47541e-14	1.56038e-13	22.4061	down
TBX21	-0.337193	6.08103	-6.05684	3.22303e-09	1.35887e-08	10.424	down
SF3B3	-0.337216	7.33456	-7.04139	8.43187e-12	5.4948e-11	16.2045	down
GEMIN4	-0.337309	6.71115	-6.22556	1.22175e-09	5.51591e-09	11.3645	down
LRBA	-0.337469	7.09477	-7.40094	8.14588e-13	6.25586e-12	18.4848	down
USP13	-0.337619	5.85979	-7.59442	2.23676e-13	1.92116e-12	19.7473	down
LY86	-0.337721	8.52362	-4.08601	5.31167e-05	0.000118944	1.11173	down
ARGLU1	-0.337722	9.37344	-6.72849	6.00561e-11	3.37931e-10	14.2922	down
SDCCAG3	-0.338149	6.18105	-7.13657	4.57968e-12	3.126e-11	16.7997	down
ZNF33B	-0.338482	6.90526	-6.20998	1.33736e-09	5.98642e-09	11.2768	down
PEA15	-0.33864	8.26124	-5.81483	1.24928e-08	4.82243e-08	9.11251	down
HEATR2	-0.33938	6.54484	-8.04448	1.01026e-14	1.09347e-13	22.7767	down
EXOSC8	-0.339426	6.72894	-7.13523	4.61932e-12	3.1498e-11	16.7913	down
IKZF1	-0.339491	8.98961	-6.68823	7.69373e-11	4.24752e-10	14.0511	down
DDX27	-0.339534	7.0905	-8.84919	2.94289e-17	5.08517e-16	28.4982	down
WDR73	-0.340011	6.55793	-7.22227	2.62978e-12	1.84219e-11	17.3409	down
MAP3K14	-0.340161	6.15343	-6.98955	1.17263e-11	7.44816e-11	15.8831	down
CRIP2	-0.34018	5.7308	-5.27521	2.18489e-07	6.9288e-07	6.3523	down
CD22	-0.340182	6.25965	-4.80865	2.16059e-06	5.93976e-06	4.15465	down
NUCKS1	-0.340293	7.13966	-7.52047	3.67599e-13	3.00274e-12	19.2619	down
SLC9A3R1	-0.340384	9.53877	-7.12381	4.97209e-12	3.35731e-11	16.7195	down
CCDC66	-0.340478	6.09864	-7.19765	3.0858e-12	2.14977e-11	17.1848	down
ACTR5	-0.340674	6.03339	-6.77251	4.57473e-11	2.63844e-10	14.5571	down
MDC1	-0.340792	6.69992	-7.42888	6.76897e-13	5.24431e-12	18.6656	down
WDR6	-0.340911	7.78692	-6.84752	2.86835e-11	1.71165e-10	15.0116	down
BCL11A	-0.341085	6.88651	-6.08634	2.72437e-09	1.16033e-08	10.5869	down
KIFAP3	-0.34153	6.72074	-5.58946	4.2408e-08	1.50104e-07	7.93183	down
TSEN2	-0.341594	5.97996	-7.41896	7.22912e-13	5.57621e-12	18.6014	down
SF3A1	-0.341613	7.50571	-7.47585	4.95268e-13	3.9308e-12	18.9707	down
ZNF614	-0.341804	6.06715	-7.05919	7.52556e-12	4.94086e-11	16.3154	down
ARHGAP12	-0.342074	6.40364	-6.46435	2.9885e-10	1.49391e-09	12.7317	down
TSPAN3	-0.342213	6.40258	-6.45826	3.09934e-10	1.54492e-09	12.6963	down
PAAF1	-0.34231	5.93763	-5.96216	5.50433e-09	2.23343e-08	9.9056	down
GRAP	-0.342585	6.66148	-6.61638	1.19382e-10	6.37045e-10	13.6237	down
MRPS9	-0.342623	6.68014	-6.39357	4.55573e-10	2.20575e-09	12.3221	down
MRPS6	-0.343058	8.86217	-5.20748	3.07987e-07	9.56996e-07	6.02221	down
SIT1	-0.343184	6.30428	-5.48686	7.30347e-08	2.49746e-07	7.40751	down
SNRPD3	-0.343355	7.10285	-6.78304	4.28548e-11	2.48631e-10	14.6207	down
CUEDC1	-0.343472	7.06934	-5.85462	1.00281e-08	3.93153e-08	9.32506	down
NOL6	-0.343536	6.70645	-7.59445	2.23627e-13	1.92116e-12	19.7476	down
BUB3	-0.344044	7.56587	-10.0279	3.03085e-21	1.2669e-19	37.5154	down
NT5E	-0.344221	5.40132	-7.33871	1.22812e-12	9.09742e-12	18.084	down
PCYOX1	-0.344262	7.11167	-6.94861	1.51968e-11	9.46753e-11	15.6304	down
OSGEP	-0.344516	6.33295	-6.99143	1.15872e-11	7.37046e-11	15.8947	down
E4F1	-0.344549	7.43206	-9.24037	1.51231e-18	3.4214e-17	31.4114	down
MPEG1	-0.344557	7.69743	-5.1526	4.0569e-07	1.23737e-06	5.75749	down
RPS5	-0.344702	11.0077	-4.80387	2.20993e-06	6.06591e-06	4.13307	down
MBP	-0.34506	8.7696	-8.40613	7.67168e-16	1.03127e-14	25.3013	down
ZNF101	-0.34538	6.8046	-7.45068	5.85617e-13	4.56937e-12	18.8071	down
ADNP	-0.345536	7.30892	-9.53017	1.59315e-19	4.49667e-18	33.6216	down
RAB37	-0.345588	7.69063	-7.43505	6.49745e-13	5.04731e-12	18.7056	down
ODC1	-0.345685	9.12763	-3.76554	0.00019132	0.00039047	-0.092485	down
ALMS1	-0.345803	6.08954	-7.53354	3.36793e-13	2.78903e-12	19.3475	down
RPL38	-0.346254	11.3869	-6.76478	4.79915e-11	2.76061e-10	14.5105	down
CLEC7A	-0.3465	7.09587	-4.88825	1.47946e-06	4.18118e-06	4.51691	down
LARS	-0.346614	7.21721	-7.43544	6.48057e-13	5.03865e-12	18.7081	down
PI16	-0.346781	5.77485	-6.87196	2.46156e-11	1.49327e-10	15.1606	down
KLHDC4	-0.34679	6.45628	-6.49383	2.50458e-10	1.26935e-09	12.9033	down
TTC16	-0.346898	5.70458	-7.65558	1.47925e-13	1.31426e-12	20.1515	down
SUMF2	-0.346962	7.82402	-6.48546	2.6336e-10	1.32861e-09	12.8545	down
UBE2G2	-0.347445	7.68859	-7.12556	4.91639e-12	3.32225e-11	16.7305	down
MDFIC	-0.347637	6.06192	-5.97756	5.0478e-09	2.06091e-08	9.98943	down
TRRAP	-0.347797	7.89705	-8.88835	2.19448e-17	3.95547e-16	28.7861	down
SCML1	-0.347871	5.52335	-7.59414	2.24102e-13	1.92294e-12	19.7455	down
GSPT1	-0.348138	10.8904	-3.28196	0.00112209	0.00203928	-1.73538	down
ACTR1B	-0.348754	6.89539	-6.44128	3.43014e-10	1.70016e-09	12.5977	down
NAPEPLD	-0.348762	5.68842	-9.90697	8.02329e-21	3.02268e-19	36.5583	down
WBP11	-0.348801	7.78202	-8.43162	6.37901e-16	8.69487e-15	25.4821	down
YWHAQ	-0.348882	10.0601	-8.11515	6.1417e-15	6.92954e-14	23.2639	down
IPO9	-0.348942	6.77594	-7.42163	7.10233e-13	5.48322e-12	18.6187	down
RNASE6	-0.34923	8.07618	-4.36442	1.62754e-05	3.92919e-05	2.23098	down
GALT	-0.349387	6.83247	-7.49192	4.44934e-13	3.56353e-12	19.0754	down
UBQLN4	-0.349524	6.7951	-5.97421	5.14385e-09	2.09758e-08	9.97118	down
ALDH18A1	-0.349668	5.97286	-5.56008	4.95931e-08	1.73992e-07	7.78081	down
PPP2R2B	-0.349873	6.21093	-8.59624	1.9193e-16	2.86038e-15	26.6593	down
PPRC1	-0.349891	6.64688	-6.01541	4.07685e-09	1.69685e-08	10.1963	down
INTS9	-0.350039	7.44487	-10.3175	2.86486e-22	1.47063e-20	39.835	down
ZNF17	-0.350108	5.80162	-6.36252	5.47527e-10	2.61633e-09	12.1435	down
ABHD14B	-0.35055	6.20232	-5.58153	4.42395e-08	1.56083e-07	7.89103	down
ANKMY2	-0.351354	6.23637	-7.4772	4.90836e-13	3.89915e-12	18.9795	down
APOBEC3D	-0.351485	6.85397	-6.64946	9.75651e-11	5.29216e-10	13.82	down
ZNF362	-0.351561	7.12024	-7.32159	1.3744e-12	1.00705e-11	17.9741	down
DDX46	-0.351655	7.25175	-8.56732	2.37288e-16	3.48313e-15	26.4513	down
GPD1L	-0.351714	7.32639	-8.72446	7.45217e-17	1.19153e-15	27.5869	down
WDR92	-0.35178	5.79241	-7.16265	3.87027e-12	2.65831e-11	16.9639	down
CEP68	-0.352501	5.96059	-7.13338	4.67482e-12	3.18105e-11	16.7797	down
SLC25A38	-0.352579	7.38521	-4.63257	4.90356e-06	1.28067e-05	3.37216	down
COG2	-0.352677	6.88579	-7.3327	1.27764e-12	9.42445e-12	18.0454	down
FN3KRP	-0.352882	6.99884	-7.44605	6.03955e-13	4.70828e-12	18.777	down
CMTM8	-0.353732	6.16196	-4.83671	1.89174e-06	5.24832e-06	4.28172	down
TOMM20	-0.353828	7.61792	-7.08249	6.48281e-12	4.2948e-11	16.4608	down
SRRM1	-0.353982	9.02418	-9.25237	1.37893e-18	3.15215e-17	31.502	down
ADARB1	-0.354084	6.61474	-6.35994	5.55925e-10	2.65356e-09	12.1287	down
ZSCAN18	-0.354564	6.54847	-6.96657	1.35654e-11	8.52988e-11	15.7411	down
CROT	-0.354998	5.50931	-8.50427	3.76173e-16	5.33448e-15	25.9997	down
DCK	-0.355117	7.66146	-5.29848	1.9402e-07	6.19762e-07	6.46656	down
DGKA	-0.355203	7.17929	-7.10746	5.52325e-12	3.70666e-11	16.617	down
NUP210	-0.355548	7.54195	-5.4482	8.94493e-08	3.01068e-07	7.21211	down
TMEM156	-0.356019	6.34264	-6.90814	1.96135e-11	1.20819e-10	15.3819	down
TTYH2	-0.356241	6.03634	-7.33157	1.28712e-12	9.48645e-12	18.0382	down
SEMA4F	-0.356283	5.90101	-7.8977	2.8126e-14	2.80876e-13	21.7748	down
PCCA	-0.356307	5.85783	-6.86383	2.59014e-11	1.55941e-10	15.111	down
NCL	-0.356682	7.90455	-6.13279	2.08808e-09	9.04698e-09	10.8447	down
ST3GAL5	-0.357101	6.79144	-6.65326	9.53239e-11	5.18113e-10	13.8426	down
SMAD5	-0.357714	6.66768	-7.27447	1.8714e-12	1.32906e-11	17.6728	down
NUP54	-0.358123	6.28033	-9.33677	7.18772e-19	1.76733e-17	32.1418	down
PHOSPHO1	-0.358176	7.99976	-3.25447	0.0012334	0.00222316	-1.8224	down
RPAP3	-0.358778	7.06173	-8.03056	1.11387e-14	1.1997e-13	22.6812	down
ELAVL1	-0.358875	6.22841	-11.3457	4.9416e-26	7.61006e-24	48.3629	down
ZNF134	-0.358881	6.01027	-7.73043	8.88885e-14	8.19604e-13	20.6494	down
G3BP1	-0.358924	6.63596	-8.33042	1.32447e-15	1.70473e-14	24.7663	down
GCN1L1	-0.359671	7.50309	-7.85686	3.73074e-14	3.63872e-13	21.4984	down
TKTL1	-0.35985	6.10135	-5.6695	2.75954e-08	1.00678e-07	8.34665	down
EXOSC2	-0.360251	6.11336	-7.86101	3.62548e-14	3.54953e-13	21.5264	down
CLEC10A	-0.360491	5.8155	-6.72596	6.10017e-11	3.42812e-10	14.277	down
ZNF652	-0.360652	9.09765	-6.78108	4.33796e-11	2.5151e-10	14.6088	down
NSUN2	-0.361248	7.95662	-8.78711	4.67809e-17	7.68994e-16	28.0436	down
CBX7	-0.361461	8.06717	-6.18004	1.59044e-09	7.01552e-09	11.1087	down
MAP3K4	-0.362024	7.09834	-6.45889	3.08768e-10	1.54085e-09	12.6999	down
AGK	-0.362163	6.57898	-7.84076	4.16938e-14	4.02627e-13	21.3897	down
PPAT	-0.36229	6.11865	-7.53454	3.34537e-13	2.77821e-12	19.354	down
SLC29A1	-0.36248	5.86656	-5.29156	2.01002e-07	6.41303e-07	6.43255	down
CCNB1IP1	-0.36253	6.26608	-7.36484	1.03396e-12	7.76398e-12	18.252	down
AHNAK	-0.362541	7.18083	-6.12965	2.12603e-09	9.19327e-09	10.8272	down
ZCCHC7	-0.362572	7.57469	-10.3266	2.65828e-22	1.37261e-20	39.9087	down
SPTAN1	-0.362684	7.50082	-7.20064	3.02641e-12	2.11175e-11	17.2038	down
RNASEH1	-0.363046	7.22618	-8.31295	1.50159e-15	1.90573e-14	24.6433	down
SLC41A3	-0.363063	6.5777	-6.85805	2.68558e-11	1.61245e-10	15.0757	down
C1orf109	-0.363818	5.56109	-7.60908	2.02619e-13	1.76272e-12	19.844	down
ARMC1	-0.364037	7.24434	-7.99065	1.47288e-14	1.56038e-13	22.4077	down
SMPD3	-0.364836	5.63964	-7.07323	6.8792e-12	4.55054e-11	16.403	down
PSMF1	-0.364906	9.85658	-4.54158	7.41609e-06	1.87943e-05	2.97804	down
LDOC1L	-0.365005	6.25041	-6.6436	1.0112e-10	5.459e-10	13.7852	down
KRI1	-0.365128	5.72233	-8.55113	2.67133e-16	3.89517e-15	26.3352	down
DCTD	-0.365462	6.79607	-7.52151	3.6505e-13	2.9864e-12	19.2687	down
ZNF786	-0.365585	8.34568	-5.97409	5.14716e-09	2.09758e-08	9.97056	down
CTDSPL2	-0.36573	6.68703	-10.7084	1.11911e-23	7.91509e-22	43.0251	down
NR2C2AP	-0.36598	6.09938	-7.55758	2.86615e-13	2.40987e-12	19.5051	down
SFI1	-0.366908	6.06891	-8.87099	2.49969e-17	4.43278e-16	28.6583	down
ASF1A	-0.367074	7.31026	-6.63209	1.08484e-10	5.82414e-10	13.7168	down
ACVR2A	-0.36727	5.65621	-9.63874	6.78196e-20	2.08179e-18	34.4606	down
RNF214	-0.367368	5.9864	-8.60626	1.78317e-16	2.67567e-15	26.7314	down
EEPD1	-0.367703	6.36806	-6.70572	6.90982e-11	3.83889e-10	14.1557	down
DDHD2	-0.367747	6.57734	-7.00642	1.05348e-11	6.74009e-11	15.9875	down
PCSK5	-0.368205	6.32335	-5.1575	3.95857e-07	1.20948e-06	5.78106	down
VEZT	-0.368284	6.61341	-8.83967	3.16016e-17	5.43919e-16	28.4283	down
TMEM116	-0.368358	6.57441	-8.24231	2.48991e-15	3.01052e-14	24.148	down
C6orf48	-0.368365	7.90991	-7.46969	5.1603e-13	4.09143e-12	18.9306	down
MCPH1	-0.368644	6.11177	-7.40357	8.00492e-13	6.15299e-12	18.5018	down
ZNF600	-0.368898	6.06032	-5.33012	1.64971e-07	5.3181e-07	6.62262	down
KRT73	-0.368951	5.37315	-5.71895	2.1111e-08	7.8522e-08	8.60539	down
RTN1	-0.369017	6.31139	-7.02307	9.47608e-12	6.14336e-11	16.0907	down
OFD1	-0.369291	7.16544	-9.15673	2.87238e-18	6.13473e-17	30.7816	down
SRFBP1	-0.369315	6.18557	-6.27076	9.38853e-10	4.31932e-09	11.62	down
CACNA2D2	-0.369325	5.70167	-8.05492	9.38833e-15	1.01994e-13	22.8485	down
RPS6	-0.369391	10.8073	-6.18121	1.57973e-09	6.97177e-09	11.1152	down
FOXO1	-0.369404	7.78077	-9.05894	6.05299e-18	1.21032e-16	30.0499	down
PRMT6	-0.369497	5.90599	-7.96737	1.73278e-14	1.80004e-13	22.2487	down
ZNF248	-0.369699	5.65953	-8.06263	8.89283e-15	9.69705e-14	22.9016	down
TFB1M	-0.370101	6.51213	-8.6718	1.10025e-16	1.69737e-15	27.2049	down
JMJD1C	-0.37022	8.37297	-5.7	2.3398e-08	8.64062e-08	8.50602	down
HNRNPA0	-0.370433	7.88084	-8.43489	6.22919e-16	8.51711e-15	25.5054	down
RAPGEF1	-0.370502	7.5974	-8.33892	1.24588e-15	1.61302e-14	24.8262	down
LAS1L	-0.370613	6.32127	-7.32993	1.30111e-12	9.58149e-12	18.0276	down
SLC25A43	-0.37074	6.26354	-6.65448	9.46132e-11	5.14569e-10	13.8499	down
CASP8	-0.370819	7.13041	-6.30897	7.5059e-10	3.51584e-09	11.8373	down
NUDT21	-0.37133	7.21645	-7.12289	5.0014e-12	3.37451e-11	16.7138	down
MS4A2	-0.371535	5.22099	-5.59295	4.16253e-08	1.47751e-07	7.94981	down
POLR1C	-0.371844	6.35121	-6.84237	2.96205e-11	1.76158e-10	14.9803	down
SHPRH	-0.37277	6.04623	-9.75275	2.74909e-20	9.21052e-19	35.3479	down
TUBGCP6	-0.373488	6.20949	-8.93679	1.52475e-17	2.81182e-16	29.1433	down
SIN3A	-0.374713	7.9357	-10.3809	1.70042e-22	9.04623e-21	40.3481	down
UTP6	-0.374928	7.82333	-10.7066	1.13614e-23	7.91509e-22	43.0102	down
TCF25	-0.375234	8.53016	-8.78991	4.58163e-17	7.60257e-16	28.064	down
PDZD4	-0.37574	5.73744	-6.80703	3.692e-11	2.162e-10	14.7658	down
PLEKHO1	-0.375931	8.3785	-6.25052	1.05654e-09	4.82032e-09	11.5054	down
NVL	-0.375979	6.36735	-8.29469	1.71176e-15	2.14283e-14	24.515	down
SARM1	-0.37604	5.59027	-8.33985	1.2376e-15	1.60467e-14	24.8327	down
ZNF689	-0.37648	7.08715	-7.88415	3.08923e-14	3.0641e-13	21.683	down
CDK5RAP1	-0.376502	6.84512	-7.87808	3.22177e-14	3.17997e-13	21.6419	down
AK5	-0.376532	5.71337	-7.96314	1.78464e-14	1.84735e-13	22.2199	down
GAL3ST4	-0.377819	5.54428	-7.78352	6.18087e-14	5.83394e-13	21.0047	down
HSF2	-0.378483	5.83672	-8.08895	7.38889e-15	8.24138e-14	23.0829	down
CLIP4	-0.378653	6.48836	-6.20501	1.3765e-09	6.13656e-09	11.2488	down
UHRF2	-0.378687	6.62631	-7.12966	4.78831e-12	3.25323e-11	16.7563	down
GPR34	-0.378909	5.69788	-5.52124	6.09263e-08	2.10888e-07	7.58229	down
HIBADH	-0.379175	6.47705	-8.66128	1.18917e-16	1.82174e-15	27.1287	down
TOX	-0.379445	5.76229	-8.93962	1.49257e-17	2.7758e-16	29.1643	down
DET1	-0.379479	5.9403	-10.5157	5.5799e-23	3.40141e-21	41.4443	down
TNFAIP8	-0.379562	7.38255	-7.45456	5.70714e-13	4.47153e-12	18.8323	down
SFMBT2	-0.37975	6.54408	-5.98619	4.80805e-09	1.97682e-08	10.0366	down
CAMK2N1	-0.38025	5.68254	-7.53371	3.36408e-13	2.78847e-12	19.3486	down
SPNS3	-0.380451	5.7412	-6.11679	2.28881e-09	9.8486e-09	10.7557	down
ZNF223	-0.381279	7.40527	-6.03811	3.58481e-09	1.5049e-08	10.3209	down
IL10RA	-0.381305	8.80104	-7.69816	1.10761e-13	1.00544e-12	20.4343	down
ARHGEF3	-0.381411	8.86818	-7.50595	4.05104e-13	3.27139e-12	19.167	down
EXOSC10	-0.381436	7.52271	-9.08086	5.12374e-18	1.0484e-16	30.2135	down
POP5	-0.381809	6.11063	-7.01555	9.94077e-12	6.41928e-11	16.0441	down
CNOT7	-0.381814	7.37608	-10.0492	2.5504e-21	1.08757e-19	37.6851	down
GGA2	-0.381817	7.19141	-5.96814	5.32229e-09	2.16392e-08	9.93816	down
TGIF2	-0.382719	6.66366	-6.74895	5.29283e-11	3.01496e-10	14.4152	down
DDX18	-0.382773	7.95304	-7.0703	7.00944e-12	4.62275e-11	16.3847	down
ZFAND1	-0.382792	6.02437	-8.78726	4.67297e-17	7.68994e-16	28.0447	down
NSMCE4A	-0.382799	7.50117	-8.851	2.90332e-17	5.03664e-16	28.5115	down
DIS3L	-0.382939	6.88586	-7.02002	9.66219e-12	6.25939e-11	16.0718	down
PLCH2	-0.384121	6.05414	-6.32596	6.79245e-10	3.197e-09	11.9342	down
AKAP7	-0.3843	6.87906	-6.66649	8.79087e-11	4.80787e-10	13.9214	down
NFATC3	-0.38469	7.2625	-8.82936	3.41332e-17	5.79538e-16	28.3528	down
SLC39A6	-0.384803	6.30887	-9.93767	6.27015e-21	2.43537e-19	36.8007	down
PRPF8	-0.384908	9.04469	-8.35863	1.08102e-15	1.43558e-14	24.9653	down
PBXIP1	-0.385486	6.3453	-5.9124	7.27281e-09	2.90581e-08	9.6359	down
HLA-DOA	-0.38572	6.59626	-5.62321	3.54022e-08	1.26634e-07	8.10611	down
CYFIP2	-0.385954	9.54378	-9.05524	6.22551e-18	1.24177e-16	30.0224	down
ZNF217	-0.386449	8.88124	-6.85577	2.72418e-11	1.63228e-10	15.0618	down
C16orf58	-0.386914	7.33375	-7.51128	3.90918e-13	3.17142e-12	19.2019	down
IRF8	-0.386916	8.89846	-6.55781	1.70332e-10	8.9004e-10	13.2781	down
THUMPD1	-0.386972	6.83967	-10.7828	5.98821e-24	4.57083e-22	43.6405	down
RNASEH2B	-0.387178	6.72096	-7.57233	2.59559e-13	2.20136e-12	19.602	down
CXCR4	-0.387444	9.19904	-5.63207	3.37577e-08	1.21097e-07	8.15203	down
TMC8	-0.387633	6.90749	-8.86967	2.52456e-17	4.46787e-16	28.6486	down
TCL1A	-0.388229	6.44732	-4.35479	1.69731e-05	4.08975e-05	2.19115	down
TRIM32	-0.388351	5.56697	-7.67796	1.27074e-13	1.14055e-12	20.3	down
OLIG2	-0.388476	5.46157	-4.83699	1.88921e-06	5.24295e-06	4.283	down
HEATR1	-0.38848	6.95048	-9.19164	2.19876e-18	4.7774e-17	31.0439	down
CD74	-0.388646	9.61126	-5.13992	4.32206e-07	1.31214e-06	5.69669	down
AGPAT5	-0.389114	5.93232	-7.68271	1.23034e-13	1.10769e-12	20.3316	down
CACNA1I	-0.389141	6.07323	-6.21514	1.29792e-09	5.82172e-09	11.3058	down
TSPAN13	-0.390021	6.06384	-6.33092	6.59722e-10	3.10845e-09	11.9625	down
SRPK2	-0.390452	6.84124	-9.70444	4.03382e-20	1.3066e-18	34.9711	down
RSBN1L	-0.390685	7.57856	-7.59639	2.20727e-13	1.89955e-12	19.7603	down
BLK	-0.390915	6.28571	-5.41601	1.05809e-07	3.52615e-07	7.05028	down
ZDHHC8	-0.39094	7.62568	-7.30172	1.56567e-12	1.12836e-11	17.8469	down
ZNF329	-0.391015	5.93639	-7.60703	2.05431e-13	1.78365e-12	19.8305	down
MYO9A	-0.391239	6.54092	-7.66716	1.36741e-13	1.21983e-12	20.2283	down
CRYZ	-0.391305	6.52873	-5.55684	5.04531e-08	1.76727e-07	7.76423	down
OSBPL3	-0.391309	6.08182	-8.83452	3.28432e-17	5.6089e-16	28.3905	down
TMEM42	-0.391487	6.50092	-10.0843	1.92024e-21	8.59993e-20	37.9641	down
TMEM209	-0.391504	6.99629	-7.57511	2.54753e-13	2.16898e-12	19.6202	down
CD300LB	-0.391691	6.65487	-4.77592	2.52098e-06	6.87242e-06	4.0072	down
RPL18	-0.392068	12.0116	-6.7105	6.70967e-11	3.74666e-10	14.1843	down
LOC284837	-0.392083	6.3675	-5.02001	7.81718e-07	2.2896e-06	5.12805	down
CABIN1	-0.392108	7.44672	-6.86971	2.49655e-11	1.51136e-10	15.1468	down
RBM25	-0.392181	8.51264	-10.0738	2.09009e-21	9.26605e-20	37.8808	down
CXCR5	-0.392281	6.23429	-6.11223	2.34937e-09	1.00943e-08	10.7304	down
TRAPPC6A	-0.392654	6.48232	-6.5275	2.04538e-10	1.04996e-09	13.1002	down
RPUSD2	-0.392775	6.57232	-6.28154	8.81464e-10	4.07626e-09	11.6813	down
DENND2D	-0.392905	8.62369	-7.58527	2.37901e-13	2.0334e-12	19.6871	down
SESN3	-0.393115	8.74599	-3.10105	0.00206599	0.003589	-2.2952	down
MGC57346	-0.393223	6.10234	-6.97565	1.2807e-11	8.09359e-11	15.7971	down
SYNE2	-0.394144	6.90663	-7.29143	1.6749e-12	1.20215e-11	17.7811	down
IL12RB1	-0.394334	6.44573	-7.30921	1.49069e-12	1.08322e-11	17.8948	down
CD8B	-0.394353	5.54386	-6.37516	5.08077e-10	2.43711e-09	12.2161	down
POLR3H	-0.394453	6.15975	-7.38728	8.91601e-13	6.77031e-12	18.3966	down
EIF3F	-0.39467	9.55404	-7.18214	3.41187e-12	2.36008e-11	17.0869	down
CD79B	-0.394814	7.56767	-5.41407	1.06879e-07	3.56048e-07	7.04058	down
BCAS4	-0.39529	6.37316	-6.44296	3.39586e-10	1.68507e-09	12.6075	down
LIMA1	-0.396116	5.7979	-8.1199	5.93908e-15	6.72687e-14	23.2967	down
LYAR	-0.396715	7.17827	-7.96932	1.70932e-14	1.77777e-13	22.262	down
SATB1	-0.396726	7.06035	-8.71482	8.00392e-17	1.2682e-15	27.5169	down
OSBPL7	-0.397763	6.39028	-7.76224	7.15131e-14	6.69234e-13	20.8621	down
PECAM1	-0.397937	9.07889	-6.33576	6.41153e-10	3.02908e-09	11.9903	down
NAE1	-0.397939	6.88928	-10.091	1.81819e-21	8.26946e-20	38.0178	down
WDR60	-0.398247	5.6081	-9.21	1.90992e-18	4.25514e-17	31.1822	down
SDAD1	-0.398285	7.80769	-6.67195	8.50199e-11	4.66149e-10	13.9539	down
PCSK7	-0.398611	7.78762	-7.89285	2.90866e-14	2.89481e-13	21.7419	down
OGT	-0.39893	9.05084	-7.84175	4.14081e-14	4.00309e-13	21.3964	down
CD47	-0.399212	7.89545	-8.58868	2.02888e-16	3.01856e-15	26.6049	down
MPHOSPH10	-0.400099	6.85682	-8.19766	3.42253e-15	4.07638e-14	23.8364	down
ELP2	-0.400389	6.8462	-8.21873	2.94579e-15	3.53736e-14	23.9833	down
RASSF1	-0.400571	6.77718	-8.86234	2.66693e-17	4.66342e-16	28.5948	down
VPS13A	-0.400683	6.43538	-9.11456	3.96386e-18	8.28448e-17	30.4654	down
LRMP	-0.401064	8.99817	-7.31344	1.44993e-12	1.05622e-11	17.9219	down
NAP1L1	-0.401091	7.70328	-8.48973	4.182e-16	5.90186e-15	25.8959	down
C14orf159	-0.401472	8.62047	-5.70956	2.22158e-08	8.23872e-08	8.55611	down
HOPX	-0.401773	6.50302	-5.25465	2.42585e-07	7.65699e-07	6.25169	down
ELP3	-0.40184	7.7631	-8.35288	1.12678e-15	1.48511e-14	24.9247	down
TCTN1	-0.40222	6.01569	-7.38514	9.04282e-13	6.84882e-12	18.3828	down
LOC374443	-0.402679	6.39496	-8.93823	1.5083e-17	2.78734e-16	29.154	down
GNPDA2	-0.40295	5.8669	-7.53583	3.31652e-13	2.76209e-12	19.3625	down
ARHGAP10	-0.402992	5.61017	-8.93441	1.55226e-17	2.85655e-16	29.1258	down
HADH	-0.403113	6.94668	-8.88903	2.18338e-17	3.94356e-16	28.7911	down
AARS2	-0.40313	6.01893	-8.27936	1.91042e-15	2.3686e-14	24.4075	down
CHMP7	-0.403718	6.81886	-6.86745	2.53206e-11	1.53075e-10	15.1331	down
LIPT1	-0.404112	6.03422	-8.51065	3.59064e-16	5.10836e-15	26.0453	down
ZDHHC14	-0.40422	5.88853	-7.31733	1.41337e-12	1.03216e-11	17.9468	down
PJA1	-0.40442	5.77904	-7.55966	2.82645e-13	2.37877e-12	19.5187	down
PRR5	-0.404527	7.15116	-5.11191	4.96873e-07	1.49779e-06	5.56281	down
TTC19	-0.404559	7.05328	-7.45141	5.82804e-13	4.55603e-12	18.8118	down
TUBGCP5	-0.404638	5.73055	-7.38854	8.84209e-13	6.72581e-12	18.4047	down
BEX4	-0.406989	6.32048	-6.62965	1.10111e-10	5.90083e-10	13.7024	down
APEX1	-0.408581	8.23906	-6.59505	1.35916e-10	7.20887e-10	13.4976	down
GPA33	-0.408707	6.03849	-7.76626	6.95707e-14	6.51752e-13	20.889	down
MBNL1	-0.409782	9.60272	-9.75854	2.62535e-20	8.89303e-19	35.3932	down
DDX5	-0.409837	10.4252	-7.524	3.59018e-13	2.93979e-12	19.285	down
SCAP	-0.409917	8.55296	-9.75013	2.80688e-20	9.36835e-19	35.3275	down
ATF7IP2	-0.410009	6.25161	-6.8531	2.76999e-11	1.6586e-10	15.0456	down
CAMK2D	-0.410109	5.80262	-7.63821	1.66395e-13	1.46943e-12	20.0365	down
GTPBP6	-0.410128	7.86423	-7.28682	1.72614e-12	1.23388e-11	17.7517	down
MATK	-0.411057	6.38534	-9.62268	7.69838e-20	2.31426e-18	34.3361	down
CD86	-0.411154	7.46373	-5.28617	2.06616e-07	6.57605e-07	6.40604	down
TRIM44	-0.411295	7.86051	-7.50905	3.9681e-13	3.21032e-12	19.1872	down
RPS3	-0.411651	10.2246	-6.79284	4.0326e-11	2.34892e-10	14.6799	down
MAF	-0.412205	6.13634	-8.00796	1.30496e-14	1.39355e-13	22.5262	down
ZNF256	-0.41235	5.56438	-7.71021	1.02035e-13	9.2911e-13	20.5145	down
BTN3A2	-0.412489	7.48534	-5.52229	6.05895e-08	2.09805e-07	7.58764	down
ZNF540	-0.412649	5.32822	-7.90525	2.66909e-14	2.67152e-13	21.826	down
SLC16A10	-0.412861	5.43835	-8.60803	1.76012e-16	2.6456e-15	26.7442	down
OLFM1	-0.413345	5.57616	-7.09064	6.15301e-12	4.08865e-11	16.5117	down
CCDC14	-0.413364	7.12472	-8.54813	2.73061e-16	3.96843e-15	26.3137	down
RALGDS	-0.413498	9.12108	-6.45895	3.08662e-10	1.54085e-09	12.7003	down
ZBTB25	-0.413772	6.21055	-9.50712	1.90838e-19	5.31802e-18	33.4442	down
CMPK1	-0.413817	7.99846	-8.50782	3.6655e-16	5.20643e-15	26.0251	down
AKR1B1	-0.413909	8.17676	-5.83717	1.1044e-08	4.29145e-08	9.23173	down
GRAP2	-0.414208	7.36366	-5.634	3.34096e-08	1.19996e-07	8.16203	down
FMNL3	-0.41436	5.61512	-11.9285	3.03298e-28	8.06773e-26	53.3793	down
TSHZ2	-0.415363	5.97624	-6.14692	1.92508e-09	8.40715e-09	10.9235	down
MAGED1	-0.415656	6.81753	-6.01217	4.15232e-09	1.72581e-08	10.1786	down
ZNF320	-0.415941	5.73886	-8.1226	5.82695e-15	6.63411e-14	23.3154	down
[truncated: 485 more rows]
