# Supplementary material for: A comprehensive analysis of immune features and construction of an immune gene diagnostic model for sepsis
Source: BMC Genomics. 2023 Dec 20;24:794. doi: 10.1186/s12864-023-09896-z (PMC10734174; doi:10.1186/s12864-023-09896-z)
Supplement: Supplementary file 4 — Additional file 4. [file 12864_2023_9896_MOESM4_ESM.xlsx]

## Sheet: vennData_LFC1
WGCNA_module	Immport_database	DEGs_cluster	WGCNA_module|Immport_database	WGCNA_module|DEGs_cluster	Immport_database|DEGs_cluster	WGCNA_module|Immport_database|DEGs_cluster
TCN1	AZGP1	SLC2A11	PGLYRP1	HP	RARRES3	RETN
CLEC5A	B2M	LY6E	SLPI	CD177		LCN2
C1QB	CALR	ITM2C	LTF	MMP8		S100A12
TNFAIP6	CANX		C3AR1	ANKRD22		MMP9
SLC26A8	CD1A		ORM1	ZDHHC19		IL18R1
CASP5	CD1B		FCER1G	GPR84		S100P
ERLIN1	CD1D		INSL3	VNN1		IL1R2
PSTPIP2	CD1E		PLSCR1	ARG1		SORT1
RAB20	CREB1		ADM	CLEC4D		IL18RAP
G0S2	CTSB		OSM	OLFM4		SOCS3
FOLR3	CTSE		LTB4R	ANXA3		NEDD4
TSPO	CTSL1		PPARG	GYG1		KL
C1QC	CTSS		MAPK14	TDRD9		PDGFC
TP53I3	FCGRT		IL1R1	OLAH		IL1RAP
ZNF438	PDIA3		TLR2	CEACAM1		GZMB
KREMEN1	HFE		SEMA4A	TLR5		HLA-DMA
TPST1	HLA-A		IL1RN	IRAK3		CD79A
PGD	HLA-B		IL4R	EXOSC4		HLA-DPA1
DDAH2	HLA-C		CCR1	UGCG		IL32
CST7	HLA-DQA2		MARCO	CA4		PRF1
STOM	HLA-DRB1		S100A8	HK3		CCL5
KIF1B	HLA-DRB3		JAK2	NLRC4		CD3D
LY96	HLA-DRB4		HGF	MS4A4A		CD8A
LDHA	HLA-DRB5		ACVR1B	METTL7B		CD3E
FCAR	HLA-E		NFKBIA	FCGR1B		FLT3LG
OSCAR	HLA-F		CXCL16	BMX		HLA-DMB
METTL9	HLA-G		PROK2	SLC1A3		HLA-DQA1
TCN2	HLA-H		TLR4	LILRA5		CCR7
TRPM2	HSPA1A		GRN	UPP1		GNLY
TIFA	HSPA1B		IFNAR1	PFKFB2		ITK
FLOT1	HSPA1L		CKLF	CKAP4		TGFBR3
CNIH4	HSPA2		TGFA	PFKFB3		IL7R
BST1	HSPA4		S100A9	ATP9A		IL2RB
BLOC1S1	HSPA5		FLT3	CD163		CD3G
STXBP2	HSPA6		IFNGR1	RGL4		CD247
SLC22A4	HSPA8		FGF13	CACNA1E		CCR3
ADCY3	HSP90AA1		CMTM4	TBC1D8
SIGLEC5	HSP90AB1		AQP9	LRG1
TXN	IFNA1		EBI3	DYSF
PDSS1	IFNA2		S100A11	FKBP5
FGD4	IFNA4		FPR1	SIPA1L2
PHTF1	IFNA5		IL17RA	CYP1B1
ST3GAL4	IFNA6		OPRL1	OPLAH
ADAM9	IFNA7		CYBB	BCL2A1
MTF1	IFNA8		MR1	F5
TMEM88	IFNA10		SEMA6B	FAM20A
RAB32	IFNA13		FPR2	SERPINB1
AGTRAP	IFNA14		FGR	ECHDC3
SMARCD3	IFNA16		HCK	SAMSN1
PADI4	IFNA17		IL10RB	NAIP
ROPN1L	IFNA21		ICAM1	GRB10
ASGR2	IFNG		GMFG	LRRN1
B4GALT5	KIR2DL2		LTBR	PGS1
ITGAM	KIR2DL3		JAG1	GADD45A
CD274	KIR2DL4		IFNGR2	ALPL
BATF	KIR2DS1		ZYX	NSUN7
MYO10	KIR2DS3		TNFRSF1A	DAAM2
B3GNT8	KIR2DS4		PIK3CB	LIN7A
LMNB1	KIR2DS5		CHUK	POR
IER3	KIR3DL1		TLR8	KCNE1
STK3	KIR3DL2		TCF7L2	ENTPD7
SLC2A3	KLRC1		SEMA4B	MGAM
EMILIN2	KLRC2		TNFSF13	PCOLCE2
EPAS1	MICA		TNFAIP3	MERTK
FLVCR2	MICB		SLC11A1	CCNA1
TRIB1	NFYA		HBEGF	TSHZ3
SQRDL	NFYB		LILRB3	SMPDL3A
ZAK	NFYC		INHBB	ST6GALNAC3
SH3GLB1	LGMN		NFKBIZ	IDI1
SIGLEC9	PSMB8		SLC40A1	HPGD
CR1	PSMC1		NRAS	MCTP2
NDUFB3	PSMC2		SOS2	ETS2
GNG5	PSMC3		S100A6	DACH1
FUT7	PSMC4		CD14	SULT1B1
SBNO2	PSMC5		NR2E1	KLHL2
CDA	PSMC6		RELB	PECR
MSRB2	PSMD1		CMTM6	DHRS9
CEBPD	PSMD2		PLAUR	ATP11B
GPR97	PSMD3		GMFB	NECAB1
BRI3	PSMD4		IL1B	KBTBD7
MCTP1	PSMD5		OGFR	CD52
CD63	PSMD7		RNASEL	C12orf57
EXT1	PSMD8		HMOX1	FCRLA
DHRS13	PSMD10		CMTM2	PVRIG
BCL6	PSMD11		CMTM1	PTPRCAP
SERPINB10	PSMD13		CTLA4	VPREB3
GPR160	PSME1		IL23A	ITGB7
LILRB4	PSME2		RASGRP3	LIME1
CAPG	RFX5		RABEP1	LAX1
SRPK1	RFXAP		BPHL	MAP4K1
DOK3	SLC10A2		SEMA4D	GZMA
LIMK2	TAP1		PIK3R1	CD7
SESN2	TAP2		IL16	GZMH
SAP30	TAPBP		RORC	GPR18
GAS7	THBS1		PTGS2	CRIP1
VSIG4	SHFM1		LTA	CDC25B
TMEM120A	KLRC4		IL27RA	CTSW
RGL1	AP3B1		CXCR6	MAL
GM2A	RFXANK		CCL28	RUNX3
QSOX1	PSMD6		HLA-DOB	GPR56
PPP1R3D	PSME3		PDGFD	EVL
FOXC1	PSMD14		LGR6	CD27
SLC22A15	CLEC4M		CCR4	LDHB
KCND1	IFI30		TLR7	CD5
GRAMD1A	PROCR		CIITA	EOMES
CSTA	ADRM1		CR2	KLRG1
MT2A	KIAA0368		KIR2DL1	CD96
DHCR7	TRPC4AP		CD72	CD6
BASP1	CD209		AKT1	FGFBP2
GADD45B	UBXN1		MAP3K14	SKAP1
MAFG	ERAP1		CD22	FAIM3
EMR1	TAPBPL		CMTM8	CD2
GPR27	KIR2DL5A		SEMA4F	UBASH3A
ACN9	ERAP2		ELAVL1	SPOCK2
UPB1	ULBP3		AHNAK	KLRB1
PLAC8	ULBP2		ACVR2A	LEF1
JUNB	ULBP1		IL10RA	GZMK
PVRL2	KIR3DL3		NFATC3	NELL2
ZDHHC3	RAET1E		HLA-DOA	BCL11B
GALNT14	RAET1L		CXCR4	FCER1A
CDC42EP3	UBR1		CD74
CD59	RAET1G		CXCR5
WDFY3	PDIA2		CD8B
TRIM25	HAMP		CD79B
ATP8B4	PI3		CD86
CTSD	CAMP		ADRB2
MUC1	DEFB4		VIPR1
HMGB2	PPBP		ICAM2
SERPINA1	REG3G		FASLG
JMJD6	CXCL14		CECR1
UBTD1	IL8		VEGFB
NQO2	CXCL10		PPIA
MXD3	CXCL9		CD1C
SCN9A	CXCL5		CD244
C14orf2	CXCL11		LTBP3
LPCAT2	CXCL6		CD81
FAM20C	CXCL1		PLCG1
MTHFD2	CXCL12		HLA-DRA
POMP	CXCL13		LTB
RAB24	CXCL2		CBLB
CSGALNACT2	PF4		MALT1
KCNMA1	XCL1		IL11RA
ZDHHC12	CXCL3		CCR6
KCNJ2	DEFB103A		LANCL1
TMEM165	CCL13		ZAP70
ACSL1	CCL1		NR1D2
RRAGD	DEFB1		CXCR3
GSTO1	CCL8		LAT
SLC39A8	ELANE		PPP3CC
BCAT1	DEFB103B		HLA-DQB1
SIL1	DEFA3		PTGER4
HDAC4	DEFA1		HLA-DPB1
MKNK1	TMSB10		JAK1
MT1G	DEFA6		ICOS
ABCA1	DEFA5		BACH2
NTSR1	DEFA4		FYN
STAB1	LCN1		NR3C2
SLCO4A1	COLEC10		TNFRSF25
SLC37A3	BPI		NCR3
TMTC1	DCD		CARD11
MBOAT2	LCN6		PTGDS
RNF144B	HTN3		CX3CR1
C5orf30	LCN8		RORA
TP53I11	LOC728358		CD4
KLHL8	CCR10		KLRC3
NUDT16	CELA1		CSF1R
CARD6	DEFB106A		IL5RA
SH3PXD2B	PENK		PRKCQ
EXOC6	BPIL2		CD40LG
C17orf62	MMP12		SH2D1B
COL17A1	BPIL3		LCK
SERPINB2	LEAP2		PTGDR
PADI2	SFTPD		SH2D1A
AP3B2	LCN9		CD28
FBN2	BPIL1		KLRD1
WSB1	TMSB4X		TXK
HPSE	ZC3HAV1		NOV
CLIC1	TMSB15A		RASGRP1
MYL6	S100B
DCUN1D3	S100A13
GRINA	DEFB119
ENTPD1	DEFB107A
SPTLC2	DEFB105A
FBXO30	SERPIND1
RABAC1	DEFB129
NANS	DEFB127
BAZ1A	S100A7
C1QA	DEFB104A
SLC9A8	DEFB126
TCTEX1D1	DEFB106B
ANXA1	DEFB104B
LRPAP1	DEFB107B
AGPAT9	PGLYRP3
TMEM180	PGLYRP2
WIPI1	S100A10
OAT	S100A2
RHOG	DEFB125
NETO2	DEFB123
FLOT2	DEFB105B
ECE1	DEFB132
TMEM185B	C20orf185
ITPKC	LCN12
AGPAT2	PGLYRP4
MAP2K6	S100A5
ATOX1	S100A3
NBN	S100A1
PIK3AP1	DEFB128
GLRX	DEFB108B
AZI2	HTN1
GNB2	LMBR1L
FEM1C	S100A7A
CCPG1	DEFB118
GALNT2	COLEC12
PAG1	TMSB4Y
ALPK1	DEFB131
CEBPB	DEFB134
GCH1	DEFB130
IGFBP2	DEFB124
PCMT1	DEFB121
SPPL2A	DEFB116
RAB31	DEFB115
FES	DEFB114
SPI1	DEFB113
NFE2	DEFB112
JOSD2	DEFB110
DPY19L3	TMSB15B
ALOX5AP	DEFB133
PNPLA1	S100Z
ZDHHC20	MAVS
GNS	TMSL3
HIP1	S100A14
CLEC4E	LCN10
KCNE1L	S100A16
HSD3B7	DEFB137
QPCT	DEFB136
RABGEF1	DEFB117
PYGL	DEFB111
MYBPC3	ZC3HAV1L
GCLM	S100A7L2
RGS19	LOC731414
IDH1	LOC730963
CPEB4	COLEC2
SFXN5	DEFB4P
DNAJC5	C20orf186
SLC36A4	AZU1
APH1B	LOC729523
ANKS1A	LOC100130154
COX7B	LOC100134379
AIG1	LOC100134289
SLCO4C1	LOC100129216
UBL5	DEFA1A3
NFIL3	LOC100131433
CD55	LCN1L1
CCDC17	S100G
CD82	LOC648637
CAPZA2	LOC100130969
C15orf48	LOC100133267
MFN2	LOC100133128
TFF3	LOC100128174
SCPEP1	TCHHL1
TMEM176A	TINAGL1
NDUFAF1	SLC22A17
PLP2	WFIKKN1
C1GALT1C1	WFDC2
B3GNT5	IL6
DSE	UMODL1
IGF2BP3	TGFB1
TRPM6	PF4V1
RBMS1	KAL1
UBE2J1	SPAG11B
PSG3	A2M
TOMM40L	NFKB1
HLX	APOBEC3G
SHKBP1	FABP6
ATP6V1C1	NOD2
YIPF1	MBL2
ZC3H3	SFTPA1B
SLA	RBP1
RIT1	PLAU
LATS2	PAEP
ZNF281	HFE2
ANKRD33	MUC5AC
FAM105A	OBP2A
CD58	PLTP
KCNJ15	MX1
MGST1	DDX58
SLC36A1	IL29
EIF4E3	IRF3
VAMP3	SFTPA2
SLC25A40	SFTPA2B
MYD88	LPA
RAB27A	LBP
PSENEN	RBP4
ZNF787	SFTPA1
VSTM1	NOX4
RNF24	IFNB1
PLEKHO2	RBP5
NARF	FABP7
NDST2	FABP5
GADD45G	FABP3
MOSPD3	FABP2
FFAR2	FABP4
NTNG2	R3HDML
CDKN2C	C20orf71
DPH3	C20orf114
FIG4	OASL
ATP2C2	CRABP2
MAFB	CRABP1
LYRM1	RBP7
TBKBP1	DUOX1
MSRA	OBP2B
ACSL4	RBP2
CEACAM4	LCN15
JDP2	CETP
CDADC1	FABP12
MANSC1	FABP9
COX7A2	PLUNC
TMCO3	LCNL1
RILPL2	C8G
DIRC2	SPAG11A
ASPH	PI15
HOMER3	NOX1
MT1F	PMP2
GSN	APOD
ANKRD55	ORM2
CAPN3	TNF
DSC2	CTSG
CEBPA	PRTN3
CYYR1	MAPK1
GLT1D1	PML
TIPARP	AEN
ST14	C20orf70
RHBDF2	ISG20
ADCK4	BCL3
GCNT1	ISG20L2
C1orf122	NOX5
GTDC1	NOX3
CD36	DUOX2
PDZD8	TLR3
C1RL	TFRC
SIRPB1	IFIH1
ARHGAP24	LRP1
RAB33B	TRIM5
DNAJC13	IDO1
COX15	GDF15
VASP	ADIPOQ
PXK	STAT3
ALCAM	STAT1
H6PD	IL28A
KIAA0040	SEMG1
MRPL28	TNFSF10
MICAL1	CCL20
CDKN2D	SOCS1
SFT2D1	IRF1
NCF4	IL15
ARID3A	APOBEC3F
PEF1	CHIT1
TMEM169	CD40
LACTB	NLRX1
ARL11	PGC
STYXL1	VEGFA
MAN1A1	IKBKE
ATP13A3	ISG15
PIM3	DHX58
C9orf84	TFR2
RALB	FCN2
LDLR	MUC4
NBEAL2	F2R
SKAP2	ELN
SERINC2	IL27
SETD8	MAPT
ECM1	LYZ
PLD1	LEP
SLC44A1	CYLD
GCA	KLKB1
AMPH	CST4
SLITRK4	CSRP1
EDEM2	JUN
FOSL2	ITGAV
ZBTB16	IRF5
GBE1	IL12B
SAT1	EIF2AK2
PPM1M	APOM
LMTK2	CACYBP
C1orf162	NOD1
IRAK2	MAPK8
MAD2L2	MAPK3
VPS25	BST2
RB1	PLA2G2A
HTATIP2	NEWENTRY
YWHAE	PDGFRA
B4GALT4	GNAI1
NCOA7	WNT5A
MARCKS	FURIN
C9orf66	ADAR
TOR1AIP2	TYK2
SELL	NOS2
ZMYND15	TRAF3
KCTD21	TPT1
SH2B2	TPM2
IGFBP7	NEO1
HNRNPA3P1	TLR1
TOM1	TK2
CPD	PRDX2
DNASE1L1	MX2
SRGAP1	FGF2
TREML2	FGA
PUS3	F2RL1
ALOX5	DAK
PNPLA6	MSR1
TBC1D2	LMBR1
ARID5A	SPINLW1
EIF4G3	SRC
MT1E	MPO
SSFA2	ROBO3
PLB1	SP1
RP2	SOD1
NRD1	PDF
CFLAR	DLL4
MTMR3	ECD
TMLHE	DMBT1
TMEM33	TMEM173
CHCHD1	SKIV2L
TMEM11	SEMG2
ATL3	DES
IRS2	DCK
ARL5B	DAXX
KYNU	TNFRSF10A
FAM129B	TNFRSF10B
INSC	EED
ITGA7	CCL4
SGMS2	LIMS1
MEF2A	LALBA
SLC39A1	APOBEC3H
SEPHS2	TMPRSS6
TNFAIP8L3	SPINK5
STX11	BECN1
CEACAM3	TNFSF11
TMEM176B	KNG1
CLIC4	CSK
ATP6V0D1	KLRK1
ACAA1	KCNH2
PCNX	JUND
TSPAN14	CLDN4
DNAJC3	RNASE3
BNIP2	RN7SL1
SH3BP5L	IRF7
DNAJA1	IREB2
TXNDC17	ILK
PTGES	IL18
CAPZA1	IL17A
RAB1A	APOBEC3A
TMEM51	MASP2
DUSP13	TRIM27
CAMKK2	RELA
MPDU1	IL1A
FBXL5	PTX3
PHF21A	IFNAR2
TOLLIP	IFN1@
PSMA4	SYTL1
MT1X	APOBEC3C
FBLN1	DDX17
ATXN7L3	HTR1A
GTPBP1	2022-09-07
ZNHIT1	MASP1
SRP19	PROC
PPP1R3B	MAP2K2
ACSL3	MAP2K1
ARHGEF11	HRG
ATF6	NDRG1
DISC1	IRF9
ADCY4	TRIM22
PGK1	PPP4C
FBXW2	HMGB1
ABCD1	RNASE7
MRVI1	ABCC4
TWF1	HDAC1
G6PD	IL28RA
CHSY1	TANK
PFKFB4	PIK3CG
SIRPA	ARRB1
LRRFIP2	RSAD2
ATG3	STAB2
COL4A3BP	TBK1
MS4A6A	PDYN
RNF135	PDGFRB
SDF2	PDCD1
SCCPDH	PCSK2
MVP	PCSK1
CTSZ	ARG2
SYN2	APOH
RCVRN	BIRC5
CTDP1	ANXA6
PDLIM7	IL22
TIMP2	VTN
RIN3	VIM
KIF5B	VCAM1
SPCS3	PRDX1
JAK3	GFAP
SEC22B	GBP2
ERO1L	ALB
GNB4	SLC29A3
SLC25A28	OAS1
TNPO3	AGER
C16orf72	UNC93B1
GDPD3	TNFSF4
CUX1	NOS1
STEAP3	ACTG1
PLOD1	ACTA1
RTN4	ACO1
CHIC2	SERPINA3
SAMD8	IL8RA
PYCARD	CCL15
PHC2	CCL14
TFE3	CCL16
PSMB3	CCL19
NUCB1	CCL18
CORO2A	CCL17
E2F3	CCL26
N4BP1	CCL22
GBGT1	CCL4L2
MLKL	CCBP2
GALNT3	CCL27
STBD1	CCR8
COL7A1	CCRL1
B3GNT2	CCL2
TRPS1	CCL21
PAM	CCL7
SAR1B	CCL3
HSDL2	CCL11
MAP3K11	CCR5
RRAS	CCL23
LAIR1	CCL25
DENND3	CCL3L3
GNAI3	CCL4L1
TSEN34	CCL3L1
SESTD1	CCL24
RHOT1	XCL2
ZNF429	FAM19A5
HIATL1	FAM19A3
ZBTB8OS	FAM19A4
SNX20	FAM19A1
NLRP12	FAM19A2
NDUFA1	CCL14-CCL15
NEU1	PTK2B
ORAI2	IL4
ZMPSTE24	CDH1
SLC12A9	LTBP1
HIST1H2BE	IL13
SERPINB8	IL10
TBC1D14	IL2
PRMT5	MIF
CRISPLD2	CRP
SIRPD	PTK2
C4BPA	VDR
ZNF319	OLR1
PGM1	ADRBK1
MSRB3	RNASE2
SPA17	LYN
MPP7	SYK
TMEM2	BTK
SP100	BLNK
RAPGEFL1	VAV3
CATSPER1	VAV1
MMP25	VAV2
HRH2	RAC1
DUSP1	RAC2
ELMO2	RAC3
EHD1	PPP3CA
PRKCD	PPP3CB
DCTN4	CHP
ACOT9	PPP3R1
LONRF3	PPP3R2
PRR13	CHP2
RMI1	NFAT5
TMUB2	NFATC1
IRAK4	NFATC2
IGSF6	NFATC4
RNFT1	HRAS
MFSD9	KRAS
RNF146	FOS
CDKN2B	BCL10
KLHDC8B	IKBKB
ACOX2	IKBKG
CAP1	NFKBIB
ZNF282	NFKBIE
CYB5R1	CD19
RAB2A	PIK3R5
C10orf54	PIK3R2
GJB6	PIK3R3
MTX1	PIK3CA
SYCP2	PIK3CD
RCHY1	AKT3
SDHC	AKT2
C9orf72	GSK3B
PGM2	INPP5D
HYAL2	PTPN6
CCND3	FCGR2B
VNN2	PLCG2
P2RX1	PRKCB
MAP1LC3B	IFITM1
PTEN	IGH@
MEA1	IGHA1
MGAT1	IGHA2
RENBP	IGHD
ZNF467	IGHD@
CECR6	IGHD1-1
MIER1	IGHD1-14
PPP2R5A	IGHD1-20
CCDC53	IGHD1-26
CD44	IGHD1-7
BRSK1	IGHD2-15
ORMDL2	IGHD2-2
ADAM17	IGHD2-21
PSMA2	IGHD2-8
CEACAM21	IGHD3-10
RNASE4	IGHD3-16
ATP6V1E1	IGHD3-22
ACSS2	IGHD3-3
VAPA	IGHD3-9
DGAT2	IGHD4-11
TAF13	IGHD4-17
AGTPBP1	IGHD4-23
RPS6KA1	IGHD4-4
MFAP3	IGHD5-12
ENY2	IGHD5-18
TMEM91	IGHD5-24
LAT2	IGHD5-5
ZNF230	IGHD6-13
CFP	IGHD6-19
MXRA7	IGHD6-25
SBF2	IGHD6-6
TMOD3	IGHD7-27
METRNL	IGHE
LOXL3	IGHG1
DENND2C	IGHG2
CASP4	IGHG3
ARPC3	IGHG4
SLC25A24	IGHJ@
ADAMTS2	IGHJ1
MAPKAPK2	IGHJ2
SFT2D2	IGHJ3
TBC1D7	IGHJ4
MEGF9	IGHJ5
ASAH1	IGHJ6
PRKAG1	IGHM
KIAA1715	IGHV@
ETV6	IGHV1-18
PPP1R10	IGHV1-2
WSB2	IGHV1-24
RHBDD2	IGHV1-3
TSC22D4	IGHV1-45
CYB5D1	IGHV1-46
MOSPD2	IGHV1-58
CD300C	IGHV1-69
PTPRJ	IGHV1-8
ST3GAL2	IGHV1-C
TNNI2	IGHV1-F
NKIRAS1	IGHV2-26
THOC5	IGHV2-5
BCORL1	IGHV2-70
TMEM144	IGHV3-11
ACTR10	IGHV3-13
LGALS8	IGHV3-15
DEGS1	IGHV3-16
RAP2C	IGHV3-20
CDC42EP4	IGHV3-21
FKBP15	IGHV3-23
TMC4	IGHV3-30
ZNF366	IGHV3-30-3
C4orf32	IGHV3-30-5
STARD3NL	IGHV3-33
MAN2A2	IGHV3-35
GALNS	IGHV3-38
FAM110B	IGHV3-43
RNF149	IGHV3-48
MBOAT7	IGHV3-49
HECW2	IGHV3-53
DIAPH2	IGHV3-64
CASP9	IGHV3-66
SERTAD3	IGHV3-7
ZSWIM6	IGHV3-72
SLC26A6	IGHV3-73
F8	IGHV3-74
RPA4	IGHV3-9
ALOX15B	IGHV3-D
IMPDH1	IGHV3-H
TPK1	IGHV4-28
STK16	IGHV4-30-1
ATP5J2	IGHV4-30-2
LRP10	IGHV4-30-4
YIPF4	IGHV4-31
FAM126B	IGHV4-34
PTPN2	IGHV4-39
RRAGC	IGHV4-4
PRKAR2A	IGHV4-59
STX10	IGHV4-61
VAMP7	IGHV4-B
EFEMP2	IGHV5-51
SCYL2	IGHV5-A
MIDN	IGHV6-1
TUBA1A	IGHV7-4-1
HEBP2	IGHV7-81
PPAP2C	IGK@
NDST1	IGKC
ZMAT5	IGKDEL
PEX13	IGKJ@
NRBP1	IGKJ1
TOR1A	IGKJ2
IFITM2	IGKJ3
SERTAD1	IGKJ4
GALK1	IGKJ5
RASGRP4	IGKV@
PDK3	IGKV1-12
NDUFA4	IGKV1-13
HCN4	IGKV1-16
LAMC1	IGKV1-17
ASB7	IGKV1-27
ATG7	IGKV1-33
MAP1LC3A	IGKV1-37
ATP6V0E1	IGKV1-39
TPD52L2	IGKV1-5
GRIP2	IGKV1-6
CAB39	IGKV1-8
VPS54	IGKV1-9
NAT1	IGKV1D-12
NUP88	IGKV1D-13
PIK3C2A	IGKV1D-16
CBY1	IGKV1D-17
RBM4B	IGKV1D-33
HSD17B8	IGKV1D-37
NARS	IGKV1D-39
KIT	IGKV1D-42
SLC23A2	IGKV1D-43
MEPCE	IGKV1D-8
FTO	IGKV2-24
DHX57	IGKV2-28
GTPBP8	IGKV2-30
KIAA0753	IGKV2-40
TCEA2	IGKV2D-24
ZNF431	IGKV2D-28
RAD50	IGKV2D-29
PHACTR4	IGKV2D-30
WDR19	IGKV2D-40
MTO1	IGKV3-11
RPLP0	IGKV3-15
ANKRD44	IGKV3-20
OXA1L	IGKV3-7
SMARCC1	IGKV3D-11
MAP4K2	IGKV3D-15
FTSJ2	IGKV3D-20
ZBTB9	IGKV3D-7
APOL3	IGKV4-1
ST8SIA1	IGKV5-2
PAQR7	IGKV6-21
LYSMD4	IGKV6D-21
TSPYL1	IGKV6D-41
LSG1	IGL@
ZC3H8	IGLC@
RPL36	IGLC1
RHOF	IGLC2
RPL32	IGLC3
IGFBP3	IGLC6
DDB1	IGLC7
ARMCX5	IGLJ@
CD84	IGLJ1
AKR7A2	IGLJ2
SLC25A17	IGLJ3
PTPLB	IGLJ4
UPRT	IGLJ5
TRIM68	IGLJ6
RFC5	IGLJ7
SLC46A2	IGLV@
ABL1	IGLV1-36
PPP1CC	IGLV1-40
RYK	IGLV1-44
ZNF789	IGLV1-47
NONO	IGLV1-50
FARS2	IGLV1-51
CBX5	IGLV10-54
NIF3L1	IGLV11-55
XPO5	IGLV2-11
C14orf169	IGLV2-14
SCAMP3	IGLV2-18
FASTKD2	IGLV2-23
CCDC25	IGLV2-33
PCBD2	IGLV2-8
PWP1	IGLV3-1
ZNF3	IGLV3-10
TRAF3IP2	IGLV3-12
CYP2U1	IGLV3-16
DDX31	IGLV3-19
ENPP5	IGLV3-21
JUP	IGLV3-22
INPP5E	IGLV3-25
SLBP	IGLV3-27
TTC31	IGLV3-32
RAB11FIP1	IGLV3-9
TGFBRAP1	IGLV4-3
KLHL24	IGLV4-60
PCNT	IGLV4-69
ZNF234	IGLV5-37
ALDOC	IGLV5-39
MPPE1	IGLV5-45
DUSP6	IGLV5-48
TOMM70A	IGLV5-52
GRPEL2	IGLV6-57
EML4	IGLV7-43
MARS2	IGLV7-46
TEX10	IGLV8-61
FAM50B	IGLV9-49
NUP205	C3
UTP15	C5
ARID2	CCL3L2
ZC3H14	CMA1
GSPT2	CX3CL1
PDPR	CXCL17
GLS	CYR61
RPAP2	EDN1
CCDC91	EDN2
ZFP3	EDN3
RAB11FIP3	FGF10
RRP15	LECT2
MLLT11	PPBPL1
RAB11FIP4	SAA1
HNRNPU	SAA2
ZNF680	SBDS
LRPPRC	SEMA3A
CDC23	SEMA3B
OSGEPL1	SEMA3C
ZFP14	SEMA3D
REXO4	SEMA3E
ITGA5	SEMA3F
FAM35A	SEMA3G
RAB22A	SEMA4C
SRRM2	SEMA4G
RPGR	SEMA5A
PLA2G7	SEMA5B
VPS13C	SEMA6A
SLC12A2	SEMA6C
TULP4	SEMA6D
IMP4	SEMA7A
HOXB2	SLIT1
C10orf2	SLIT2
CD99	TNC
G3BP2	TYMP
GPAM	C5AR1
HIP1R	CCR9
CAPN7	CCRL2
ZNF766	CMKLR1
EIF3G	CXCR7
MRPS27	CYSLTR1
EIF3M	CYSLTR2
EIF3H	DARC
PRPS1	EDNRA
USP24	EDNRB
ZNF25	GPR17
C2orf44	GPR32
UBIAD1	GPR33
PRRC1	GPR44
TSR2	GPR77
AMOT	IL8RB
BTLA	LTB4R2
E2F5	PLXNA1
TAF1B	PLXNA2
MADD	PLXNA3
THNSL1	PLXNA4
SLC25A5	PLXNB1
ZNF302	PLXNB2
SLC25A15	PLXNB3
UST	PLXNC1
WDR59	PLXND1
TTF2	PTAFR
RUFY3	ROBO1
PMAIP1	ROBO2
SLC27A1	RXFP3
HNRNPD	XCR1
CLSTN1	ADM2
RAB40B	AGRP
EXOSC7	AGT
RCC2	AMBN
MCM7	AMELX
C14orf28	AMH
PPTC7	ANGPTL5
IGSF9B	ANGPTL7
ANKMY1	APLN
BCKDHB	AREG
EXOSC5	ARMET
FOXP1	ARMETL1
NSUN6	ARTN
ZNF514	AVP
EIF2AK4	BDNF
ATP10A	BMP1
SMAD4	BMP10
CAMK1	BMP15
C11orf80	BMP2
BIVM	BMP3
SCRN1	BMP4
AQP3	BMP5
PIGU	BMP6
FAM53B	BMP7
CRY2	BMP8A
ILF3	BMP8B
ZMIZ1	BTC
SMAD7	C19orf10
SMYD2	CALCA
NUP93	CALCB
GFM1	CAT
ZNF512	CCK
NARS2	CD320
RBM14	CD70
TMEM18	CER1
HSPA9	CGA
HEATR5B	CGB
TP53I13	CGB1
SEC31B	CGB2
SH3KBP1	CGB5
SF3A2	CGB7
MRPS30	CGB8
DEXI	CHGA
PHOSPHO2	CHGB
GSTP1	CLCF1
TDRD3	CLEC11A
DENND4C	CMTM3
TMEM19	CMTM5
NMRAL1	CMTM7
ZBTB20	CNTF
PPIH	CORT
CCDC115	CRH
PIGB	CSF1
PAN2	CSF2
DUSP14	CSF3
TTC12	CSH1
SFMBT1	CSH2
STIM2	CSHL1
GIPC1	CSPG5
SNX25	CTF1
EIF2AK3	CTGF
GTF2I	DKK1
GLMN	EGF
MPHOSPH9	EPGN
TMEM154	EPO
MRPL45	EREG
TMEM109	ESM1
CHD3	FAM3B
APRT	FAM3C
TMEM14A	FAM3D
CYP4F12	FGF1
TUBGCP4	FGF11
ZNF154	FGF12
BTG1	FGF14
HERC2	FGF16
N4BP2L1	FGF17
LTV1	FGF18
CEP63	FGF19
DHX15	FGF20
EXOSC9	FGF21
ADCK2	FGF22
TAF15	FGF23
CDK10	FGF3
CCDC84	FGF4
TDP1	FGF5
NCAM1	FGF6
MTA1	FGF7
ITGA6	FGF8
RUVBL1	FGF9
RPS19	FIGF
FRY	FIGNL2
ERMP1	FSHB
RPUSD4	GAL
MEN1	GALP
PTCD2	GAST
CDC16	GCG
SELM	GDF1
C21orf2	GDF10
CTDSP2	GDF11
LRRC14	GDF2
WDR82	GDF3
NUP107	GDF5
SARS2	GDF6
GTPBP4	GDF7
ATP6V0A2	GDF9
NIT2	GDNF
EIF5B	GH1
UBAP2	GH2
PNMA3	GHRH
CASK	GHRL
POLG2	GIP
ZBTB24	GKN1
IFT74	GNRH1
PRMT3	GNRH2
SIRT1	GPHA2
CAMSAP1	GPHB5
PURA	GPI
NFX1	GREM1
RSL1D1	GREM2
SETDB2	GRP
PPP1R2	GUCA2A
MCM3	HDGF
NOB1	HDGFRP3
CLUAP1	IAPP
DUS3L	IFNE
LRIG2	IFNK
TSPYL2	IFNW1
ZDHHC23	IGF1
CAMK2G	IGF2
PTCH1	IL11
DNAJA3	IL12A
EPHA1	IL17B
UNG	IL17C
LETMD1	IL17D
BDP1	IL17F
WDR74	IL19
TYSND1	IL1F10
MAGEH1	IL1F5
UFSP2	IL1F6
RBM26	IL1F7
DOK2	IL1F8
TMCC1	IL1F9
TXNIP	IL20
PPIL3	IL21
ACVR1	IL24
HPCAL4	IL25
PCYOX1L	IL26
RAD21	IL28B
NIPA1	IL3
EPRS	IL31
ICK	IL33
EIF3B	IL34
CWF19L2	IL5
PPM1F	IL6ST
USPL1	IL7
CLASP2	IL9
ANK3	INHA
LUC7L	INHBA
BIRC3	INHBC
IKZF5	INHBE
WIPF1	INS
SPIN3	INS-IGF2
ZHX2	INSL4
CD69	INSL5
ARL2BP	INSL6
MGA	JAG2
KDELC2	KGFLP1
CIB1	KGFLP2
C8orf33	KITLG
GLIPR1	LACRT
RP9	LEFTY1
ZNF211	LEFTY2
TPP2	LHB
FNBP1	LIF
PDHB	LRSAM1
CTPS2	LTBP2
AGMAT	LTBP4
FAM118A	MDK
MLLT10	MIA
ADK	MLN
ELF1	MSTN
MRPS35	NAMPT
PTPLAD1	NDP
KLHL20	NENF
RBM4	NGF
ZMYM6	NMB
CDKN1C	NODAL
CEP290	NPFF
SPRED1	NPPA
RNF157	NPPB
NUP35	NPPC
ZNF26	NPY
ADA	NRG1
MCCC1	NRG2
PPIE	NRG3
PPM1K	NRG4
MTSS1	NRTN
USP11	NTF3
MBNL2	NTF4
TOP2B	NTS
PHF14	NUDT6
TARDBP	OGN
HACL1	OSGIN1
LFNG	OSTN
IQCB1	OXT
PRKDC	P11
CSNK1G2	PDGFA
LOC284023	PDGFB
CBLL1	PDGFRL
RCN2	PGF
DFFB	PMCH
XPC	PNOC
ITPR1	POMC
GALNT12	PPBPL2
PIGP	PPY
REPIN1	PRL
ZNF439	PRLH
TMC6	PROK1
PFAS	PSPN
RRAS2	PTH
ITGB1	PTH2
C5orf28	PTHLH
SPN	PTN
RDH13	PYY
PITPNC1	QRFP
CENPK	RABEP2
SSRP1	REG1A
ERBB2	RETNLB
SH2D2A	RLN1
MOAP1	RLN2
EPHB1	RLN3
PRPF19	SCG2
EDAR	SCGB3A1
ALDH9A1	SCT
RIC8B	SCYE1
ELOVL5	SECTM1
HLTF	SLURP1
TSPAN32	SPP1
DDX55	SST
PCID2	STC1
RPA2	STC2
PCNXL2	TAC1
TBX21	TDGF1
SF3B3	TDGF3
GEMIN4	TG
LRBA	TGFB2
USP13	TGFB3
LY86	THPO
ARGLU1	TNFRSF11B
SDCCAG3	TNFSF12
ZNF33B	TNFSF13B
PEA15	TNFSF14
HEATR2	TNFSF15
EXOSC8	TNFSF18
IKZF1	TNFSF8
DDX27	TNFSF9
WDR73	TOR2A
CRIP2	TRH
NUCKS1	TSHB
SLC9A3R1	TSLP
CCDC66	TXLNA
ACTR5	UCN
MDC1	UCN2
WDR6	UCN3
BCL11A	UTS2
KIFAP3	UTS2D
TSEN2	VEGFC
SF3A1	VGF
ZNF614	VIP
ARHGAP12	ACVR1C
TSPAN3	ACVR2B
PAAF1	ACVRL1
GRAP	ADCYAP1R1
MRPS9	ADIPOR1
MRPS6	ADIPOR2
SIT1	ADRB1
SNRPD3	AGTR1
CUEDC1	AGTR2
NOL6	AMHR2
BUB3	ANGPT1
NT5E	ANGPT4
PCYOX1	ANGPTL1
OSGEP	ANGPTL2
E4F1	ANGPTL3
MPEG1	ANGPTL4
RPS5	ANGPTL6
MBP	APLNR
ZNF101	AR
ADNP	AVPR1A
RAB37	AVPR1B
ALMS1	AVPR2
RPL38	BMPR1A
CLEC7A	BMPR1B
LARS	BMPR2
PI16	BRD8
KLHDC4	CALCR
TTC16	CALCRL
SUMF2	CNTFR
UBE2G2	CRHR1
MDFIC	CRHR2
TRRAP	CRIM1
SCML1	CRLF1
ACTR1B	CRLF2
NAPEPLD	CRLF3
WBP11	CSF2RA
YWHAQ	CSF2RB
IPO9	CSF3R
RNASE6	EGFR
GALT	ENG
UBQLN4	EPOR
ALDH18A1	ESR1
PPP2R2B	ESR2
PPRC1	ESRRA
INTS9	ESRRB
ZNF17	ESRRG
ABHD14B	FGFR1
ANKMY2	FGFR2
APOBEC3D	FGFR3
ZNF362	FGFR4
DDX46	FGFRL1
GPD1L	FLT1
WDR92	FLT4
COG2	FSHR
FN3KRP	GALR2
TOMM20	GALR3
SRRM1	GCGR
ADARB1	GHR
ZSCAN18	GHRHR
CROT	GHSR
DGKA	GIPR
NUP210	GLP1R
TMEM156	GLP2R
TTYH2	GNRHR
PCCA	GPER
NCL	HNF4A
ST3GAL5	HNF4G
SMAD5	HTR3A
NUP54	HTR3B
RPAP3	HTR3C
ZNF134	HTR3D
G3BP1	HTR3E
GCN1L1	IGF1R
TKTL1	IGF2R
EXOSC2	IL11RB
CLEC10A	IL12RB1
ZNF652	IL12RB2
NSUN2	IL13RA1
CBX7	IL13RA2
MAP3K4	IL15RA
AGK	IL15RB
PPAT	IL17RB
SLC29A1	IL17RC
CCNB1IP1	IL17RD
ZCCHC7	IL17RE
SPTAN1	IL1RL1
RNASEH1	IL1RL2
SLC41A3	IL20RA
C1orf109	IL20RB
ARMC1	IL21R
SMPD3	IL22RA1
LDOC1L	IL22RA2
KRI1	IL23R
DCTD	IL2RA
ZNF786	IL2RG
CTDSPL2	IL31RA
NR2C2AP	IL3RA
SFI1	IL6R
ASF1A	IL9R
RNF214	INSR
EEPD1	KDR
PCSK5	LEPR
VEZT	LGR4
TMEM116	LGR5
C6orf48	LHCGR
MCPH1	LIFR
ZNF600	MC1R
KRT73	MC2R
RTN1	MC3R
OFD1	MC4R
SRFBP1	MCHR1
CACNA2D2	MCHR2
RPS6	MET
FOXO1	MLNR
PRMT6	MPL
ZNF248	MTNR1A
TFB1M	MTNR1B
JMJD1C	NGFR
HNRNPA0	NMBR
RAPGEF1	NPR1
LAS1L	NPR3
SLC25A43	NR0B1
CASP8	NR0B2
NUDT21	NR1D1
MS4A2	NR1H2
POLR1C	NR1H3
SHPRH	NR1H4
TUBGCP6	NR1I2
SIN3A	NR1I3
UTP6	NR2C1
TCF25	NR2C2
PDZD4	NR2E3
PLEKHO1	NR2F1
NVL	NR2F2
SARM1	NR2F6
ZNF689	NR3C1
CDK5RAP1	NR4A1
AK5	NR4A2
GAL3ST4	NR4A3
HSF2	NR5A1
CLIP4	NR5A2
UHRF2	NR6A1
GPR34	NRP1
HIBADH	NRP2
TOX	OPRD1
DET1	OPRK1
TNFAIP8	OPRM1
SFMBT2	OSMR
CAMK2N1	OXTR
SPNS3	PGR
ARHGEF3	PGRMC2
EXOSC10	PPARA
POP5	PPARD
CNOT7	PRLHR
GGA2	PRLR
TGIF2	PTGER1
DDX18	PTGER2
ZFAND1	PTGER3
NSMCE4A	PTGFR
DIS3L	PTH1R
PLCH2	PTH2R
SLC39A6	RARA
PRPF8	RARB
PBXIP1	RARG
CYFIP2	RORB
ZNF217	RXFP1
C16orf58	RXFP2
IRF8	RXRA
THUMPD1	RXRB
RNASEH2B	RXRG
TMC8	S1PR1
TCL1A	S1PR2
TRIM32	SCTR
OLIG2	SDC1
HEATR1	SDC2
AGPAT5	SDC3
CACNA1I	SDC4
TSPAN13	SSTR1
SRPK2	SSTR2
RSBN1L	SSTR5
BLK	ST2
ZDHHC8	TACR1
ZNF329	TEK
MYO9A	TGFBR1
CRYZ	TGFBR2
OSBPL3	THRA
TMEM42	THRB
TMEM209	TIE1
CD300LB	TNFRSF10C
RPL18	TNFRSF10D
LOC284837	TNFRSF11A
CABIN1	TNFRSF12A
RBM25	TNFRSF13B
TRAPPC6A	TNFRSF13C
RPUSD2	TNFRSF14
DENND2D	TNFRSF17
MGC57346	TNFRSF18
SYNE2	TNFRSF19
POLR3H	TNFRSF1B
EIF3F	TNFRSF21
BCAS4	TNFRSF4
LIMA1	TNFRSF6B
LYAR	TNFRSF8
SATB1	TNFRSF9
OSBPL7	TRHR
PECAM1	TSHR
NAE1	TUBB3
WDR60	VIPR2
SDAD1	PTPN11
PCSK7	ITGAL
OGT	ITGB2
CD47	PAK1
MPHOSPH10	NCR2
ELP2	TYROBP
RASSF1	FCGR3A
VPS13A	FCGR3B
LRMP	LOC652578
NAP1L1	NCR1
HOPX	LCP2
ELP3	SH3BP2
TCTN1	SHC2
LOC374443	SHC4
GNPDA2	SHC3
ARHGAP10	SHC1
HADH	GRB2
AARS2	SOS1
CHMP7	ARAF
LIPT1	BRAF
ZDHHC14	RAF1
PJA1	HCST
TTC19	CD48
TUBGCP5	PRKCA
BEX4	PRKCG
APEX1	FAS
GPA33	CASP3
MBNL1	BID
DDX5	PTPRC
SCAP	TEC
ATF7IP2	NCK1
CAMK2D	NCK2
GTPBP6	GRAP2
MATK	PAK2
TRIM44	PAK3
RPS3	PAK4
MAF	PAK6
ZNF256	PAK7
ZNF540	RHOA
SLC16A10	CDC42
CCDC14	MAP3K8
RALGDS	CBLC
ZBTB25	CBL
CMPK1	CDK4
AKR1B1	PDK1
FMNL3	TRAC
TSHZ2	TRAJ1
MAGED1	TRAJ2
ZNF320	TRAJ3
GPR68	TRAJ4
PARP1	TRAJ5
CREBZF	TRAJ6
ZBTB40	TRAJ7
IARS	TRAJ8
FCGBP	TRAJ9
RPS16	TRAJ10
ENO2	TRAJ11
DSC1	TRAJ12
ZNF275	TRAJ13
BTAF1	TRAJ14
MEX3C	TRAJ15
ATIC	TRAJ16
CXXC5	TRAJ17
PPP1R13B	TRAJ18
ZNF30	TRAJ19
EIF3E	TRAJ20
SLC39A10	TRAJ21
ZNF550	TRAJ22
SORBS3	TRAJ23
OXCT1	TRAJ24
PDE3B	TRAJ25
MAGEE1	TRAJ26
CHST7	TRAJ27
MGMT	TRAJ28
DDX24	TRAJ29
EIF3A	TRAJ30
CDC42SE2	TRAJ31
ZBTB4	TRAJ32
FAM129C	TRAJ33
MORC2	TRAJ34
AMD1	TRAJ35
BCOR	TRAJ36
CCDC65	TRAJ37
RPL3	TRAJ38
NAT10	TRAJ39
WDR36	TRAJ40
OSBPL10	TRAJ41
TSEN54	TRAJ42
SMAD3	TRAJ43
CYP4V2	TRAJ44
FAM43A	TRAJ45
TIAM2	TRAJ46
REV1	TRAJ47
KIAA1671	TRAJ48
METAP1	TRAJ49
USP10	TRAJ50
TCERG1	TRAJ52
NLRP1	TRAJ53
GIMAP6	TRAJ54
IMPDH2	TRAJ56
USP36	TRAJ57
RECK	TRAJ58
ENOPH1	TRAJ59
RSAD1	TRAJ61
SMARCAD1	TRAV1-1
XYLT1	TRAV1-2
PRKRA	TRAV2
CAMK1D	TRAV3
SGSM2	TRAV4
RTTN	TRAV5
LDLRAP1	TRAV7
HEG1	TRAV8-1
ZNF792	TRAV8-2
ZZZ3	TRAV8-3
MEF2D	TRAV8-4
STRBP	TRAV8-6
TNFAIP8L1	TRAV8-7
PDE7A	TRAV9-1
TYW3	TRAV9-2
DDX10	TRAV10
ZNF146	TRAV12-1
KIF21A	TRAV12-2
CRY1	TRAV12-3
C12orf65	TRAV13-1
ASTE1	TRAV13-2
SLC45A3	TRAV14DV4
C11orf1	TRAV16
PQLC3	TRAV17
POLR1E	TRAV18
WDR75	TRAV19
IMP3	TRAV20
MRPS25	TRAV21
LGALS2	TRAV22
RPL14	TRAV23DV6
NOL11	TRAV24
SIGLEC8	TRAV25
ITPKB	TRAV26-1
HABP4	TRAV26-2
FUBP3	TRAV27
SLFN13	TRAV29DV5
CHST12	TRAV30
NDE1	TRAV34
CCDC92	TRAV35
ITFG2	TRAV36DV7
BANK1	TRAV38-1
FBL	TRAV38-2DV8
TAF4	TRAV39
ADHFE1	TRAV40
TMEM181	TRAV41
JARID2	TRBC1
MRFAP1L1	TRBC2
ST6GAL1	TRBD1
SF3A3	TRBD2
CAMK4	TRBJ1-1
LRFN3	TRBJ1-2
GATA2	TRBJ1-3
PLEKHB1	TRBJ1-4
IKZF3	TRBJ1-5
CACNA2D3	TRBJ1-6
SACS	TRBJ2-1
SMYD3	TRBJ2-2
FBXO32	TRBJ2-3
RNF165	TRBJ2-4
CXorf57	TRBJ2-5
SLC25A23	TRBJ2-6
DBP	TRBJ2-7
BBS2	TRBV2
EBF1	TRBV3-1
UPF3A	TRBV4-1
NUBPL	TRBV4-2
SMYD4	TRBV4-3
CDC14A	TRBV5-1
RNF216	TRBV5-4
TMEM106B	TRBV5-5
CHD6	TRBV5-6
OGFRL1	TRBV5-7
PPP1R16B	TRBV5-8
ANKRD46	TRBV6-1
EIF4B	TRBV6-2
SIGIRR	TRBV6-3
PAFAH2	TRBV6-4
PHC1	TRBV6-5
EP400	TRBV6-6
LPXN	TRBV6-7
TRAF1	TRBV6-8
RBBP7	TRBV6-9
KLHL22	TRBV7-2
NT5DC1	TRBV7-3
CIRBP	TRBV7-4
FCER2	TRBV7-6
KRT72	TRBV7-7
ZNF683	TRBV7-8
ZNF395	TRBV7-9
BMS1	TRBV9
ISOC1	TRBV10-1
CNNM3	TRBV10-2
KIF5C	TRBV10-3
CCDC109B	TRBV11-1
ABCE1	TRBV11-2
RBL2	TRBV11-3
ALDH1A1	TRBV12-3
BCL9L	TRBV12-4
RPA1	TRBV12-5
ZNF266	TRBV13
ZMYM3	TRBV14
NPAT	TRBV15
TRERF1	TRBV16
LPAR5	TRBV17
XPO4	TRBV18
PDCD4	TRBV19
SLC25A36	TRBV20-1
RRN3	TRBV24-1
NDRG2	TRBV25-1
EHBP1	TRBV27
CRTAP	TRBV28
RASA3	TRBV29-1
MAD1L1	TRBV30
BCL2	TRDC
DPP4	TRDD1
EEF2	TRDD2
ZMYND11	TRDD3
ZNF337	TRDJ1
MEF2C	TRDJ2
PKIA	TRDJ3
TSHZ1	TRDJ4
TRMT11	TRDV1
ZNF91	TRDV2
ZNF529	TRDV3
RRP1B	TRGV9
FBXO21	TRGV8
RPL22	TRGV5
FBXO31	TRGV4
PTPN4	TRGV3
ZNF559	TRGV2
ADAM28	TRGJP2
ALKBH8	TRGJP1
RPL15	TRGJP
FNBP4	TRGJ2
TRIT1	TRGJ1
P2RY8	TRGC2
MFNG	TRGC1
SLAMF1	TRAV6
CLC
ARHGEF18
PIK3C2B
STK39
UBE2Q2
FAM69A
CACNG6
SCML4
MTX3
THOC1
MCOLN2
NHS
SP4
PASK
MTR
PEBP1
NKTR
SUCLG2
LPIN1
HOOK1
MARCKSL1
KIAA0355
ZNF548
CFD
PID1
ACACB
WWP1
GLOD4
WDR54
NOC3L
AP3M2
OCIAD2
FAM84B
BTBD11
EPHA4
LEPROTL1
ECHDC2
TTC27
AES
MME
PRSS23
YPEL1
CTSO
ZNF573
SIRPG
AKAP11
AXIN2
GLTSCR2
LBH
CPVL
BIN1
ABCB1
ZNF83
SSBP2
PAQR8
CPA3
CLYBL
PLEKHF1
TIAM1
CLEC2D
CCND2
GATA3
PSIP1
DHRS3
SLC4A7
NUP160
SLC38A1
ITPR3
GIMAP1
GZMM
TBC1D9
ATP2B1
TRAT1
TRIB2
PLEKHG3
ABLIM1
LRIG1
ATP8B2
RCAN3
SLAMF6
TNIK
TARBP1
KIAA1147
SIDT1
ITGA4
ATM
RNF125
RFTN1
MYC
SLC7A6
PARP15
LOC93622
SH3YL1
TSPAN18
MS4A1
GIMAP7
CA5B
STAT4
INADL
AFF3
SYTL2
TRAF5
DNMT1
PIK3IP1
ENOSF1
KIAA1324
AUTS2
RUNX2
FCRL3
RPS4X
DOCK10
MAN1C1
ATP6V0E2
RPGRIP1
ITM2A
RPS23
DPEP3
DYRK2
DPEP2
GPR114
PRSS33
INPP4B
ZNF831
GOLGA8A
ZNF827
ANKRD36B
NCALD
GPR162
ARL4C
TBC1D4
MYOM2
TCEA3
NMT2
LY9
SBK1
HVCN1
SAMD3
HDC
ZFP36L2
PYHIN1
KLF12
PRKCH
EPHX2
ALOX15
CLIC3
ID3
TGFBI
TCF7
SULF2
PLEKHA1
EMR3
FAM102A
KLHL3
ETS1
RPS6KA5
KLRF1
P2RY10
CD160
TC2N
LRRN3
